# Supplementary material for: Influence of Streptococcus pneumoniae Within-Strain Population Diversity on Virulence and Pathogenesis
Source: Microbiol Spectr. 2022 Dec 12;11(1):e03103-22. doi: 10.1128/spectrum.03103-22 (PMC9927508; doi:10.1128/spectrum.03103-22)
Supplement: Supplemental file 1 — Data Set S1. Download spectrum.03103-22-s0002.xlsx, XLSX file, 0.06 MB [file spectrum.03103-22-s0002.xlsx]

## Sheet: Plate 1
Isolate	evidence	position	mutation	freq	annotation	gene	description
Plate 1	RA	1620726	C→A	0.099	L70F(TTG→TTT)	ccpA_1←	Catabolite control protein A
Plate 1	RA	1620739	G→T	0.096	A66D(GCT→GAT)	ccpA_1←	Catabolite control protein A
Plate 1	RA	1620763	G→T	0.071	A58E(GCA→GAA)	ccpA_1←	Catabolite control protein A
Plate 1	RA	1620754	A→T	0.068	L61*(TTA→TAA)	ccpA_1←	Catabolite control protein A
Plate 1	RA	1620751	G→T	0.064	T62N(ACT→AAT)	ccpA_1←	Catabolite control protein A
Plate 1	RA	1843478	A→T	0.058	intergenic (‑32/+44)	comGA← / ←D39N_01872	ComG operon protein 1/hypothetical protein
Plate 1	RA	29851	G→T	0.082	Q56K(CAA→AAA)	D39N_00033←	hypothetical protein
Plate 1	RA	82939	G→A	0.053	K918K(AAG→AAA)	D39N_00079→	hypothetical protein
Plate 1	RA	191551	G→A	0.519	intergenic (+37/‑83)	D39N_00189→ / →nrdD_1	hypothetical protein/Anaerobic ribonucleoside‑triphosphate reductase
Plate 1	RA	730196	A→T	0.152	intergenic (‑57/+108)	D39N_00724← / ←rppH	hypothetical protein/RNA pyrophosphohydrolase
Plate 1	RA	730208	T→A	0.145	intergenic (‑69/+96)	D39N_00724← / ←rppH	hypothetical protein/RNA pyrophosphohydrolase
Plate 1	RA	1179304	T→G	0.069	F54V(TTC→GTC)	D39N_01160→	Deoxyguanosinetriphosphate triphosphohydrolase‑like protein
Plate 1	RA	1315222	T→G	0.086	V53V(GTT→GTG)	D39N_01308→	hypothetical protein
Plate 1	RA	1937897	C→A	0.155	A608S(GCA→TCA)	D39N_01974←	hypothetical protein
Plate 1	RA	471375	C→T	0.235	A458A(GCC→GCT)	dnaK→	Chaperone protein DnaK
Plate 1	RA	845385	G→T	0.166	K181N(AAG→AAT)	dnaX_2→	DNA polymerase III subunit gamma/tau
Plate 1	RA	79124	T→G	0.063	L24R(CTA→CGA)	epsH→	Putative glycosyltransferase EpsH
Plate 1	RA	351108	C→A	0.1	Y24*(TAC→TAA)	galK_1→	Galactokinase
Plate 1	RA	1690463	A→G	0.253	intergenic (‑84/+274)	gtfA← / ←araQ_4	Sucrose phosphorylase/L‑arabinose transport system permease protein AraQ
Plate 1	RA	492554	A→C	0.061	N900H(AAC→CAC)	infB→	Translation initiation factor IF‑2
Plate 1	RA	130780	G→T	0.102	intergenic (+109/‑292)	lytB_1→ / →mnmA	Putative endo‑beta‑N‑acetylglucosaminidase/tRNA‑specific 2‑thiouridylase MnmA
Plate 1	RA	1142462	A→C	0.077	F521V(TTT→GTT)	mcrB←	5‑methylcytosine‑specific restriction enzyme B
Plate 1	RA	909404	A→C	0.054	I379L(ATT→CTT)	norM→	Multidrug resistance protein NorM
Plate 1	RA	1868580	G→T	0.244	intergenic (‑132/+38)	pgi← / ←D39N_01907	Glucose‑6‑phosphate isomerase/Putative glutamine amidotransferase
Plate 1	RA	1868592	G→T	0.189	intergenic (‑144/+26)	pgi← / ←D39N_01907	Glucose‑6‑phosphate isomerase/Putative glutamine amidotransferase
Plate 1	RA	1868569	C→A	0.153	intergenic (‑121/+49)	pgi← / ←D39N_01907	Glucose‑6‑phosphate isomerase/Putative glutamine amidotransferase
Plate 1	RA	1868543	C→A	0.13	intergenic (‑95/+75)	pgi← / ←D39N_01907	Glucose‑6‑phosphate isomerase/Putative glutamine amidotransferase
Plate 1	RA	1868538	G→T	0.093	intergenic (‑90/+80)	pgi← / ←D39N_01907	Glucose‑6‑phosphate isomerase/Putative glutamine amidotransferase
Plate 1	RA	1868554	G→T	0.073	intergenic (‑106/+64)	pgi← / ←D39N_01907	Glucose‑6‑phosphate isomerase/Putative glutamine amidotransferase
Plate 1	RA	1868536	C→A	0.072	intergenic (‑88/+82)	pgi← / ←D39N_01907	Glucose‑6‑phosphate isomerase/Putative glutamine amidotransferase
Plate 1	RA	1868526	C→A	0.065	intergenic (‑78/+92)	pgi← / ←D39N_01907	Glucose‑6‑phosphate isomerase/Putative glutamine amidotransferase
Plate 1	RA	1868506	G→T	0.063	intergenic (‑58/+112)	pgi← / ←D39N_01907	Glucose‑6‑phosphate isomerase/Putative glutamine amidotransferase
Plate 1	RA	1456031	C→A	0.079	intergenic (+137/+156)	plsC→ / ←D39N_01449	1‑acyl‑sn‑glycerol‑3‑phosphate acyltransferase/hypothetical protein
Plate 1	RA	1281382	A→T	0.104	L86H(CTT→CAT)	pncB2←	Nicotinate phosphoribosyltransferase pncB2
Plate 1	RA	1274206	C→A	0.496	intergenic (‑65/+75)	rpsU← / ←nagB	30S ribosomal protein S21/Glucosamine‑6‑phosphate deaminase
Plate 1	RA	1567777	T→G	0.087	E106D(GAA→GAC)	rsmB←	Ribosomal RNA small subunit methyltransferase B
Plate 1	RA	3749	A→C	0.059	E250D(GAA→GAC)	ychF→	Ribosome‑binding ATPase YchF

## Sheet: Overnight
Isolate	evidence	position	mutation	freq	annotation	gene	description
Overnight Culture 1	JC	1864969	22 bp→G	0.924	intergenic (‑45/+77)	D39N_01903← / ←cdd_3	tRNA‑Glu/Cytidine deaminase
Overnight Culture 1	JC	1864973	22 bp→T	0.89	intergenic (‑49/+73)	D39N_01903← / ←cdd_3	tRNA‑Glu/Cytidine deaminase
Overnight Culture 1	RA	1937897	C→A	0.442	A608S(GCA→TCA)	D39N_01974←	hypothetical protein
Overnight Culture 1	RA	104086	C→T	0.432	G14R(GGA→AGA)	sdhB←	L‑serine dehydratase, beta chain
Overnight Culture 1	RA	553533	C→T	0.426	D55D(GAC→GAT)	D39N_00546→	hypothetical protein
Overnight Culture 1	RA	191551	G→A	0.355	intergenic (+37/‑83)	D39N_00189→ / →nrdD_1	hypothetical protein/Anaerobic ribonucleoside‑triphosphate reductase
Overnight Culture 1	RA	1274206	C→A	0.307	intergenic (‑65/+75)	rpsU← / ←nagB	30S ribosomal protein S21/Glucosamine‑6‑phosphate deaminase
Overnight Culture 1	RA	1868580	G→T	0.285	intergenic (‑132/+38)	pgi← / ←D39N_01907	Glucose‑6‑phosphate isomerase/Putative glutamine amidotransferase
Overnight Culture 1	RA	471375	C→T	0.221	A458A(GCC→GCT)	dnaK→	Chaperone protein DnaK
Overnight Culture 1	RA	1620719	C→A	0.22	V73L(GTA→TTA)	ccpA_1←	Catabolite control protein A
Overnight Culture 1	RA	854306	A→C	0.21	Q204H(CAA→CAC)	D39N_00853→	PhoH‑like protein
Overnight Culture 1	RA	1868569	C→A	0.208	intergenic (‑121/+49)	pgi← / ←D39N_01907	Glucose‑6‑phosphate isomerase/Putative glutamine amidotransferase
Overnight Culture 1	RA	1868592	G→T	0.206	intergenic (‑144/+26)	pgi← / ←D39N_01907	Glucose‑6‑phosphate isomerase/Putative glutamine amidotransferase
Overnight Culture 1	RA	1690463	A→G	0.173	intergenic (‑84/+274)	gtfA← / ←araQ_4	Sucrose phosphorylase/L‑arabinose transport system permease protein AraQ
Overnight Culture 1	RA	845385	G→T	0.154	K181N(AAG→AAT)	dnaX_2→	DNA polymerase III subunit gamma/tau
Overnight Culture 1	RA	1868543	C→A	0.151	intergenic (‑95/+75)	pgi← / ←D39N_01907	Glucose‑6‑phosphate isomerase/Putative glutamine amidotransferase
Overnight Culture 1	RA	1868565	C→A	0.14	intergenic (‑117/+53)	pgi← / ←D39N_01907	Glucose‑6‑phosphate isomerase/Putative glutamine amidotransferase
Overnight Culture 1	RA	1868538	G→T	0.116	intergenic (‑90/+80)	pgi← / ←D39N_01907	Glucose‑6‑phosphate isomerase/Putative glutamine amidotransferase
Overnight Culture 1	RA	1281395	A→C	0.111	F82V(TTC→GTC)	pncB2←	Nicotinate phosphoribosyltransferase pncB2
Overnight Culture 1	RA	1868596	G→T	0.107	intergenic (‑148/+22)	pgi← / ←D39N_01907	Glucose‑6‑phosphate isomerase/Putative glutamine amidotransferase
Overnight Culture 1	RA	1256268	A→C	0.1	A40A(GCT→GCG)	D39N_01240←	hypothetical protein
Overnight Culture 1	RA	897025	C→A	0.098	P34Q(CCA→CAA)	D39N_00901→	hypothetical protein
Overnight Culture 1	RA	1620726	C→A	0.096	L70F(TTG→TTT)	ccpA_1←	Catabolite control protein A
Overnight Culture 1	RA	730193	T→G	0.095	intergenic (‑54/+111)	D39N_00724← / ←rppH	hypothetical protein/RNA pyrophosphohydrolase
Overnight Culture 1	RA	2030577	T→G	0.095	I81S(ATT→AGT)	recF→	DNA replication and repair protein RecF
Overnight Culture 1	RA	351105	T→G	0.088	V23V(GTT→GTG)	galK_1→	Galactokinase
Overnight Culture 1	RA	82939	G→A	0.086	K918K(AAG→AAA)	D39N_00079→	hypothetical protein
Overnight Culture 1	RA	1868548	G→T	0.086	intergenic (‑100/+70)	pgi← / ←D39N_01907	Glucose‑6‑phosphate isomerase/Putative glutamine amidotransferase
Overnight Culture 1	RA	1868554	G→T	0.085	intergenic (‑106/+64)	pgi← / ←D39N_01907	Glucose‑6‑phosphate isomerase/Putative glutamine amidotransferase
Overnight Culture 1	RA	191153	C→G	0.076	S393C(TCT→TGT)	D39N_00189→	hypothetical protein
Overnight Culture 1	RA	1783682	T→G	0.074	K109N(AAA→AAC)	rnmV←	Ribonuclease M5
Overnight Culture 1	RA	1868563	C→A	0.074	intergenic (‑115/+55)	pgi← / ←D39N_01907	Glucose‑6‑phosphate isomerase/Putative glutamine amidotransferase
Overnight Culture 1	RA	1315222	T→G	0.073	V53V(GTT→GTG)	D39N_01308→	hypothetical protein
Overnight Culture 1	RA	1620754	A→T	0.073	L61*(TTA→TAA)	ccpA_1←	Catabolite control protein A
Overnight Culture 1	RA	1868517	G→T	0.072	intergenic (‑69/+101)	pgi← / ←D39N_01907	Glucose‑6‑phosphate isomerase/Putative glutamine amidotransferase
Overnight Culture 1	RA	1853036	T→G	0.068	E193D(GAA→GAC)	D39N_01883←	hypothetical protein
Overnight Culture 1	RA	1544962	G→T	0.064	I24I(ATC→ATA)	dnaI←	Primosomal protein DnaI
Overnight Culture 1	RA	130780	G→T	0.063	intergenic (+109/‑292)	lytB_1→ / →mnmA	Putative endo‑beta‑N‑acetylglucosaminidase/tRNA‑specific 2‑thiouridylase MnmA
Overnight Culture 1	RA	1868526	C→A	0.058	intergenic (‑78/+92)	pgi← / ←D39N_01907	Glucose‑6‑phosphate isomerase/Putative glutamine amidotransferase
Overnight Culture 1	RA	111785	G→T	0.057	W262L(TGG→TTG)	argH→	Argininosuccinate lyase
Overnight Culture 1	RA	1981048	T→G	0.057	T303P(ACA→CCA)	dltA←	D‑alanine‑‑D‑alanyl carrier protein ligase
Overnight Culture 1	RA	730226	C→A	0.056	intergenic (‑87/+78)	D39N_00724← / ←rppH	hypothetical protein/RNA pyrophosphohydrolase
Overnight Culture 1	RA	191126	T→G	0.055	L384R(CTA→CGA)	D39N_00189→	hypothetical protein
Overnight Culture 1	RA	1843431	C→A	0.055	A6S(GCA→TCA)	comGA←	ComG operon protein 1
Overnight Culture 1	RA	1897979	A→C	0.055	I677S(ATT→AGT)	ctpC←	putative manganese/zinc‑exporting P‑type ATPase
Overnight Culture 1	RA	716265	T→C	0.054	L122S(TTA→TCA)	arlS→	Signal transduction histidine‑protein kinase ArlS
Overnight Culture 1	RA	1537189	T→G	0.053	S33R(AGT→CGT)	D39N_01521←	hypothetical protein
Overnight Culture 1	RA	1868506	G→T	0.051	intergenic (‑58/+112)	pgi← / ←D39N_01907	Glucose‑6‑phosphate isomerase/Putative glutamine amidotransferase
Overnight Culture 1	RA	408482	A→T	0.05	K316N(AAA→AAT)	ilvC→	Ketol‑acid reductoisomerase (NADP(+))

## Sheet: Non-passaged stocks
Isolate	evidence	position	mutation	freq	annotation	gene	description
Non-passaged stock 1	RA	1274206	C→A	0.553	intergenic (‑65/+75)	rpsU← / ←nagB	30S ribosomal protein S21/Glucosamine‑6‑phosphate deaminase
Non-passaged stock 1	RA	191551	G→A	0.512	intergenic (+37/‑83)	D39N_00189→ / →nrdD_1	hypothetical protein/Anaerobic ribonucleoside‑triphosphate reductase
Non-passaged stock 1	RA	1937897	C→A	0.324	A608S(GCA→TCA)	D39N_01974←	hypothetical protein
Non-passaged stock 1	RA	553533	C→T	0.316	D55D(GAC→GAT)	D39N_00546→	hypothetical protein
Non-passaged stock 1	RA	104086	C→T	0.274	G14R(GGA→AGA)	sdhB←	L‑serine dehydratase, beta chain
Non-passaged stock 1	RA	1868580	G→T	0.244	intergenic (‑132/+38)	pgi← / ←D39N_01907	Glucose‑6‑phosphate isomerase/Putative glutamine amidotransferase
Non-passaged stock 1	RA	1262016	C→T	0.22	A218T(GCT→ACT)	pstA2_1←	Phosphate transport system permease protein PstA 2
Non-passaged stock 1	RA	897035	A→C	0.205	Q37H(CAA→CAC)	D39N_00901→	hypothetical protein
Non-passaged stock 1	RA	985326	T→G	0.198	F4V(TTT→GTT)	D39N_00974→	hypothetical protein
Non-passaged stock 1	RA	854306	A→C	0.19	Q204H(CAA→CAC)	D39N_00853→	PhoH‑like protein
Non-passaged stock 1	RA	1868569	C→A	0.174	intergenic (‑121/+49)	pgi← / ←D39N_01907	Glucose‑6‑phosphate isomerase/Putative glutamine amidotransferase
Non-passaged stock 1	RA	471375	C→T	0.154	A458A(GCC→GCT)	dnaK→	Chaperone protein DnaK
Non-passaged stock 1	RA	1868592	G→T	0.149	intergenic (‑144/+26)	pgi← / ←D39N_01907	Glucose‑6‑phosphate isomerase/Putative glutamine amidotransferase
Non-passaged stock 1	RA	1690463	A→G	0.145	intergenic (‑84/+274)	gtfA← / ←araQ_4	Sucrose phosphorylase/L‑arabinose transport system permease protein AraQ
Non-passaged stock 1	RA	130795	C→A	0.138	intergenic (+124/‑277)	lytB_1→ / →mnmA	Putative endo‑beta‑N‑acetylglucosaminidase/tRNA‑specific 2‑thiouridylase MnmA
Non-passaged stock 1	RA	299952	T→G	0.137	L193V(TTG→GTG)	kdgR→	HTH‑type transcriptional regulator KdgR
Non-passaged stock 1	RA	1868565	C→A	0.127	intergenic (‑117/+53)	pgi← / ←D39N_01907	Glucose‑6‑phosphate isomerase/Putative glutamine amidotransferase
Non-passaged stock 1	RA	1868543	C→A	0.115	intergenic (‑95/+75)	pgi← / ←D39N_01907	Glucose‑6‑phosphate isomerase/Putative glutamine amidotransferase
Non-passaged stock 1	RA	419501	A→C	0.11	V54V(GTT→GTG)	dinB←	DNA polymerase IV
Non-passaged stock 1	RA	829096	G→T	0.109	G26V(GGA→GTA)	speE→	Polyamine aminopropyltransferase
Non-passaged stock 1	RA	1709186	C→A	0.107	Q56K(CAA→AAA)	D39N_01718→	hypothetical protein
Non-passaged stock 1	RA	897025	C→A	0.1	P34Q(CCA→CAA)	D39N_00901→	hypothetical protein
Non-passaged stock 1	RA	1281384	G→T	0.098	Y85*(TAC→TAA)	pncB2←	Nicotinate phosphoribosyltransferase pncB2
Non-passaged stock 1	RA	488198	T→G	0.095	A30A(GCT→GCG)	nusA→	Transcription termination/antitermination protein NusA
Non-passaged stock 1	RA	1868538	G→T	0.094	intergenic (‑90/+80)	pgi← / ←D39N_01907	Glucose‑6‑phosphate isomerase/Putative glutamine amidotransferase
Non-passaged stock 1	RA	2030577	T→G	0.089	I81S(ATT→AGT)	recF→	DNA replication and repair protein RecF
Non-passaged stock 1	RA	684713	A→T	0.087	D217V(GAC→GTC)	metK→	S‑adenosylmethionine synthase
Non-passaged stock 1	RA	1129099	A→T	0.077	D499V(GAC→GTC) ‡	glnP_2→	Glutamine transport system permease protein GlnP
Non-passaged stock 1	RA	1129100	C→T	0.077	D499D(GAC→GAT) ‡	glnP_2→	Glutamine transport system permease protein GlnP
Non-passaged stock 1	RA	1256242	T→A	0.077	E49V(GAA→GTA)	D39N_01240←	hypothetical protein
Non-passaged stock 1	RA	191126	T→G	0.076	L384R(CTA→CGA)	D39N_00189→	hypothetical protein
Non-passaged stock 1	RA	82939	G→A	0.075	K918K(AAG→AAA)	D39N_00079→	hypothetical protein
Non-passaged stock 1	RA	187752	A→C	0.075	Q48H(CAA→CAC)	D39N_00186→	hypothetical protein
Non-passaged stock 1	RA	1966756	C→T	0.075	G19E(GGG→GAG)	D39N_01991←	hypothetical protein
Non-passaged stock 1	RA	1995966	T→A	0.074	S540S(TCA→TCT)	lytB_7←	Putative endo‑beta‑N‑acetylglucosaminidase
Non-passaged stock 1	RA	1129098	Δ1 bp	0.073	coding (1495/2166 nt)	glnP_2→	Glutamine transport system permease protein GlnP
Non-passaged stock 1	RA	172197	T→G	0.072	E93D(GAA→GAC)	ribBA←	Riboflavin biosynthesis protein RibBA
Non-passaged stock 1	RA	1868526	C→A	0.072	intergenic (‑78/+92)	pgi← / ←D39N_01907	Glucose‑6‑phosphate isomerase/Putative glutamine amidotransferase
Non-passaged stock 1	RA	1868503	C→A	0.07	intergenic (‑55/+115)	pgi← / ←D39N_01907	Glucose‑6‑phosphate isomerase/Putative glutamine amidotransferase
Non-passaged stock 1	RA	1868506	G→T	0.066	intergenic (‑58/+112)	pgi← / ←D39N_01907	Glucose‑6‑phosphate isomerase/Putative glutamine amidotransferase
Non-passaged stock 1	RA	351140	A→T	0.065	E35V(GAA→GTA)	galK_1→	Galactokinase
Non-passaged stock 1	RA	1281933	A→T	0.065	F104I(TTC→ATC)	D39N_01271←	hypothetical protein
Non-passaged stock 1	RA	191106	C→A	0.064	F377L(TTC→TTA)	D39N_00189→	hypothetical protein
Non-passaged stock 1	RA	351121	A→C	0.063	I29L(ATT→CTT)	galK_1→	Galactokinase
Non-passaged stock 1	RA	950117	A→C	0.062	M458R(ATG→AGG)	amyX←	Pullulanase
Non-passaged stock 1	RA	1281366	C→A	0.061	L91F(TTG→TTT)	pncB2←	Nicotinate phosphoribosyltransferase pncB2
Non-passaged stock 1	RA	1868523	C→A	0.06	intergenic (‑75/+95)	pgi← / ←D39N_01907	Glucose‑6‑phosphate isomerase/Putative glutamine amidotransferase
Non-passaged stock 1	RA	141826	T→A	0.058	E5V(GAA→GTA)	D39N_00139←	hypothetical protein
Non-passaged stock 1	RA	191122	C→A	0.054	L383M(CTG→ATG)	D39N_00189→	hypothetical protein
Non-passaged stock 1	RA	896981	C→G	0.054	A19A(GCC→GCG)	D39N_00901→	hypothetical protein

## Sheet: Passaged Stocks
Isolate	evidence	position	mutation	freq	annotation	gene	description
Passage Stocks 1	RA	1937897	C→A	0.441	A608S(GCA→TCA)	D39N_01974←	hypothetical protein
Passage Stocks 1	RA	104086	C→T	0.423	G14R(GGA→AGA)	sdhB←	L‑serine dehydratase, beta chain
Passage Stocks 1	RA	553533	C→T	0.39	D55D(GAC→GAT)	D39N_00546→	hypothetical protein
Passage Stocks 1	RA	1274206	C→A	0.375	intergenic (‑65/+75)	rpsU← / ←nagB	30S ribosomal protein S21/Glucosamine‑6‑phosphate deaminase
Passage Stocks 1	RA	191551	G→A	0.364	intergenic (+37/‑83)	D39N_00189→ / →nrdD_1	hypothetical protein/Anaerobic ribonucleoside‑triphosphate reductase
Passage Stocks 1	RA	1868580	G→T	0.222	intergenic (‑132/+38)	pgi← / ←D39N_01907	Glucose‑6‑phosphate isomerase/Putative glutamine amidotransferase
Passage Stocks 1	RA	1690463	A→G	0.218	intergenic (‑84/+274)	gtfA← / ←araQ_4	Sucrose phosphorylase/L‑arabinose transport system permease protein AraQ
Passage Stocks 1	RA	471375	C→T	0.213	A458A(GCC→GCT)	dnaK→	Chaperone protein DnaK
Passage Stocks 1	RA	1868592	G→T	0.169	intergenic (‑144/+26)	pgi← / ←D39N_01907	Glucose‑6‑phosphate isomerase/Putative glutamine amidotransferase
Passage Stocks 1	RA	730215	C→A	0.163	intergenic (‑76/+89)	D39N_00724← / ←rppH	hypothetical protein/RNA pyrophosphohydrolase
Passage Stocks 1	RA	130795	C→A	0.154	intergenic (+124/‑277)	lytB_1→ / →mnmA	Putative endo‑beta‑N‑acetylglucosaminidase/tRNA‑specific 2‑thiouridylase MnmA
Passage Stocks 1	RA	1281412	A→C	0.131	L76R(CTT→CGT)	pncB2←	Nicotinate phosphoribosyltransferase pncB2
Passage Stocks 1	RA	419501	A→C	0.13	V54V(GTT→GTG)	dinB←	DNA polymerase IV
Passage Stocks 1	RA	1868569	C→A	0.125	intergenic (‑121/+49)	pgi← / ←D39N_01907	Glucose‑6‑phosphate isomerase/Putative glutamine amidotransferase
Passage Stocks 1	RA	1868543	C→A	0.123	intergenic (‑95/+75)	pgi← / ←D39N_01907	Glucose‑6‑phosphate isomerase/Putative glutamine amidotransferase
Passage Stocks 1	RA	854306	A→C	0.122	Q204H(CAA→CAC)	D39N_00853→	PhoH‑like protein
Passage Stocks 1	RA	1868565	C→A	0.088	intergenic (‑117/+53)	pgi← / ←D39N_01907	Glucose‑6‑phosphate isomerase/Putative glutamine amidotransferase
Passage Stocks 1	RA	130794	T→A	0.081	intergenic (+123/‑278)	lytB_1→ / →mnmA	Putative endo‑beta‑N‑acetylglucosaminidase/tRNA‑specific 2‑thiouridylase MnmA
Passage Stocks 1	RA	1281384	G→T	0.077	Y85*(TAC→TAA)	pncB2←	Nicotinate phosphoribosyltransferase pncB2
Passage Stocks 1	RA	2003080	A→C	0.076	L84V(TTG→GTG)	clpC_2←	ATP‑dependent Clp protease ATP‑binding subunit ClpC
Passage Stocks 1	RA	130775	C→A	0.074	intergenic (+104/‑297)	lytB_1→ / →mnmA	Putative endo‑beta‑N‑acetylglucosaminidase/tRNA‑specific 2‑thiouridylase MnmA
Passage Stocks 1	RA	1868506	G→T	0.07	intergenic (‑58/+112)	pgi← / ←D39N_01907	Glucose‑6‑phosphate isomerase/Putative glutamine amidotransferase
Passage Stocks 1	RA	1868526	C→A	0.07	intergenic (‑78/+92)	pgi← / ←D39N_01907	Glucose‑6‑phosphate isomerase/Putative glutamine amidotransferase
Passage Stocks 1	RA	1868596	G→T	0.069	intergenic (‑148/+22)	pgi← / ←D39N_01907	Glucose‑6‑phosphate isomerase/Putative glutamine amidotransferase
Passage Stocks 1	RA	1142449	T→A	0.066	E525V(GAA→GTA)	mcrB←	5‑methylcytosine‑specific restriction enzyme B
Passage Stocks 1	RA	351105	T→G	0.065	V23V(GTT→GTG)	galK_1→	Galactokinase
Passage Stocks 1	RA	1868538	G→T	0.062	intergenic (‑90/+80)	pgi← / ←D39N_01907	Glucose‑6‑phosphate isomerase/Putative glutamine amidotransferase
Passage Stocks 1	RA	1843479	G→T	0.057	intergenic (‑33/+43)	comGA← / ←D39N_01872	ComG operon protein 1/hypothetical protein
Passage Stocks 1	RA	716265	T→C	0.055	L122S(TTA→TCA)	arlS→	Signal transduction histidine‑protein kinase ArlS
Passage Stocks 1	RA	130798	T→A	0.053	intergenic (+127/‑274)	lytB_1→ / →mnmA	Putative endo‑beta‑N‑acetylglucosaminidase/tRNA‑specific 2‑thiouridylase MnmA
Passage Stocks 1	RA	1620763	G→T	0.052	A58E(GCA→GAA)	ccpA_1←	Catabolite control protein A
Passage Stocks 1	RA	503286	Δ1 bp	0.052	intergenic (+165/‑118)	D39N_00500→ / →D39N_00501	hypothetical protein/hypothetical protein
Passage Stocks 1	RA	503287	Δ1 bp	0.052	intergenic (+166/‑117)	D39N_00500→ / →D39N_00501	hypothetical protein/hypothetical protein

## Sheet: Post-infection passaged stocks
Isolate	evidence	position	mutation	freq	annotation	gene	description
Passaged mouse 1	RA	553533	C→T	1	D55D(GAC→GAT)	D39N_00546→	hypothetical protein
Passaged mouse 1	RA	1937897	C→A	1	A608S(GCA→TCA)	D39N_01974←	hypothetical protein
Passaged mouse 1	RA	104086	C→T	1	G14R(GGA→AGA)	sdhB←	L‑serine dehydratase, beta chain
Passaged mouse 1	RA	17879	T→A	0.242	noncoding (933/2897 nt)	D39N_00018→	23S ribosomal RNA
Passaged mouse 1	RA	1868580	G→T	0.224	intergenic (‑132/+38)	pgi← / ←D39N_01907	Glucose‑6‑phosphate isomerase/Putative glutamine amidotransferase
Passaged mouse 1	RA	985326	T→G	0.202	F4V(TTT→GTT)	D39N_00974→	hypothetical protein
Passaged mouse 1	RA	1281412	A→C	0.181	L76R(CTT→CGT)	pncB2←	Nicotinate phosphoribosyltransferase pncB2
Passaged mouse 1	RA	1868592	G→T	0.177	intergenic (‑144/+26)	pgi← / ←D39N_01907	Glucose‑6‑phosphate isomerase/Putative glutamine amidotransferase
Passaged mouse 1	RA	299952	T→G	0.157	L193V(TTG→GTG)	kdgR→	HTH‑type transcriptional regulator KdgR
Passaged mouse 1	RA	1981043	T→G	0.141	E304D(GAA→GAC)	dltA←	D‑alanine‑‑D‑alanyl carrier protein ligase
Passaged mouse 1	RA	1620763	G→T	0.135	A58E(GCA→GAA)	ccpA_1←	Catabolite control protein A
Passaged mouse 1	RA	730193	T→G	0.129	intergenic (‑54/+111)	D39N_00724← / ←rppH	hypothetical protein/RNA pyrophosphohydrolase
Passaged mouse 1	RA	721350	G→T	0.125	L13F(TTG→TTT)	rodA→	Peptidoglycan glycosyltransferase RodA
Passaged mouse 1	RA	299975	A→C	0.117	A200A(GCA→GCC)	kdgR→	HTH‑type transcriptional regulator KdgR
Passaged mouse 1	RA	130795	C→A	0.115	intergenic (+124/‑277)	lytB_1→ / →mnmA	Putative endo‑beta‑N‑acetylglucosaminidase/tRNA‑specific 2‑thiouridylase MnmA
Passaged mouse 1	RA	191101	T→G	0.11	F376V(TTC→GTC)	D39N_00189→	hypothetical protein
Passaged mouse 1	RA	1620726	C→A	0.109	L70F(TTG→TTT)	ccpA_1←	Catabolite control protein A
Passaged mouse 1	RA	1868569	C→A	0.107	intergenic (‑121/+49)	pgi← / ←D39N_01907	Glucose‑6‑phosphate isomerase/Putative glutamine amidotransferase
Passaged mouse 1	RA	730219	G→T	0.1	intergenic (‑80/+85)	D39N_00724← / ←rppH	hypothetical protein/RNA pyrophosphohydrolase
Passaged mouse 1	RA	1868543	C→A	0.097	intergenic (‑95/+75)	pgi← / ←D39N_01907	Glucose‑6‑phosphate isomerase/Putative glutamine amidotransferase
Passaged mouse 1	RA	845344	G→T	0.096	E168*(GAA→TAA)	dnaX_2→	DNA polymerase III subunit gamma/tau
Passaged mouse 1	RA	1281366	C→A	0.092	L91F(TTG→TTT)	pncB2←	Nicotinate phosphoribosyltransferase pncB2
Passaged mouse 1	RA	684682	A→C	0.091	T207P(ACT→CCT)	metK→	S‑adenosylmethionine synthase
Passaged mouse 1	RA	299968	A→T	0.088	E198V(GAG→GTG)	kdgR→	HTH‑type transcriptional regulator KdgR
Passaged mouse 1	RA	7553	C→A	0.081	S933*(TCA→TAA)	mfd→	Transcription‑repair‑coupling factor
Passaged mouse 1	RA	1456061	T→A	0.081	intergenic (+167/+126)	plsC→ / ←D39N_01449	1‑acyl‑sn‑glycerol‑3‑phosphate acyltransferase/hypothetical protein
Passaged mouse 1	RA	130794	T→A	0.079	intergenic (+123/‑278)	lytB_1→ / →mnmA	Putative endo‑beta‑N‑acetylglucosaminidase/tRNA‑specific 2‑thiouridylase MnmA
Passaged mouse 1	RA	467372	T→G	0.077	F37V(TTT→GTT)	D39N_00458→	hypothetical protein
Passaged mouse 1	RA	488188	T→G	0.075	L27R(CTT→CGT)	nusA→	Transcription termination/antitermination protein NusA
Passaged mouse 1	RA	1282008	A→C	0.071	F79V(TTT→GTT)	D39N_01271←	hypothetical protein
Passaged mouse 1	RA	503,285:1	+T	0.069	intergenic (+164/‑119)	D39N_00500→ / →D39N_00501	hypothetical protein/hypothetical protein
Passaged mouse 1	RA	503,285:2	+A	0.069	intergenic (+164/‑119)	D39N_00500→ / →D39N_00501	hypothetical protein/hypothetical protein
Passaged mouse 1	RA	1256268	A→C	0.069	A40A(GCT→GCG)	D39N_01240←	hypothetical protein
Passaged mouse 1	RA	351140	A→T	0.069	E35V(GAA→GTA)	galK_1→	Galactokinase
Passaged mouse 1	RA	424981	G→T	0.059	intergenic (‑621/+31)	D39N_00423← / ←nagC	hypothetical protein/N‑acetylglucosamine repressor
Passaged mouse 1	RA	1843431	C→A	0.058	A6S(GCA→TCA)	comGA←	ComG operon protein 1
Passaged mouse 1	RA	130756	G→T	0.056	intergenic (+85/‑316)	lytB_1→ / →mnmA	Putative endo‑beta‑N‑acetylglucosaminidase/tRNA‑specific 2‑thiouridylase MnmA
Passaged mouse 1	RA	1668143	A→C	0.055	L8L(CTT→CTG)	D39N_01663←	Putative membrane protein insertion efficiency factor
Passaged mouse 2	RA	1937897	C→A	1	A608S(GCA→TCA)	D39N_01974←	hypothetical protein
Passaged mouse 2	RA	553533	C→T	0.947	D55D(GAC→GAT)	D39N_00546→	hypothetical protein
Passaged mouse 2	RA	104086	C→T	0.902	G14R(GGA→AGA)	sdhB←	L‑serine dehydratase, beta chain
Passaged mouse 2	RA	1868580	G→T	0.216	intergenic (‑132/+38)	pgi← / ←D39N_01907	Glucose‑6‑phosphate isomerase/Putative glutamine amidotransferase
Passaged mouse 2	RA	402125	A→C	0.197	E3A(GAA→GCA)	gspA→	General stress protein A
Passaged mouse 2	RA	1868592	G→T	0.182	intergenic (‑144/+26)	pgi← / ←D39N_01907	Glucose‑6‑phosphate isomerase/Putative glutamine amidotransferase
Passaged mouse 2	RA	1868569	C→A	0.174	intergenic (‑121/+49)	pgi← / ←D39N_01907	Glucose‑6‑phosphate isomerase/Putative glutamine amidotransferase
Passaged mouse 2	RA	1868543	C→A	0.151	intergenic (‑95/+75)	pgi← / ←D39N_01907	Glucose‑6‑phosphate isomerase/Putative glutamine amidotransferase
Passaged mouse 2	RA	1281412	A→C	0.147	L76R(CTT→CGT)	pncB2←	Nicotinate phosphoribosyltransferase pncB2
Passaged mouse 2	RA	1036173	T→C	0.121	T212A(ACT→GCT)	yfmC←	Fe(3+)‑citrate‑binding protein YfmC
Passaged mouse 2	RA	845385	G→T	0.119	K181N(AAG→AAT)	dnaX_2→	DNA polymerase III subunit gamma/tau
Passaged mouse 2	RA	1868565	C→A	0.117	intergenic (‑117/+53)	pgi← / ←D39N_01907	Glucose‑6‑phosphate isomerase/Putative glutamine amidotransferase
Passaged mouse 2	RA	730209	G→T	0.115	intergenic (‑70/+95)	D39N_00724← / ←rppH	hypothetical protein/RNA pyrophosphohydrolase
Passaged mouse 2	RA	899917	A→C	0.104	Q176H(CAA→CAC)	znuA_1→	High‑affinity zinc uptake system binding‑protein ZnuA
Passaged mouse 2	RA	130786	A→T	0.103	intergenic (+115/‑286)	lytB_1→ / →mnmA	Putative endo‑beta‑N‑acetylglucosaminidase/tRNA‑specific 2‑thiouridylase MnmA
Passaged mouse 2	RA	1868538	G→T	0.102	intergenic (‑90/+80)	pgi← / ←D39N_01907	Glucose‑6‑phosphate isomerase/Putative glutamine amidotransferase
Passaged mouse 2	RA	730193	T→G	0.101	intergenic (‑54/+111)	D39N_00724← / ←rppH	hypothetical protein/RNA pyrophosphohydrolase
Passaged mouse 2	RA	419501	A→C	0.084	V54V(GTT→GTG)	dinB←	DNA polymerase IV
Passaged mouse 2	RA	7519	G→T	0.082	A922S(GCT→TCT)	mfd→	Transcription‑repair‑coupling factor
Passaged mouse 2	RA	130788	G→T	0.081	intergenic (+117/‑284)	lytB_1→ / →mnmA	Putative endo‑beta‑N‑acetylglucosaminidase/tRNA‑specific 2‑thiouridylase MnmA
Passaged mouse 2	RA	677396	A→C	0.081	I324L(ATT→CTT)	prfB→	Peptide chain release factor 2
Passaged mouse 2	RA	1868554	G→T	0.079	intergenic (‑106/+64)	pgi← / ←D39N_01907	Glucose‑6‑phosphate isomerase/Putative glutamine amidotransferase
Passaged mouse 2	RA	1843483	G→T	0.078	intergenic (‑37/+39)	comGA← / ←D39N_01872	ComG operon protein 1/hypothetical protein
Passaged mouse 2	RA	2035412	T→A	0.074	I356I(ATT→ATA)	ybiT_2→	putative ABC transporter ATP‑binding protein YbiT
Passaged mouse 2	RA	994137	T→G	0.073	K80T(AAG→ACG)	thiQ←	Thiamine import ATP‑binding protein ThiQ
Passaged mouse 2	RA	130745	G→T	0.07	intergenic (+74/‑327)	lytB_1→ / →mnmA	Putative endo‑beta‑N‑acetylglucosaminidase/tRNA‑specific 2‑thiouridylase MnmA
Passaged mouse 2	RA	1752234	A→C	0.066	intergenic (‑87/+24)	ndk← / ←rpoC	Nucleoside diphosphate kinase/DNA‑directed RNA polymerase subunit beta'
Passaged mouse 2	RA	1544991	A→C	0.065	F15V(TTT→GTT)	dnaI←	Primosomal protein DnaI
Passaged mouse 2	RA	503287	Δ1 bp	0.064	intergenic (+166/‑117)	D39N_00500→ / →D39N_00501	hypothetical protein/hypothetical protein
Passaged mouse 2	RA	130793	G→T	0.064	intergenic (+122/‑279)	lytB_1→ / →mnmA	Putative endo‑beta‑N‑acetylglucosaminidase/tRNA‑specific 2‑thiouridylase MnmA
Passaged mouse 2	RA	488188	T→G	0.062	L27R(CTT→CGT)	nusA→	Transcription termination/antitermination protein NusA
Passaged mouse 2	RA	492554	A→C	0.06	N900H(AAC→CAC)	infB→	Translation initiation factor IF‑2
Passaged mouse 2	RA	503286	Δ1 bp	0.059	intergenic (+165/‑118)	D39N_00500→ / →D39N_00501	hypothetical protein/hypothetical protein
Passaged mouse 2	RA	1016567	G→A	0.055	N108N(AAC→AAT)	D39N_01002←	hypothetical protein
Passaged mouse 2	RA	1868526	C→A	0.054	intergenic (‑78/+92)	pgi← / ←D39N_01907	Glucose‑6‑phosphate isomerase/Putative glutamine amidotransferase
Passaged mouse 2	RA	1981067		0.051	I296I(ATC→ATA)	dltA←	D‑alanine‑‑D‑alanyl carrier protein ligase
Passaged mouse 2	RA	1868555	T→A	0.051	intergenic (‑107/+63)	pgi← / ←D39N_01907	Glucose‑6‑phosphate isomerase/Putative glutamine amidotransferase
Passaged mouse 2	RA	1868506	G→T	0.05	intergenic (‑58/+112)	pgi← / ←D39N_01907	Glucose‑6‑phosphate isomerase/Putative glutamine amidotransferase
Passaged mouse 3	RA	104086	C→T	0.793	G14R(GGA→AGA)	sdhB←	L‑serine dehydratase, beta chain
Passaged mouse 3	RA	1937897	C→A	0.765	A608S(GCA→TCA)	D39N_01974←	hypothetical protein
Passaged mouse 3	RA	553533	C→T	0.737	D55D(GAC→GAT)	D39N_00546→	hypothetical protein
Passaged mouse 3	RA	500162	A→G	0.258	E173G(GAG→GGG)	valS→	Valine‑‑tRNA ligase
Passaged mouse 3	RA	1868580	G→T	0.229	intergenic (‑132/+38)	pgi← / ←D39N_01907	Glucose‑6‑phosphate isomerase/Putative glutamine amidotransferase
Passaged mouse 3	RA	191551	G→A	0.214	intergenic (+37/‑83)	D39N_00189→ / →nrdD_1	hypothetical protein/Anaerobic ribonucleoside‑triphosphate reductase
Passaged mouse 3	RA	1274206	C→A	0.199	intergenic (‑65/+75)	rpsU← / ←nagB	30S ribosomal protein S21/Glucosamine‑6‑phosphate deaminase
Passaged mouse 3	RA	1868543	C→A	0.197	intergenic (‑95/+75)	pgi← / ←D39N_01907	Glucose‑6‑phosphate isomerase/Putative glutamine amidotransferase
Passaged mouse 3	RA	1074853	C→T	0.178	E30K(GAA→AAA)	D39N_01060←	hypothetical protein
Passaged mouse 3	RA	1868569	C→A	0.143	intergenic (‑121/+49)	pgi← / ←D39N_01907	Glucose‑6‑phosphate isomerase/Putative glutamine amidotransferase
Passaged mouse 3	RA	351108	C→A	0.139	Y24*(TAC→TAA)	galK_1→	Galactokinase
Passaged mouse 3	RA	1087150	T→A	0.135	intergenic (‑12/+67)	lepA← / ←pphA	Elongation factor 4/Serine/threonine‑protein phosphatase 1
Passaged mouse 3	RA	1868592	G→T	0.131	intergenic (‑144/+26)	pgi← / ←D39N_01907	Glucose‑6‑phosphate isomerase/Putative glutamine amidotransferase
Passaged mouse 3	RA	299952	T→G	0.13	L193V(TTG→GTG)	kdgR→	HTH‑type transcriptional regulator KdgR
Passaged mouse 3	RA	1981043	T→G	0.126	E304D(GAA→GAC)	dltA←	D‑alanine‑‑D‑alanyl carrier protein ligase
Passaged mouse 3	RA	1868548	G→T	0.115	intergenic (‑100/+70)	pgi← / ←D39N_01907	Glucose‑6‑phosphate isomerase/Putative glutamine amidotransferase
Passaged mouse 3	RA	1281412	A→C	0.113	L76R(CTT→CGT)	pncB2←	Nicotinate phosphoribosyltransferase pncB2
Passaged mouse 3	RA	1620726	C→A	0.107	L70F(TTG→TTT)	ccpA_1←	Catabolite control protein A
Passaged mouse 3	RA	130756	G→T	0.102	intergenic (+85/‑316)	lytB_1→ / →mnmA	Putative endo‑beta‑N‑acetylglucosaminidase/tRNA‑specific 2‑thiouridylase MnmA
Passaged mouse 3	RA	586575	C→A	0.097	P2170T(CCA→ACA)	D39N_00570→	Beta‑galactosidase BoGH2A
Passaged mouse 3	RA	1620739	G→T	0.094	A66D(GCT→GAT)	ccpA_1←	Catabolite control protein A
Passaged mouse 3	RA	634055	A→C	0.09	N51H(AAC→CAC)	D39N_00622→	hypothetical protein
Passaged mouse 3	RA	351115	C→A	0.088	P27T(CCT→ACT)	galK_1→	Galactokinase
Passaged mouse 3	RA	1868538	G→T	0.086	intergenic (‑90/+80)	pgi← / ←D39N_01907	Glucose‑6‑phosphate isomerase/Putative glutamine amidotransferase
Passaged mouse 3	RA	488246	C→A	0.085	N46K(AAC→AAA)	nusA→	Transcription termination/antitermination protein NusA
Passaged mouse 3	RA	863766	A→C	0.084	Q177H(CAA→CAC)	infC→	Translation initiation factor IF‑3
Passaged mouse 3	RA	130780	G→T	0.084	intergenic (+109/‑292)	lytB_1→ / →mnmA	Putative endo‑beta‑N‑acetylglucosaminidase/tRNA‑specific 2‑thiouridylase MnmA
Passaged mouse 3	RA	1634786	T→C	0.082	E248G(GAA→GGA)	arnB←	UDP‑4‑amino‑4‑deoxy‑L‑arabinose‑‑oxoglutarate aminotransferase
Passaged mouse 3	RA	1755981	G→A	0.069	A1200V(GCT→GTT)	rpoB←	DNA‑directed RNA polymerase subunit beta
Passaged mouse 3	RA	1868495	G→T	0.059	intergenic (‑47/+123)	pgi← / ←D39N_01907	Glucose‑6‑phosphate isomerase/Putative glutamine amidotransferase
Passaged mouse 3	RA	1868517	G→T	0.054	intergenic (‑69/+101)	pgi← / ←D39N_01907	Glucose‑6‑phosphate isomerase/Putative glutamine amidotransferase
Passaged mouse 4	RA	553533	C→T	1	D55D(GAC→GAT)	D39N_00546→	hypothetical protein
Passaged mouse 4	RA	1937897	C→A	1	A608S(GCA→TCA)	D39N_01974←	hypothetical protein
Passaged mouse 4	RA	104086	C→T	1	G14R(GGA→AGA)	sdhB←	L‑serine dehydratase, beta chain
Passaged mouse 4	RA	1868580	G→T	0.333	intergenic (‑132/+38)	pgi← / ←D39N_01907	Glucose‑6‑phosphate isomerase/Putative glutamine amidotransferase
Passaged mouse 4	RA	1868592	G→T	0.254	intergenic (‑144/+26)	pgi← / ←D39N_01907	Glucose‑6‑phosphate isomerase/Putative glutamine amidotransferase
Passaged mouse 4	RA	1868569	C→A	0.225	intergenic (‑121/+49)	pgi← / ←D39N_01907	Glucose‑6‑phosphate isomerase/Putative glutamine amidotransferase
Passaged mouse 4	RA	1868554	G→T	0.165	intergenic (‑106/+64)	pgi← / ←D39N_01907	Glucose‑6‑phosphate isomerase/Putative glutamine amidotransferase
Passaged mouse 4	RA	1981043	T→G	0.151	E304D(GAA→GAC)	dltA←	D‑alanine‑‑D‑alanyl carrier protein ligase
Passaged mouse 4	RA	1868543	C→A	0.149	intergenic (‑95/+75)	pgi← / ←D39N_01907	Glucose‑6‑phosphate isomerase/Putative glutamine amidotransferase
Passaged mouse 4	RA	1868565	C→A	0.146	intergenic (‑117/+53)	pgi← / ←D39N_01907	Glucose‑6‑phosphate isomerase/Putative glutamine amidotransferase
Passaged mouse 4	RA	1868538	G→T	0.144	intergenic (‑90/+80)	pgi← / ←D39N_01907	Glucose‑6‑phosphate isomerase/Putative glutamine amidotransferase
Passaged mouse 4	RA	1868548	G→T	0.122	intergenic (‑100/+70)	pgi← / ←D39N_01907	Glucose‑6‑phosphate isomerase/Putative glutamine amidotransferase
Passaged mouse 4	RA	1933967	G→A	0.111	G609G(GGC→GGT)	lytB_6←	Putative endo‑beta‑N‑acetylglucosaminidase
Passaged mouse 4	RA	1281979	G→T	0.1	F88L(TTC→TTA)	D39N_01271←	hypothetical protein
Passaged mouse 4	RA	2003080	A→C	0.099	L84V(TTG→GTG)	clpC_2←	ATP‑dependent Clp protease ATP‑binding subunit ClpC
Passaged mouse 4	RA	721350	G→T	0.098	L13F(TTG→TTT)	rodA→	Peptidoglycan glycosyltransferase RodA
Passaged mouse 4	RA	1868596	G→T	0.095	intergenic (‑148/+22)	pgi← / ←D39N_01907	Glucose‑6‑phosphate isomerase/Putative glutamine amidotransferase
Passaged mouse 4	RA	419501	A→C	0.094	V54V(GTT→GTG)	dinB←	DNA polymerase IV
Passaged mouse 4	RA	130756	G→T	0.085	intergenic (+85/‑316)	lytB_1→ / →mnmA	Putative endo‑beta‑N‑acetylglucosaminidase/tRNA‑specific 2‑thiouridylase MnmA
Passaged mouse 4	RA	1620739	G→T	0.079	A66D(GCT→GAT)	ccpA_1←	Catabolite control protein A
Passaged mouse 4	RA	1273481	A→C	0.077	L119V(TTA→GTA)	hprK←	HPr kinase/phosphorylase
Passaged mouse 4	RA	130780	G→T	0.07	intergenic (+109/‑292)	lytB_1→ / →mnmA	Putative endo‑beta‑N‑acetylglucosaminidase/tRNA‑specific 2‑thiouridylase MnmA
Passaged mouse 4	RA	845372	T→G	0.069	M177R(ATG→AGG)	dnaX_2→	DNA polymerase III subunit gamma/tau
Passaged mouse 4	RA	1868506	G→T	0.069	intergenic (‑58/+112)	pgi← / ←D39N_01907	Glucose‑6‑phosphate isomerase/Putative glutamine amidotransferase
Passaged mouse 4	RA	111785	G→T	0.068	W262L(TGG→TTG)	argH→	Argininosuccinate lyase
Passaged mouse 4	RA	2015160	A→C	0.067	L11V(TTA→GTA)	comFA←	ComF operon protein 1
Passaged mouse 4	RA	1668144	A→C	0.066	L8R(CTT→CGT)	D39N_01663←	Putative membrane protein insertion efficiency factor
Passaged mouse 4	RA	1868503	C→A	0.055	intergenic (‑55/+115)	pgi← / ←D39N_01907	Glucose‑6‑phosphate isomerase/Putative glutamine amidotransferase
Passaged mouse 4	RA	976474	T→A	0.053	E477V(GAG→GTG)	pcrA←	ATP‑dependent DNA helicase PcrA
Passaged mouse 4	RA	393578	C→A	0.051	I30I(ATC→ATA)	accA→	Acetyl‑coenzyme A carboxylase carboxyl transferase subunit alpha
Passaged mouse 5	RA	553533	C→T	1	D55D(GAC→GAT)	D39N_00546→	hypothetical protein
Passaged mouse 5	RA	1937897	C→A	1	A608S(GCA→TCA)	D39N_01974←	hypothetical protein
Passaged mouse 5	RA	104086	C→T	1	G14R(GGA→AGA)	sdhB←	L‑serine dehydratase, beta chain
Passaged mouse 5	RA	1868580	G→T	0.211	intergenic (‑132/+38)	pgi← / ←D39N_01907	Glucose‑6‑phosphate isomerase/Putative glutamine amidotransferase
Passaged mouse 5	RA	1281412	A→C	0.188	L76R(CTT→CGT)	pncB2←	Nicotinate phosphoribosyltransferase pncB2
Passaged mouse 5	RA	1620719	C→A	0.187	V73L(GTA→TTA)	ccpA_1←	Catabolite control protein A
Passaged mouse 5	RA	351108	C→A	0.156	Y24*(TAC→TAA)	galK_1→	Galactokinase
Passaged mouse 5	RA	1868569	C→A	0.146	intergenic (‑121/+49)	pgi← / ←D39N_01907	Glucose‑6‑phosphate isomerase/Putative glutamine amidotransferase
Passaged mouse 5	RA	845344	G→T	0.141	E168*(GAA→TAA)	dnaX_2→	DNA polymerase III subunit gamma/tau
Passaged mouse 5	RA	419501	A→C	0.139	V54V(GTT→GTG)	dinB←	DNA polymerase IV
Passaged mouse 5	RA	1868592	G→T	0.138	intergenic (‑144/+26)	pgi← / ←D39N_01907	Glucose‑6‑phosphate isomerase/Putative glutamine amidotransferase
Passaged mouse 5	RA	299952	T→G	0.136	L193V(TTG→GTG)	kdgR→	HTH‑type transcriptional regulator KdgR
Passaged mouse 5	RA	1868543	C→A	0.133	intergenic (‑95/+75)	pgi← / ←D39N_01907	Glucose‑6‑phosphate isomerase/Putative glutamine amidotransferase
Passaged mouse 5	RA	488202	C→A	0.113	R32S(CGC→AGC)	nusA→	Transcription termination/antitermination protein NusA
Passaged mouse 5	RA	351140	A→T	0.106	E35V(GAA→GTA)	galK_1→	Galactokinase
Passaged mouse 5	RA	408585	T→A	0.106	intergenic (+28/‑79)	ilvC→ / →D39N_00409	Ketol‑acid reductoisomerase (NADP(+))/hypothetical protein
Passaged mouse 5	RA	1281343	T→G	0.09	Q99P(CAA→CCA)	pncB2←	Nicotinate phosphoribosyltransferase pncB2
Passaged mouse 5	RA	1868538	G→T	0.088	intergenic (‑90/+80)	pgi← / ←D39N_01907	Glucose‑6‑phosphate isomerase/Putative glutamine amidotransferase
Passaged mouse 5	RA	111797	A→T	0.078	E266V(GAG→GTG)	argH→	Argininosuccinate lyase
Passaged mouse 5	RA	408482	A→T	0.064	K316N(AAA→AAT)	ilvC→	Ketol‑acid reductoisomerase (NADP(+))
Passaged mouse 5	RA	111767	G→T	0.06	C256F(TGC→TTC)	argH→	Argininosuccinate lyase
Passaged mouse 5	RA	132082	A→C	0.052	Q337H(CAA→CAC)	mnmA→	tRNA‑specific 2‑thiouridylase MnmA
Passaged mouse 5	RA	1868525	C→A	0.051	intergenic (‑77/+93)	pgi← / ←D39N_01907	Glucose‑6‑phosphate isomerase/Putative glutamine amidotransferase
Passaged mouse 6	RA	553533	C→T	1	D55D(GAC→GAT)	D39N_00546→	hypothetical protein
Passaged mouse 6	RA	1937897	C→A	1	A608S(GCA→TCA)	D39N_01974←	hypothetical protein
Passaged mouse 6	RA	104086	C→T	1	G14R(GGA→AGA)	sdhB←	L‑serine dehydratase, beta chain
Passaged mouse 6	RA	500162	A→G	1	E173G(GAG→GGG)	valS→	Valine‑‑tRNA ligase
Passaged mouse 6	RA	18556	G→T	0.724	noncoding (1610/2897 nt)	D39N_00018→	23S ribosomal RNA
Passaged mouse 6	RA	18559	T→G	0.644	noncoding (1613/2897 nt)	D39N_00018→	23S ribosomal RNA
Passaged mouse 6	RA	18562	C→T	0.644	noncoding (1616/2897 nt)	D39N_00018→	23S ribosomal RNA
Passaged mouse 6	RA	18555	Δ1 bp	0.643	noncoding (1609/2897 nt)	D39N_00018→	23S ribosomal RNA
Passaged mouse 6	RA	18558	T→A	0.643	noncoding (1612/2897 nt)	D39N_00018→	23S ribosomal RNA
Passaged mouse 6	RA	18565	T→G	0.629	noncoding (1619/2897 nt)	D39N_00018→	23S ribosomal RNA
Passaged mouse 6	RA	18568	Δ1 bp	0.6	noncoding (1622/2897 nt)	D39N_00018→	23S ribosomal RNA
Passaged mouse 6	RA	18570	Δ1 bp	0.6	noncoding (1624/2897 nt)	D39N_00018→	23S ribosomal RNA
Passaged mouse 6	RA	18540	A→G	0.529	noncoding (1594/2897 nt)	D39N_00018→	23S ribosomal RNA
Passaged mouse 6	RA	18560	A→G	0.429	noncoding (1614/2897 nt)	D39N_00018→	23S ribosomal RNA
Passaged mouse 6	RA	15815	A→G	0.403	noncoding (662/1542 nt)	D39N_00016→	16S ribosomal RNA
Passaged mouse 6	RA	15831	T→C	0.394	noncoding (678/1542 nt)	D39N_00016→	16S ribosomal RNA
Passaged mouse 6	RA	15819	G→A	0.391	noncoding (666/1542 nt)	D39N_00016→	16S ribosomal RNA
Passaged mouse 6	RA	15816	G→A	0.385	noncoding (663/1542 nt)	D39N_00016→	16S ribosomal RNA
Passaged mouse 6	RA	15875	G→A	0.35	noncoding (722/1542 nt)	D39N_00016→	16S ribosomal RNA
Passaged mouse 6	RA	18522	T→G	0.35	noncoding (1576/2897 nt)	D39N_00018→	23S ribosomal RNA
Passaged mouse 6	RA	18925	T→C	0.333	noncoding (1979/2897 nt)	D39N_00018→	23S ribosomal RNA
Passaged mouse 6	RA	18967	G→A	0.333	noncoding (2021/2897 nt)	D39N_00018→	23S ribosomal RNA
Passaged mouse 6	RA	18524	G→T	0.311	noncoding (1578/2897 nt)	D39N_00018→	23S ribosomal RNA
Passaged mouse 6	RA	18525	T→C	0.308	noncoding (1579/2897 nt)	D39N_00018→	23S ribosomal RNA
Passaged mouse 6	RA	18528	C→T	0.308	noncoding (1582/2897 nt)	D39N_00018→	23S ribosomal RNA
Passaged mouse 6	RA	17934	C→A	0.293	noncoding (988/2897 nt)	D39N_00018→	23S ribosomal RNA
Passaged mouse 6	RA	15897	C→T	0.28	noncoding (744/1542 nt)	D39N_00016→	16S ribosomal RNA
Passaged mouse 6	RA	15898	T→C	0.255	noncoding (745/1542 nt)	D39N_00016→	16S ribosomal RNA
Passaged mouse 6	RA	1868580	G→T	0.209	intergenic (‑132/+38)	pgi← / ←D39N_01907	Glucose‑6‑phosphate isomerase/Putative glutamine amidotransferase
Passaged mouse 6	RA	1620719	C→A	0.195	V73L(GTA→TTA)	ccpA_1←	Catabolite control protein A
Passaged mouse 6	RA	854306	A→C	0.169	Q204H(CAA→CAC)	D39N_00853→	PhoH‑like protein
Passaged mouse 6	RA	130795	C→A	0.164	intergenic (+124/‑277)	lytB_1→ / →mnmA	Putative endo‑beta‑N‑acetylglucosaminidase/tRNA‑specific 2‑thiouridylase MnmA
Passaged mouse 6	RA	730209	G→T	0.151	intergenic (‑70/+95)	D39N_00724← / ←rppH	hypothetical protein/RNA pyrophosphohydrolase
Passaged mouse 6	RA	1868569	C→A	0.142	intergenic (‑121/+49)	pgi← / ←D39N_01907	Glucose‑6‑phosphate isomerase/Putative glutamine amidotransferase
Passaged mouse 6	RA	1868592	G→T	0.132	intergenic (‑144/+26)	pgi← / ←D39N_01907	Glucose‑6‑phosphate isomerase/Putative glutamine amidotransferase
Passaged mouse 6	RA	1868543	C→A	0.13	intergenic (‑95/+75)	pgi← / ←D39N_01907	Glucose‑6‑phosphate isomerase/Putative glutamine amidotransferase
Passaged mouse 6	RA	419501	A→C	0.115	V54V(GTT→GTG)	dinB←	DNA polymerase IV
Passaged mouse 6	RA	111785	G→T	0.098	W262L(TGG→TTG)	argH→	Argininosuccinate lyase
Passaged mouse 6	RA	1620739	G→T	0.091	A66D(GCT→GAT)	ccpA_1←	Catabolite control protein A
Passaged mouse 6	RA	1868538	G→T	0.087	intergenic (‑90/+80)	pgi← / ←D39N_01907	Glucose‑6‑phosphate isomerase/Putative glutamine amidotransferase
Passaged mouse 6	RA	1620726	C→A	0.08	L70F(TTG→TTT)	ccpA_1←	Catabolite control protein A
Passaged mouse 6	RA	1281388	T→A	0.073	D84V(GAT→GTT)	pncB2←	Nicotinate phosphoribosyltransferase pncB2
Passaged mouse 6	RA	130793	G→T	0.071	intergenic (+122/‑279)	lytB_1→ / →mnmA	Putative endo‑beta‑N‑acetylglucosaminidase/tRNA‑specific 2‑thiouridylase MnmA
Passaged mouse 6	RA	730193	T→G	0.07	intergenic (‑54/+111)	D39N_00724← / ←rppH	hypothetical protein/RNA pyrophosphohydrolase
Passaged mouse 6	RA	1284947	G→T	0.069	G192G(GGC→GGA)	ydcP_1←	putative protease YdcP
Passaged mouse 6	RA	2003080	A→C	0.068	L84V(TTG→GTG)	clpC_2←	ATP‑dependent Clp protease ATP‑binding subunit ClpC
Passaged mouse 6	RA	1868517	G→T	0.065	intergenic (‑69/+101)	pgi← / ←D39N_01907	Glucose‑6‑phosphate isomerase/Putative glutamine amidotransferase
Passaged mouse 6	RA	1868548	G→T	0.065	intergenic (‑100/+70)	pgi← / ←D39N_01907	Glucose‑6‑phosphate isomerase/Putative glutamine amidotransferase
Passaged mouse 6	RA	1843420	G→T	0.063	I9I(ATC→ATA)	comGA←	ComG operon protein 1
Passaged mouse 6	RA	408482	A→T	0.062	K316N(AAA→AAT)	ilvC→	Ketol‑acid reductoisomerase (NADP(+))
Passaged mouse 6	RA	503,285:1	+T	0.059	intergenic (+164/‑119)	D39N_00500→ / →D39N_00501	hypothetical protein/hypothetical protein
Passaged mouse 6	RA	503,285:2	+A	0.059	intergenic (+164/‑119)	D39N_00500→ / →D39N_00501	hypothetical protein/hypothetical protein
Passaged mouse 6	RA	393571	A→T	0.058	E28V(GAA→GTA)	accA→	Acetyl‑coenzyme A carboxylase carboxyl transferase subunit alpha
Passaged mouse 6	RA	1281998	G→T	0.058	T82K(ACG→AAG)	D39N_01271←	hypothetical protein
Passaged mouse 6	RA	1853036	T→G	0.058	E193D(GAA→GAC)	D39N_01883←	hypothetical protein
Passaged mouse 6	RA	1995999	A→T	0.058	N529K(AAT→AAA)	lytB_7←	Putative endo‑beta‑N‑acetylglucosaminidase
Passaged mouse 6	RA	130756	G→T	0.057	intergenic (+85/‑316)	lytB_1→ / →mnmA	Putative endo‑beta‑N‑acetylglucosaminidase/tRNA‑specific 2‑thiouridylase MnmA
Passaged mouse 6	RA	130780	G→T	0.057	intergenic (+109/‑292)	lytB_1→ / →mnmA	Putative endo‑beta‑N‑acetylglucosaminidase/tRNA‑specific 2‑thiouridylase MnmA
Passaged mouse 6	RA	1868503	C→A	0.057	intergenic (‑55/+115)	pgi← / ←D39N_01907	Glucose‑6‑phosphate isomerase/Putative glutamine amidotransferase
Passaged mouse 6	RA	172197	T→G	0.057	E93D(GAA→GAC)	ribBA←	Riboflavin biosynthesis protein RibBA
Passaged mouse 6	RA	1868523	C→A	0.056	intergenic (‑75/+95)	pgi← / ←D39N_01907	Glucose‑6‑phosphate isomerase/Putative glutamine amidotransferase
Passaged mouse 6	RA	1868536	C→A	0.052	intergenic (‑88/+82)	pgi← / ←D39N_01907	Glucose‑6‑phosphate isomerase/Putative glutamine amidotransferase
Passaged mouse 6	RA	503287	Δ1 bp	0.051	intergenic (+166/‑117)	D39N_00500→ / →D39N_00501	hypothetical protein/hypothetical protein
Passaged mouse 6	RA	7519	G→T	0.051	A922S(GCT→TCT)	mfd→	Transcription‑repair‑coupling factor
Passaged mouse 6	RA	1868554	G→T	0.051	intergenic (‑106/+64)	pgi← / ←D39N_01907	Glucose‑6‑phosphate isomerase/Putative glutamine amidotransferase
Passaged mouse 6	RA	503286	Δ1 bp	0.05	intergenic (+165/‑118)	D39N_00500→ / →D39N_00501	hypothetical protein/hypothetical protein
Passaged mouse 6	RA	64711	A→C	0.05	intergenic (‑245/+70)	strH_1← / ←dasR	Beta‑N‑acetylhexosaminidase/HTH‑type transcriptional repressor DasR
Passaged mouse 7	RA	553533	C→T	1	D55D(GAC→GAT)	D39N_00546→	hypothetical protein
Passaged mouse 7	RA	1937897	C→A	1	A608S(GCA→TCA)	D39N_01974←	hypothetical protein
Passaged mouse 7	RA	104086	C→T	1	G14R(GGA→AGA)	sdhB←	L‑serine dehydratase, beta chain
Passaged mouse 7	RA	1981043	T→G	0.233	E304D(GAA→GAC)	dltA←	D‑alanine‑‑D‑alanyl carrier protein ligase
Passaged mouse 7	RA	721341	T→G	0.194	D10E(GAT→GAG)	rodA→	Peptidoglycan glycosyltransferase RodA
Passaged mouse 7	RA	1868580	G→T	0.187	intergenic (‑132/+38)	pgi← / ←D39N_01907	Glucose‑6‑phosphate isomerase/Putative glutamine amidotransferase
Passaged mouse 7	RA	1868569	C→A	0.116	intergenic (‑121/+49)	pgi← / ←D39N_01907	Glucose‑6‑phosphate isomerase/Putative glutamine amidotransferase
Passaged mouse 7	RA	1620726	C→A	0.113	L70F(TTG→TTT)	ccpA_1←	Catabolite control protein A
Passaged mouse 7	RA	503287	Δ1 bp	0.09	intergenic (+166/‑117)	D39N_00500→ / →D39N_00501	hypothetical protein/hypothetical protein
Passaged mouse 7	RA	1868596	G→T	0.084	intergenic (‑148/+22)	pgi← / ←D39N_01907	Glucose‑6‑phosphate isomerase/Putative glutamine amidotransferase
Passaged mouse 7	RA	1868565	C→A	0.083	intergenic (‑117/+53)	pgi← / ←D39N_01907	Glucose‑6‑phosphate isomerase/Putative glutamine amidotransferase
Passaged mouse 7	RA	1868543	C→A	0.08	intergenic (‑95/+75)	pgi← / ←D39N_01907	Glucose‑6‑phosphate isomerase/Putative glutamine amidotransferase
Passaged mouse 7	RA	503286	Δ1 bp	0.079	intergenic (+165/‑118)	D39N_00500→ / →D39N_00501	hypothetical protein/hypothetical protein
Passaged mouse 7	RA	111785	G→T	0.062	W262L(TGG→TTG)	argH→	Argininosuccinate lyase
Passaged mouse 8	RA	471375	C→T	0.887	A458A(GCC→GCT)	dnaK→	Chaperone protein DnaK
Passaged mouse 8	RA	1690463	A→G	0.862	intergenic (‑84/+274)	gtfA← / ←araQ_4	Sucrose phosphorylase/L‑arabinose transport system permease protein AraQ
Passaged mouse 8	RA	1868580	G→T	0.261	intergenic (‑132/+38)	pgi← / ←D39N_01907	Glucose‑6‑phosphate isomerase/Putative glutamine amidotransferase
Passaged mouse 8	RA	1868592	G→T	0.186	intergenic (‑144/+26)	pgi← / ←D39N_01907	Glucose‑6‑phosphate isomerase/Putative glutamine amidotransferase
Passaged mouse 8	RA	299952	T→G	0.166	L193V(TTG→GTG)	kdgR→	HTH‑type transcriptional regulator KdgR
Passaged mouse 8	RA	1868569	C→A	0.166	intergenic (‑121/+49)	pgi← / ←D39N_01907	Glucose‑6‑phosphate isomerase/Putative glutamine amidotransferase
Passaged mouse 8	RA	104086	C→T	0.165	G14R(GGA→AGA)	sdhB←	L‑serine dehydratase, beta chain
Passaged mouse 8	RA	419501	A→C	0.156	V54V(GTT→GTG)	dinB←	DNA polymerase IV
Passaged mouse 8	RA	1937897	C→A	0.14	A608S(GCA→TCA)	D39N_01974←	hypothetical protein
Passaged mouse 8	RA	827461	T→G	0.13	F285C(TTT→TGT)	speA→	Arginine decarboxylase
Passaged mouse 8	RA	1620763	G→T	0.125	A58E(GCA→GAA)	ccpA_1←	Catabolite control protein A
Passaged mouse 8	RA	1868543	C→A	0.123	intergenic (‑95/+75)	pgi← / ←D39N_01907	Glucose‑6‑phosphate isomerase/Putative glutamine amidotransferase
Passaged mouse 8	RA	827464	A→T	0.11	E286V(GAG→GTG)	speA→	Arginine decarboxylase
Passaged mouse 8	RA	1868563	C→A	0.104	intergenic (‑115/+55)	pgi← / ←D39N_01907	Glucose‑6‑phosphate isomerase/Putative glutamine amidotransferase
Passaged mouse 8	RA	2003080	A→C	0.094	L84V(TTG→GTG)	clpC_2←	ATP‑dependent Clp protease ATP‑binding subunit ClpC
Passaged mouse 8	RA	191126	T→G	0.094	L384R(CTA→CGA)	D39N_00189→	hypothetical protein
Passaged mouse 8	RA	503286	Δ1 bp	0.091	intergenic (+165/‑118)	D39N_00500→ / →D39N_00501	hypothetical protein/hypothetical protein
Passaged mouse 8	RA	503287	Δ1 bp	0.091	intergenic (+166/‑117)	D39N_00500→ / →D39N_00501	hypothetical protein/hypothetical protein
Passaged mouse 8	RA	1544991	A→C	0.091	F15V(TTT→GTT)	dnaI←	Primosomal protein DnaI
Passaged mouse 8	RA	492554	A→C	0.088	N900H(AAC→CAC)	infB→	Translation initiation factor IF‑2
Passaged mouse 8	RA	1620726	C→A	0.079	L70F(TTG→TTT)	ccpA_1←	Catabolite control protein A
Passaged mouse 8	RA	633995	G→T	0.078	D31Y(GAT→TAT)	D39N_00622→	hypothetical protein
Passaged mouse 8	RA	419474	A→C	0.075	A63A(GCT→GCG)	dinB←	DNA polymerase IV
Passaged mouse 8	RA	1868506	G→T	0.074	intergenic (‑58/+112)	pgi← / ←D39N_01907	Glucose‑6‑phosphate isomerase/Putative glutamine amidotransferase
Passaged mouse 8	RA	67522	A→C	0.071	K560Q(AAG→CAG)	bga→	Beta‑galactosidase
Passaged mouse 8	RA	1620739	G→T	0.071	A66D(GCT→GAT)	ccpA_1←	Catabolite control protein A
Passaged mouse 8	RA	1868526	C→A	0.071	intergenic (‑78/+92)	pgi← / ←D39N_01907	Glucose‑6‑phosphate isomerase/Putative glutamine amidotransferase
Passaged mouse 8	RA	1868538	G→T	0.07	intergenic (‑90/+80)	pgi← / ←D39N_01907	Glucose‑6‑phosphate isomerase/Putative glutamine amidotransferase
Passaged mouse 8	RA	1166993	A→T	0.069	W91R(TGG→AGG)	carA←	Carbamoyl‑phosphate synthase small chain
Passaged mouse 8	RA	169053	A→C	0.069	N176H(AAC→CAC)	mutL→	DNA mismatch repair protein MutL
Passaged mouse 8	RA	1620754	A→T	0.066	L61*(TTA→TAA)	ccpA_1←	Catabolite control protein A
Passaged mouse 8	RA	1868503	C→A	0.062	intergenic (‑55/+115)	pgi← / ←D39N_01907	Glucose‑6‑phosphate isomerase/Putative glutamine amidotransferase
Passaged mouse 8	RA	141861	A→C	0.057	intergenic (‑22/‑1199)	D39N_00139← / →bshA_1	hypothetical protein/N‑acetyl‑alpha‑D‑glucosaminyl L‑malate synthase
Passaged mouse 8	RA	1087192	A→T	0.057	intergenic (‑54/+25)	lepA← / ←pphA	Elongation factor 4/Serine/threonine‑protein phosphatase 1
Passaged mouse 8	RA	29851	G→T	0.053	Q56K(CAA→AAA)	D39N_00033←	hypothetical protein
Passaged mouse 8	RA	1090695	T→G	0.052	K56Q(AAG→CAG)	tlyA←	Hemolysin A

## Sheet: Post-infection non-passaged
Isolate	evidence	position	mutation	freq	annotation	gene	description
NP mouse 1	RA	553533	C→T	1	D55D(GAC→GAT)	D39N_00546→	hypothetical protein
NP mouse 1	RA	1937897	C→A	1	A608S(GCA→TCA)	D39N_01974←	hypothetical protein
NP mouse 1	RA	104086	C→T	1	G14R(GGA→AGA)	sdhB←	L‑serine dehydratase, beta chain
NP mouse 1	RA	1262016	C→T	0.743	A218T(GCT→ACT)	pstA2_1←	Phosphate transport system permease protein PstA 2
NP mouse 1	RA	130795	C→A	0.207	intergenic (+124/‑277)	lytB_1→ / →mnmA	Putative endo‑beta‑N‑acetylglucosaminidase/tRNA‑specific 2‑thiouridylase MnmA
NP mouse 1	RA	1868580	G→T	0.182	intergenic (‑132/+38)	pgi← / ←D39N_01907	Glucose‑6‑phosphate isomerase/Putative glutamine amidotransferase
NP mouse 1	RA	1868592	G→T	0.168	intergenic (‑144/+26)	pgi← / ←D39N_01907	Glucose‑6‑phosphate isomerase/Putative glutamine amidotransferase
NP mouse 1	RA	1868569	C→A	0.135	intergenic (‑121/+49)	pgi← / ←D39N_01907	Glucose‑6‑phosphate isomerase/Putative glutamine amidotransferase
NP mouse 1	RA	845385	G→T	0.123	K181N(AAG→AAT)	dnaX_2→	DNA polymerase III subunit gamma/tau
NP mouse 1	RA	351108	C→A	0.117	Y24*(TAC→TAA)	galK_1→	Galactokinase
NP mouse 1	RA	130756	G→T	0.117	intergenic (+85/‑316)	lytB_1→ / →mnmA	Putative endo‑beta‑N‑acetylglucosaminidase/tRNA‑specific 2‑thiouridylase MnmA
NP mouse 1	RA	299952	T→G	0.113	L193V(TTG→GTG)	kdgR→	HTH‑type transcriptional regulator KdgR
NP mouse 1	RA	1981043	T→G	0.111	E304D(GAA→GAC)	dltA←	D‑alanine‑‑D‑alanyl carrier protein ligase
NP mouse 1	RA	462626	A→G	0.111	S74S(AGT→AGC)	hsdS_2←	Type‑1 restriction enzyme EcoKI specificity protein
NP mouse 1	RA	419501	A→C	0.1	V54V(GTT→GTG)	dinB←	DNA polymerase IV
NP mouse 1	RA	937835	T→G	0.098	N297H(AAC→CAC)	eno←	Enolase
NP mouse 1	RA	29852	A→T	0.095	F55L(TTT→TTA)	D39N_00033←	hypothetical protein
NP mouse 1	RA	82939	G→A	0.094	K918K(AAG→AAA)	D39N_00079→	hypothetical protein
NP mouse 1	RA	1868543	C→A	0.094	intergenic (‑95/+75)	pgi← / ←D39N_01907	Glucose‑6‑phosphate isomerase/Putative glutamine amidotransferase
NP mouse 1	RA	458532	C→T	0.093	intergenic (+402/‑49)	D39N_00450→ / →hsdS_1	hypothetical protein/Type‑1 restriction enzyme EcoKI specificity protein
NP mouse 1	RA	1427705	C→T	0.089	V108I(GTT→ATT)	rebM←	Demethylrebeccamycin‑D‑glucose O‑methyltransferase
NP mouse 1	RA	130780	G→T	0.085	intergenic (+109/‑292)	lytB_1→ / →mnmA	Putative endo‑beta‑N‑acetylglucosaminidase/tRNA‑specific 2‑thiouridylase MnmA
NP mouse 1	RA	899917	A→C	0.083	Q176H(CAA→CAC)	znuA_1→	High‑affinity zinc uptake system binding‑protein ZnuA
NP mouse 1	RA	130775	C→A	0.082	intergenic (+104/‑297)	lytB_1→ / →mnmA	Putative endo‑beta‑N‑acetylglucosaminidase/tRNA‑specific 2‑thiouridylase MnmA
NP mouse 1	RA	1522019	T→G	0.082	intergenic (‑144/+871)	tabA_2← / ←nanA_3	Toxin‑antitoxin biofilm protein TabA/Sialidase A
NP mouse 1	RA	1281999	T→A	0.081	T82S(ACG→TCG)	D39N_01271←	hypothetical protein
NP mouse 1	RA	130788	G→T	0.081	intergenic (+117/‑284)	lytB_1→ / →mnmA	Putative endo‑beta‑N‑acetylglucosaminidase/tRNA‑specific 2‑thiouridylase MnmA
NP mouse 1	RA	2003080	A→C	0.077	L84V(TTG→GTG)	clpC_2←	ATP‑dependent Clp protease ATP‑binding subunit ClpC
NP mouse 1	RA	854286	C→A	0.077	Q198K(CAA→AAA)	D39N_00853→	PhoH‑like protein
NP mouse 1	RA	1087129	C→G	0.077	E4Q(GAA→CAA)	lepA←	Elongation factor 4
NP mouse 1	RA	1284947	G→T	0.075	G192G(GGC→GGA)	ydcP_1←	putative protease YdcP
NP mouse 1	RA	985363	C→A	0.07	S16Y(TCT→TAT)	D39N_00974→	hypothetical protein
NP mouse 1	RA	1544962	G→T	0.069	I24I(ATC→ATA)	dnaI←	Primosomal protein DnaI
NP mouse 1	RA	130793	G→T	0.069	intergenic (+122/‑279)	lytB_1→ / →mnmA	Putative endo‑beta‑N‑acetylglucosaminidase/tRNA‑specific 2‑thiouridylase MnmA
NP mouse 1	RA	1620751	G→T	0.067	T62N(ACT→AAT)	ccpA_1←	Catabolite control protein A
NP mouse 1	RA	1620763	G→T	0.066	A58E(GCA→GAA)	ccpA_1←	Catabolite control protein A
NP mouse 1	RA	130740	G→T	0.066	intergenic (+69/‑332)	lytB_1→ / →mnmA	Putative endo‑beta‑N‑acetylglucosaminidase/tRNA‑specific 2‑thiouridylase MnmA
NP mouse 1	RA	899957	C→A	0.066	Q190K(CAA→AAA)	znuA_1→	High‑affinity zinc uptake system binding‑protein ZnuA
NP mouse 1	RA	425050	C→A	0.065	E396*(GAA→TAA)	nagC←	N‑acetylglucosamine repressor
NP mouse 1	RA	1328540	T→G	0.065	E193D(GAA→GAC)	pgdA←	Peptidoglycan‑N‑acetylglucosamine deacetylase
NP mouse 1	RA	815501	A→C	0.064	L128R(CTG→CGG)	D39N_00810←	Putative two‑component membrane permease complex subunit SMU_747c
NP mouse 1	RA	1868506	G→T	0.064	intergenic (‑58/+112)	pgi← / ←D39N_01907	Glucose‑6‑phosphate isomerase/Putative glutamine amidotransferase
NP mouse 1	RA	1868538	G→T	0.064	intergenic (‑90/+80)	pgi← / ←D39N_01907	Glucose‑6‑phosphate isomerase/Putative glutamine amidotransferase
NP mouse 1	RA	492554	A→C	0.061	N900H(AAC→CAC)	infB→	Translation initiation factor IF‑2
NP mouse 1	RA	419474	A→C	0.059	A63A(GCT→GCG)	dinB←	DNA polymerase IV
NP mouse 1	RA	1868517	G→T	0.059	intergenic (‑69/+101)	pgi← / ←D39N_01907	Glucose‑6‑phosphate isomerase/Putative glutamine amidotransferase
NP mouse 1	RA	827482	C→A	0.059	S292Y(TCC→TAC)	speA→	Arginine decarboxylase
NP mouse 1	RA	1544991	A→C	0.058	F15V(TTT→GTT)	dnaI←	Primosomal protein DnaI
NP mouse 1	RA	141809	A→T	0.056	S11T(TCA→ACA)	D39N_00139←	hypothetical protein
NP mouse 1	RA	1087148	C→A	0.056	intergenic (‑10/+69)	lepA← / ←pphA	Elongation factor 4/Serine/threonine‑protein phosphatase 1
NP mouse 1	RA	1868565	C→A	0.056	intergenic (‑117/+53)	pgi← / ←D39N_01907	Glucose‑6‑phosphate isomerase/Putative glutamine amidotransferase
NP mouse 1	RA	130745	G→T	0.055	intergenic (+74/‑327)	lytB_1→ / →mnmA	Putative endo‑beta‑N‑acetylglucosaminidase/tRNA‑specific 2‑thiouridylase MnmA
NP mouse 1	RA	1868548	G→T	0.054	intergenic (‑100/+70)	pgi← / ←D39N_01907	Glucose‑6‑phosphate isomerase/Putative glutamine amidotransferase
NP mouse 1	RA	7553	C→A	0.053	S933*(TCA→TAA)	mfd→	Transcription‑repair‑coupling factor
NP mouse 1	RA	111812	C→A	0.052	T271N(ACC→AAC)	argH→	Argininosuccinate lyase
NP mouse 1	RA	976298	A→C	0.052	F536V(TTC→GTC)	pcrA←	ATP‑dependent DNA helicase PcrA
NP mouse 1	RA	1868526	C→A	0.051	intergenic (‑78/+92)	pgi← / ←D39N_01907	Glucose‑6‑phosphate isomerase/Putative glutamine amidotransferase
NP mouse 1	RA	1868523	C→A	0.05	intergenic (‑75/+95)	pgi← / ←D39N_01907	Glucose‑6‑phosphate isomerase/Putative glutamine amidotransferase
NP mouse 1	RA	446605	A→T	0.05	intergenic (+31/+528)	pyrG→ / ←D39N_00444	CTP synthase/hypothetical protein
NP mouse 2	RA	553533	C→T	0.69	D55D(GAC→GAT)	D39N_00546→	hypothetical protein
NP mouse 2	RA	1937897	C→A	0.646	A608S(GCA→TCA)	D39N_01974←	hypothetical protein
NP mouse 2	RA	104086	C→T	0.621	G14R(GGA→AGA)	sdhB←	L‑serine dehydratase, beta chain
NP mouse 2	RA	1129380	G→T	0.315	D593Y(GAC→TAC)	glnP_2→	Glutamine transport system permease protein GlnP
NP mouse 2	RA	1690463	A→G	0.289	intergenic (‑84/+274)	gtfA← / ←araQ_4	Sucrose phosphorylase/L‑arabinose transport system permease protein AraQ
NP mouse 2	RA	471375	C→T	0.27	A458A(GCC→GCT)	dnaK→	Chaperone protein DnaK
NP mouse 2	RA	763244	C→T	0.21	A150V(GCT→GTT)	ilvE→	Branched‑chain‑amino‑acid aminotransferase
NP mouse 2	RA	339883	A→G	0.209	L1516L(TTA→TTG)	D39N_00339→	Endo‑alpha‑N‑acetylgalactosaminidase
NP mouse 2	RA	1868580	G→T	0.207	intergenic (‑132/+38)	pgi← / ←D39N_01907	Glucose‑6‑phosphate isomerase/Putative glutamine amidotransferase
NP mouse 2	RA	1620719	C→A	0.194	V73L(GTA→TTA)	ccpA_1←	Catabolite control protein A
NP mouse 2	RA	1868592	G→T	0.173	intergenic (‑144/+26)	pgi← / ←D39N_01907	Glucose‑6‑phosphate isomerase/Putative glutamine amidotransferase
NP mouse 2	RA	299952	T→G	0.151	L193V(TTG→GTG)	kdgR→	HTH‑type transcriptional regulator KdgR
NP mouse 2	RA	1868569	C→A	0.147	intergenic (‑121/+49)	pgi← / ←D39N_01907	Glucose‑6‑phosphate isomerase/Putative glutamine amidotransferase
NP mouse 2	RA	130795	C→A	0.145	intergenic (+124/‑277)	lytB_1→ / →mnmA	Putative endo‑beta‑N‑acetylglucosaminidase/tRNA‑specific 2‑thiouridylase MnmA
NP mouse 2	RA	1620725	T→A	0.141	I71F(ATT→TTT)	ccpA_1←	Catabolite control protein A
NP mouse 2	RA	488211	T→G	0.139	Y35D(TAT→GAT)	nusA→	Transcription termination/antitermination protein NusA
NP mouse 2	RA	299955	A→T	0.135	S194C(AGT→TGT)	kdgR→	HTH‑type transcriptional regulator KdgR
NP mouse 2	RA	488198	T→G	0.135	A30A(GCT→GCG)	nusA→	Transcription termination/antitermination protein NusA
NP mouse 2	RA	1868543	C→A	0.128	intergenic (‑95/+75)	pgi← / ←D39N_01907	Glucose‑6‑phosphate isomerase/Putative glutamine amidotransferase
NP mouse 2	RA	897025	C→A	0.126	P34Q(CCA→CAA)	D39N_00901→	hypothetical protein
NP mouse 2	RA	130798	T→A	0.122	intergenic (+127/‑274)	lytB_1→ / →mnmA	Putative endo‑beta‑N‑acetylglucosaminidase/tRNA‑specific 2‑thiouridylase MnmA
NP mouse 2	RA	845385	G→T	0.117	K181N(AAG→AAT)	dnaX_2→	DNA polymerase III subunit gamma/tau
NP mouse 2	RA	1256268	A→C	0.111	A40A(GCT→GCG)	D39N_01240←	hypothetical protein
NP mouse 2	RA	1981043	T→G	0.108	E304D(GAA→GAC)	dltA←	D‑alanine‑‑D‑alanyl carrier protein ligase
NP mouse 2	RA	1709186	C→A	0.105	Q56K(CAA→AAA)	D39N_01718→	hypothetical protein
NP mouse 2	RA	1868565	C→A	0.097	intergenic (‑117/+53)	pgi← / ←D39N_01907	Glucose‑6‑phosphate isomerase/Putative glutamine amidotransferase
NP mouse 2	RA	815600	A→C	0.095	V95G(GTT→GGT)	D39N_00810←	Putative two‑component membrane permease complex subunit SMU_747c
NP mouse 2	RA	985344	A→T	0.093	N10Y(AAT→TAT)	D39N_00974→	hypothetical protein
NP mouse 2	RA	896994	G→T	0.09	E24*(GAA→TAA)	D39N_00901→	hypothetical protein
NP mouse 2	RA	130794	T→A	0.09	intergenic (+123/‑278)	lytB_1→ / →mnmA	Putative endo‑beta‑N‑acetylglucosaminidase/tRNA‑specific 2‑thiouridylase MnmA
NP mouse 2	RA	130786	A→T	0.088	intergenic (+115/‑286)	lytB_1→ / →mnmA	Putative endo‑beta‑N‑acetylglucosaminidase/tRNA‑specific 2‑thiouridylase MnmA
NP mouse 2	RA	1868538	G→T	0.087	intergenic (‑90/+80)	pgi← / ←D39N_01907	Glucose‑6‑phosphate isomerase/Putative glutamine amidotransferase
NP mouse 2	RA	730193	T→G	0.083	intergenic (‑54/+111)	D39N_00724← / ←rppH	hypothetical protein/RNA pyrophosphohydrolase
NP mouse 2	RA	1328540	T→G	0.083	E193D(GAA→GAC)	pgdA←	Peptidoglycan‑N‑acetylglucosamine deacetylase
NP mouse 2	RA	351125	C→A	0.08	S30Y(TCC→TAC)	galK_1→	Galactokinase
NP mouse 2	RA	721369	C→A	0.08	L20I(CTA→ATA)	rodA→	Peptidoglycan glycosyltransferase RodA
NP mouse 2	RA	2003080	A→C	0.078	L84V(TTG→GTG)	clpC_2←	ATP‑dependent Clp protease ATP‑binding subunit ClpC
NP mouse 2	RA	29851	G→T	0.077	Q56K(CAA→AAA)	D39N_00033←	hypothetical protein
NP mouse 2	RA	936982	A→C	0.077	intergenic (+544/+437)	D39N_00927→ / ←eno	hypothetical protein/Enolase
NP mouse 2	RA	1256244	C→A	0.076	L48F(TTG→TTT)	D39N_01240←	hypothetical protein
NP mouse 2	RA	1620763	G→T	0.075	A58E(GCA→GAA)	ccpA_1←	Catabolite control protein A
NP mouse 2	RA	492554	A→C	0.075	N900H(AAC→CAC)	infB→	Translation initiation factor IF‑2
NP mouse 2	RA	244876	A→C	0.075	L909V(TTA→GTA)	pulA←	Pullulanase
NP mouse 2	RA	299975	A→C	0.074	A200A(GCA→GCC)	kdgR→	HTH‑type transcriptional regulator KdgR
NP mouse 2	RA	351140	A→T	0.073	E35V(GAA→GTA)	galK_1→	Galactokinase
NP mouse 2	RA	172197	T→G	0.073	E93D(GAA→GAC)	ribBA←	Riboflavin biosynthesis protein RibBA
NP mouse 2	RA	1274206	C→A	0.073	intergenic (‑65/+75)	rpsU← / ←nagB	30S ribosomal protein S21/Glucosamine‑6‑phosphate deaminase
NP mouse 2	RA	111785	G→T	0.072	W262L(TGG→TTG)	argH→	Argininosuccinate lyase
NP mouse 2	RA	1979136	G→A	0.072	S5L(TCA→TTA)	dltC←	D‑alanyl carrier protein
NP mouse 2	RA	1567777	T→G	0.072	E106D(GAA→GAC)	rsmB←	Ribosomal RNA small subunit methyltransferase B
NP mouse 2	RA	553194	A→C	0.071	M554L(ATG→CTG)	uvrC→	UvrABC system protein C
NP mouse 2	RA	1620726	C→A	0.068	L70F(TTG→TTT)	ccpA_1←	Catabolite control protein A
NP mouse 2	RA	191551	G→A	0.068	intergenic (+37/‑83)	D39N_00189→ / →nrdD_1	hypothetical protein/Anaerobic ribonucleoside‑triphosphate reductase
NP mouse 2	RA	730205	C→A	0.068	intergenic (‑66/+99)	D39N_00724← / ←rppH	hypothetical protein/RNA pyrophosphohydrolase
NP mouse 2	RA	503,285:1	+T	0.067	intergenic (+164/‑119)	D39N_00500→ / →D39N_00501	hypothetical protein/hypothetical protein
NP mouse 2	RA	503,285:2	+A	0.067	intergenic (+164/‑119)	D39N_00500→ / →D39N_00501	hypothetical protein/hypothetical protein
NP mouse 2	RA	1256236	A→T	0.067	L51Q(CTG→CAG)	D39N_01240←	hypothetical protein
NP mouse 2	RA	130780	G→T	0.066	intergenic (+109/‑292)	lytB_1→ / →mnmA	Putative endo‑beta‑N‑acetylglucosaminidase/tRNA‑specific 2‑thiouridylase MnmA
NP mouse 2	RA	1868596	G→T	0.063	intergenic (‑148/+22)	pgi← / ←D39N_01907	Glucose‑6‑phosphate isomerase/Putative glutamine amidotransferase
NP mouse 2	RA	1783497	A→C	0.063	F171C(TTT→TGT)	rnmV←	Ribonuclease M5
NP mouse 2	RA	721356	G→T	0.063	L15F(TTG→TTT)	rodA→	Peptidoglycan glycosyltransferase RodA
NP mouse 2	RA	899969	G→T	0.062	E194*(GAA→TAA)	znuA_1→	High‑affinity zinc uptake system binding‑protein ZnuA
NP mouse 2	RA	488239	A→T	0.061	D44V(GAC→GTC)	nusA→	Transcription termination/antitermination protein NusA
NP mouse 2	RA	1868536	C→A	0.061	intergenic (‑88/+82)	pgi← / ←D39N_01907	Glucose‑6‑phosphate isomerase/Putative glutamine amidotransferase
NP mouse 2	RA	181552	A→C	0.06	T628P(ACG→CCG)	uvrA→	UvrABC system protein A
NP mouse 2	RA	633989	A→T	0.059	I29F(ATT→TTT)	D39N_00622→	hypothetical protein
NP mouse 2	RA	1752234	A→C	0.059	intergenic (‑87/+24)	ndk← / ←rpoC	Nucleoside diphosphate kinase/DNA‑directed RNA polymerase subunit beta'
NP mouse 2	RA	1843431	C→A	0.056	A6S(GCA→TCA)	comGA←	ComG operon protein 1
NP mouse 2	RA	467420	C→A	0.056	R53S(CGT→AGT)	D39N_00458→	hypothetical protein
NP mouse 2	RA	1437975	A→C	0.055	N99H(AAC→CAC)	cobQ→	Cobyric acid synthase
NP mouse 2	RA	246021	A→C	0.055	L527R(CTT→CGT)	pulA←	Pullulanase
NP mouse 2	RA	1273481	A→C	0.054	L119V(TTA→GTA)	hprK←	HPr kinase/phosphorylase
NP mouse 2	RA	1868526	C→A	0.054	intergenic (‑78/+92)	pgi← / ←D39N_01907	Glucose‑6‑phosphate isomerase/Putative glutamine amidotransferase
NP mouse 2	RA	1284947	G→T	0.054	G192G(GGC→GGA)	ydcP_1←	putative protease YdcP
NP mouse 2	RA	1843479	G→T	0.053	intergenic (‑33/+43)	comGA← / ←D39N_01872	ComG operon protein 1/hypothetical protein
NP mouse 2	RA	1868517	G→T	0.053	intergenic (‑69/+101)	pgi← / ←D39N_01907	Glucose‑6‑phosphate isomerase/Putative glutamine amidotransferase
NP mouse 2	RA	1853036	T→G	0.052	E193D(GAA→GAC)	D39N_01883←	hypothetical protein
NP mouse 2	RA	130745	G→T	0.052	intergenic (+74/‑327)	lytB_1→ / →mnmA	Putative endo‑beta‑N‑acetylglucosaminidase/tRNA‑specific 2‑thiouridylase MnmA
NP mouse 2	RA	130756	G→T	0.051	intergenic (+85/‑316)	lytB_1→ / →mnmA	Putative endo‑beta‑N‑acetylglucosaminidase/tRNA‑specific 2‑thiouridylase MnmA
NP mouse 2	RA	130793	G→T	0.051	intergenic (+122/‑279)	lytB_1→ / →mnmA	Putative endo‑beta‑N‑acetylglucosaminidase/tRNA‑specific 2‑thiouridylase MnmA
NP mouse 2	RA	718154	A→C	0.05	P153P(CCA→CCC)	yhbU→	putative protease YhbU
NP mouse 3	RA	1274206	C→A	0.584	intergenic (‑65/+75)	rpsU← / ←nagB	30S ribosomal protein S21/Glucosamine‑6‑phosphate deaminase
NP mouse 3	RA	191551	G→A	0.561	intergenic (+37/‑83)	D39N_00189→ / →nrdD_1	hypothetical protein/Anaerobic ribonucleoside‑triphosphate reductase
NP mouse 3	RA	553533	C→T	0.376	D55D(GAC→GAT)	D39N_00546→	hypothetical protein
NP mouse 3	RA	1937897	C→A	0.363	A608S(GCA→TCA)	D39N_01974←	hypothetical protein
NP mouse 3	RA	104086	C→T	0.357	G14R(GGA→AGA)	sdhB←	L‑serine dehydratase, beta chain
NP mouse 3	RA	1262016	C→T	0.248	A218T(GCT→ACT)	pstA2_1←	Phosphate transport system permease protein PstA 2
NP mouse 3	RA	1620719	C→A	0.224	V73L(GTA→TTA)	ccpA_1←	Catabolite control protein A
NP mouse 3	RA	1868580	G→T	0.215	intergenic (‑132/+38)	pgi← / ←D39N_01907	Glucose‑6‑phosphate isomerase/Putative glutamine amidotransferase
NP mouse 3	RA	1868592	G→T	0.21	intergenic (‑144/+26)	pgi← / ←D39N_01907	Glucose‑6‑phosphate isomerase/Putative glutamine amidotransferase
NP mouse 3	RA	1281412	A→C	0.205	L76R(CTT→CGT)	pncB2←	Nicotinate phosphoribosyltransferase pncB2
NP mouse 3	RA	829096	G→T	0.163	G26V(GGA→GTA)	speE→	Polyamine aminopropyltransferase
NP mouse 3	RA	1868569	C→A	0.159	intergenic (‑121/+49)	pgi← / ←D39N_01907	Glucose‑6‑phosphate isomerase/Putative glutamine amidotransferase
NP mouse 3	RA	1458284	T→A	0.155	V97V(GTA→GTT)	D39N_01451←	hypothetical protein
NP mouse 3	RA	299952	T→G	0.154	L193V(TTG→GTG)	kdgR→	HTH‑type transcriptional regulator KdgR
NP mouse 3	RA	1868543	C→A	0.127	intergenic (‑95/+75)	pgi← / ←D39N_01907	Glucose‑6‑phosphate isomerase/Putative glutamine amidotransferase
NP mouse 3	RA	845385	G→T	0.117	K181N(AAG→AAT)	dnaX_2→	DNA polymerase III subunit gamma/tau
NP mouse 3	RA	488198	T→G	0.114	A30A(GCT→GCG)	nusA→	Transcription termination/antitermination protein NusA
NP mouse 3	RA	1981043	T→G	0.112	E304D(GAA→GAC)	dltA←	D‑alanine‑‑D‑alanyl carrier protein ligase
NP mouse 3	RA	2003080	A→C	0.109	L84V(TTG→GTG)	clpC_2←	ATP‑dependent Clp protease ATP‑binding subunit ClpC
NP mouse 3	RA	419501	A→C	0.108	V54V(GTT→GTG)	dinB←	DNA polymerase IV
NP mouse 3	RA	730193	T→G	0.105	intergenic (‑54/+111)	D39N_00724← / ←rppH	hypothetical protein/RNA pyrophosphohydrolase
NP mouse 3	RA	1868565	C→A	0.105	intergenic (‑117/+53)	pgi← / ←D39N_01907	Glucose‑6‑phosphate isomerase/Putative glutamine amidotransferase
NP mouse 3	RA	488211	T→G	0.099	Y35D(TAT→GAT)	nusA→	Transcription termination/antitermination protein NusA
NP mouse 3	RA	1868538	G→T	0.094	intergenic (‑90/+80)	pgi← / ←D39N_01907	Glucose‑6‑phosphate isomerase/Putative glutamine amidotransferase
NP mouse 3	RA	845344	G→T	0.091	E168*(GAA→TAA)	dnaX_2→	DNA polymerase III subunit gamma/tau
NP mouse 3	RA	1868554	G→T	0.091	intergenic (‑106/+64)	pgi← / ←D39N_01907	Glucose‑6‑phosphate isomerase/Putative glutamine amidotransferase
NP mouse 3	RA	897025	C→A	0.09	P34Q(CCA→CAA)	D39N_00901→	hypothetical protein
NP mouse 3	RA	1635536	C→T	0.089	intergenic (‑8/+35)	arnB← / ←wcaJ	UDP‑4‑amino‑4‑deoxy‑L‑arabinose‑‑oxoglutarate aminotransferase/UDP‑glucose:undecaprenyl‑phosphate glucose‑1‑phosphate transferase
NP mouse 3	RA	93406	G→T	0.089	A55A(GCG→GCT)	D39N_00089→	hypothetical protein
NP mouse 3	RA	130775	C→A	0.089	intergenic (+104/‑297)	lytB_1→ / →mnmA	Putative endo‑beta‑N‑acetylglucosaminidase/tRNA‑specific 2‑thiouridylase MnmA
NP mouse 3	RA	299989	A→T	0.083	D205V(GAT→GTT)	kdgR→	HTH‑type transcriptional regulator KdgR
NP mouse 3	RA	1783728	T→G	0.081	K94T(AAG→ACG)	rnmV←	Ribonuclease M5
NP mouse 3	RA	1620751	G→T	0.08	T62N(ACT→AAT)	ccpA_1←	Catabolite control protein A
NP mouse 3	RA	1783682	T→G	0.078	K109N(AAA→AAC)	rnmV←	Ribonuclease M5
NP mouse 3	RA	744459	C→G	0.077	H4D(CAT→GAT)	deoD_2→	Purine nucleoside phosphorylase DeoD‑type
NP mouse 3	RA	1281936	G→T	0.076	Q103K(CAA→AAA)	D39N_01271←	hypothetical protein
NP mouse 3	RA	1868536	C→A	0.075	intergenic (‑88/+82)	pgi← / ←D39N_01907	Glucose‑6‑phosphate isomerase/Putative glutamine amidotransferase
NP mouse 3	RA	1853036	T→G	0.072	E193D(GAA→GAC)	D39N_01883←	hypothetical protein
NP mouse 3	RA	1868548	G→T	0.072	intergenic (‑100/+70)	pgi← / ←D39N_01907	Glucose‑6‑phosphate isomerase/Putative glutamine amidotransferase
NP mouse 3	RA	111796	G→T	0.071	E266*(GAG→TAG)	argH→	Argininosuccinate lyase
NP mouse 3	RA	1843431	C→A	0.07	A6S(GCA→TCA)	comGA←	ComG operon protein 1
NP mouse 3	RA	503286	Δ1 bp	0.07	intergenic (+165/‑118)	D39N_00500→ / →D39N_00501	hypothetical protein/hypothetical protein
NP mouse 3	RA	503287	Δ1 bp	0.07	intergenic (+166/‑117)	D39N_00500→ / →D39N_00501	hypothetical protein/hypothetical protein
NP mouse 3	RA	1933967	G→A	0.07	G609G(GGC→GGT)	lytB_6←	Putative endo‑beta‑N‑acetylglucosaminidase
NP mouse 3	RA	351115	C→A	0.069	P27T(CCT→ACT)	galK_1→	Galactokinase
NP mouse 3	RA	467372	T→G	0.068	F37V(TTT→GTT)	D39N_00458→	hypothetical protein
NP mouse 3	RA	1868523	C→A	0.068	intergenic (‑75/+95)	pgi← / ←D39N_01907	Glucose‑6‑phosphate isomerase/Putative glutamine amidotransferase
NP mouse 3	RA	802633	A→C	0.066	R320R(CGT→CGG)	pepX←	Xaa‑Pro dipeptidyl‑peptidase
NP mouse 3	RA	1783738	A→T	0.065	S91T(TCC→ACC)	rnmV←	Ribonuclease M5
NP mouse 3	RA	899957	C→A	0.064	Q190K(CAA→AAA)	znuA_1→	High‑affinity zinc uptake system binding‑protein ZnuA
NP mouse 3	RA	172197	T→G	0.063	E93D(GAA→GAC)	ribBA←	Riboflavin biosynthesis protein RibBA
NP mouse 3	RA	141861	A→C	0.062	intergenic (‑22/‑1199)	D39N_00139← / →bshA_1	hypothetical protein/N‑acetyl‑alpha‑D‑glucosaminyl L‑malate synthase
NP mouse 3	RA	191146	C→A	0.062	L391I(CTT→ATT)	D39N_00189→	hypothetical protein
NP mouse 3	RA	471375	C→T	0.062	A458A(GCC→GCT)	dnaK→	Chaperone protein DnaK
NP mouse 3	RA	721356	G→T	0.061	L15F(TTG→TTT)	rodA→	Peptidoglycan glycosyltransferase RodA
NP mouse 3	RA	320175	A→C	0.058	L345L(CTA→CTC)	D39N_00323→	hypothetical protein
NP mouse 3	RA	130155	T→A	0.058	N448K(AAT→AAA)	lytB_1→	Putative endo‑beta‑N‑acetylglucosaminidase
NP mouse 3	RA	492554	A→C	0.057	N900H(AAC→CAC)	infB→	Translation initiation factor IF‑2
NP mouse 3	RA	130780	G→T	0.057	intergenic (+109/‑292)	lytB_1→ / →mnmA	Putative endo‑beta‑N‑acetylglucosaminidase/tRNA‑specific 2‑thiouridylase MnmA
NP mouse 3	RA	151611	T→G	0.056	L83R(CTT→CGT)	D39N_00149→	hypothetical protein
NP mouse 3	RA	684669	T→A	0.056	H202Q(CAT→CAA)	metK→	S‑adenosylmethionine synthase
NP mouse 3	RA	937835	T→G	0.055	N297H(AAC→CAC)	eno←	Enolase
NP mouse 3	RA	1868570	T→A	0.055	intergenic (‑122/+48)	pgi← / ←D39N_01907	Glucose‑6‑phosphate isomerase/Putative glutamine amidotransferase
NP mouse 3	RA	1256244	C→A	0.054	L48F(TTG→TTT)	D39N_01240←	hypothetical protein
NP mouse 3	RA	1282008	A→C	0.053	F79V(TTT→GTT)	D39N_01271←	hypothetical protein
NP mouse 3	RA	1985988	T→A	0.052	intergenic (‑657/‑454)	ltrA_2← / →D39N_02011	Group II intron‑encoded protein LtrA/hypothetical protein
NP mouse 3	RA	488238	G→T	0.051	D44Y(GAC→TAC)	nusA→	Transcription termination/antitermination protein NusA
NP mouse 3	RA	1868506	G→T	0.05	intergenic (‑58/+112)	pgi← / ←D39N_01907	Glucose‑6‑phosphate isomerase/Putative glutamine amidotransferase
NP mouse 4	RA	553533	C→T	0.919	D55D(GAC→GAT)	D39N_00546→	hypothetical protein
NP mouse 4	RA	1937897	C→A	0.896	A608S(GCA→TCA)	D39N_01974←	hypothetical protein
NP mouse 4	RA	104086	C→T	0.875	G14R(GGA→AGA)	sdhB←	L‑serine dehydratase, beta chain
NP mouse 4	RA	1868580	G→T	0.209	intergenic (‑132/+38)	pgi← / ←D39N_01907	Glucose‑6‑phosphate isomerase/Putative glutamine amidotransferase
NP mouse 4	RA	130795	C→A	0.19	intergenic (+124/‑277)	lytB_1→ / →mnmA	Putative endo‑beta‑N‑acetylglucosaminidase/tRNA‑specific 2‑thiouridylase MnmA
NP mouse 4	RA	1868592	G→T	0.18	intergenic (‑144/+26)	pgi← / ←D39N_01907	Glucose‑6‑phosphate isomerase/Putative glutamine amidotransferase
NP mouse 4	RA	1868569	C→A	0.157	intergenic (‑121/+49)	pgi← / ←D39N_01907	Glucose‑6‑phosphate isomerase/Putative glutamine amidotransferase
NP mouse 4	JC	883106	Δ11 bp	0.156	intergenic (+5/‑52)	D39N_00883→ / →prsA	Putative O‑methyltransferase/Foldase protein PrsA
NP mouse 4	RA	730196	A→T	0.139	intergenic (‑57/+108)	D39N_00724← / ←rppH	hypothetical protein/RNA pyrophosphohydrolase
NP mouse 4	RA	458532	C→T	0.135	intergenic (+402/‑49)	D39N_00450→ / →hsdS_1	hypothetical protein/Type‑1 restriction enzyme EcoKI specificity protein
NP mouse 4	RA	130798	T→A	0.133	intergenic (+127/‑274)	lytB_1→ / →mnmA	Putative endo‑beta‑N‑acetylglucosaminidase/tRNA‑specific 2‑thiouridylase MnmA
NP mouse 4	RA	1868543	C→A	0.133	intergenic (‑95/+75)	pgi← / ←D39N_01907	Glucose‑6‑phosphate isomerase/Putative glutamine amidotransferase
NP mouse 4	RA	1262016	C→T	0.133	A218T(GCT→ACT)	pstA2_1←	Phosphate transport system permease protein PstA 2
NP mouse 4	RA	169053	A→C	0.127	N176H(AAC→CAC)	mutL→	DNA mismatch repair protein MutL
NP mouse 4	RA	299952	T→G	0.121	L193V(TTG→GTG)	kdgR→	HTH‑type transcriptional regulator KdgR
NP mouse 4	RA	1256236	A→T	0.108	L51Q(CTG→CAG)	D39N_01240←	hypothetical protein
NP mouse 4	RA	419501	A→C	0.106	V54V(GTT→GTG)	dinB←	DNA polymerase IV
NP mouse 4	RA	462626	A→G	0.1	S74S(AGT→AGC)	hsdS_2←	Type‑1 restriction enzyme EcoKI specificity protein
NP mouse 4	RA	1868526	C→A	0.096	intergenic (‑78/+92)	pgi← / ←D39N_01907	Glucose‑6‑phosphate isomerase/Putative glutamine amidotransferase
NP mouse 4	RA	730204	T→A	0.095	intergenic (‑65/+100)	D39N_00724← / ←rppH	hypothetical protein/RNA pyrophosphohydrolase
NP mouse 4	RA	82939	G→A	0.092	K918K(AAG→AAA)	D39N_00079→	hypothetical protein
NP mouse 4	RA	1709186	C→A	0.092	Q56K(CAA→AAA)	D39N_01718→	hypothetical protein
NP mouse 4	RA	1087148	C→A	0.092	intergenic (‑10/+69)	lepA← / ←pphA	Elongation factor 4/Serine/threonine‑protein phosphatase 1
NP mouse 4	RA	1868538	G→T	0.092	intergenic (‑90/+80)	pgi← / ←D39N_01907	Glucose‑6‑phosphate isomerase/Putative glutamine amidotransferase
NP mouse 4	RA	2003080	A→C	0.091	L84V(TTG→GTG)	clpC_2←	ATP‑dependent Clp protease ATP‑binding subunit ClpC
NP mouse 4	RA	29852	A→T	0.089	F55L(TTT→TTA)	D39N_00033←	hypothetical protein
NP mouse 4	RA	1281979	G→T	0.089	F88L(TTC→TTA)	D39N_01271←	hypothetical protein
NP mouse 4	RA	1315222	T→G	0.089	V53V(GTT→GTG)	D39N_01308→	hypothetical protein
NP mouse 4	RA	1868565	C→A	0.087	intergenic (‑117/+53)	pgi← / ←D39N_01907	Glucose‑6‑phosphate isomerase/Putative glutamine amidotransferase
NP mouse 4	RA	1843420	G→T	0.085	I9I(ATC→ATA)	comGA←	ComG operon protein 1
NP mouse 4	RA	1620726	C→A	0.084	L70F(TTG→TTT)	ccpA_1←	Catabolite control protein A
NP mouse 4	RA	1274206	C→A	0.083	intergenic (‑65/+75)	rpsU← / ←nagB	30S ribosomal protein S21/Glucosamine‑6‑phosphate deaminase
NP mouse 4	RA	117339	G→T	0.082	K218N(AAG→AAT)	D39N_00112→	hypothetical protein
NP mouse 4	RA	130775	C→A	0.08	intergenic (+104/‑297)	lytB_1→ / →mnmA	Putative endo‑beta‑N‑acetylglucosaminidase/tRNA‑specific 2‑thiouridylase MnmA
NP mouse 4	RA	191551	G→A	0.079	intergenic (+37/‑83)	D39N_00189→ / →nrdD_1	hypothetical protein/Anaerobic ribonucleoside‑triphosphate reductase
NP mouse 4	RA	1868596	G→T	0.077	intergenic (‑148/+22)	pgi← / ←D39N_01907	Glucose‑6‑phosphate isomerase/Putative glutamine amidotransferase
NP mouse 4	RA	1087139	G→T	0.076	intergenic (‑1/+78)	lepA← / ←pphA	Elongation factor 4/Serine/threonine‑protein phosphatase 1
NP mouse 4	RA	130756	G→T	0.076	intergenic (+85/‑316)	lytB_1→ / →mnmA	Putative endo‑beta‑N‑acetylglucosaminidase/tRNA‑specific 2‑thiouridylase MnmA
NP mouse 4	RA	393578	C→A	0.075	I30I(ATC→ATA)	accA→	Acetyl‑coenzyme A carboxylase carboxyl transferase subunit alpha
NP mouse 4	RA	191115	T→A	0.075	N380K(AAT→AAA)	D39N_00189→	hypothetical protein
NP mouse 4	RA	1868517	G→T	0.074	intergenic (‑69/+101)	pgi← / ←D39N_01907	Glucose‑6‑phosphate isomerase/Putative glutamine amidotransferase
NP mouse 4	RA	111785	G→T	0.072	W262L(TGG→TTG)	argH→	Argininosuccinate lyase
NP mouse 4	RA	1868548	G→T	0.072	intergenic (‑100/+70)	pgi← / ←D39N_01907	Glucose‑6‑phosphate isomerase/Putative glutamine amidotransferase
NP mouse 4	RA	408610	T→G	0.071	intergenic (+53/‑54)	ilvC→ / →D39N_00409	Ketol‑acid reductoisomerase (NADP(+))/hypothetical protein
NP mouse 4	RA	130793	G→T	0.07	intergenic (+122/‑279)	lytB_1→ / →mnmA	Putative endo‑beta‑N‑acetylglucosaminidase/tRNA‑specific 2‑thiouridylase MnmA
NP mouse 4	RA	1934327	A→T	0.07	G489G(GGT→GGA)	lytB_6←	Putative endo‑beta‑N‑acetylglucosaminidase
NP mouse 4	RA	503,285:1	#NAME?	0.069	intergenic (+164/‑119)	D39N_00500→ / →D39N_00501	hypothetical protein/hypothetical protein
NP mouse 4	RA	503,285:2	#NAME?	0.069	intergenic (+164/‑119)	D39N_00500→ / →D39N_00501	hypothetical protein/hypothetical protein
NP mouse 4	RA	299975	A→C	0.067	A200A(GCA→GCC)	kdgR→	HTH‑type transcriptional regulator KdgR
NP mouse 4	RA	130780	G→T	0.067	intergenic (+109/‑292)	lytB_1→ / →mnmA	Putative endo‑beta‑N‑acetylglucosaminidase/tRNA‑specific 2‑thiouridylase MnmA
NP mouse 4	RA	1776660	T→G	0.066	N21T(AAC→ACC)	thiN←	Thiamine pyrophosphokinase
NP mouse 4	RA	1843479	G→T	0.065	intergenic (‑33/+43)	comGA← / ←D39N_01872	ComG operon protein 1/hypothetical protein
NP mouse 4	RA	1783728	T→G	0.065	K94T(AAG→ACG)	rnmV←	Ribonuclease M5
NP mouse 4	RA	1167016	T→A	0.064	E83V(GAA→GTA)	carA←	Carbamoyl‑phosphate synthase small chain
NP mouse 4	RA	911230	G→A	0.062	A154A(GCG→GCA)	bfmBAB→	2‑oxoisovalerate dehydrogenase subunit beta
NP mouse 4	RA	1853036	T→G	0.062	E193D(GAA→GAC)	D39N_01883←	hypothetical protein
NP mouse 4	RA	1256213	G→T	0.061	P59T(CCT→ACT)	D39N_01240←	hypothetical protein
NP mouse 4	RA	488188	T→G	0.06	L27R(CTT→CGT)	nusA→	Transcription termination/antitermination protein NusA
NP mouse 4	RA	29851	G→T	0.057	Q56K(CAA→AAA)	D39N_00033←	hypothetical protein
NP mouse 4	RA	937835	T→G	0.057	N297H(AAC→CAC)	eno←	Enolase
NP mouse 4	RA	488194	C→A	0.057	S29Y(TCC→TAC)	nusA→	Transcription termination/antitermination protein NusA
NP mouse 4	RA	2003071	G→T	0.056	L87I(CTT→ATT)	clpC_2←	ATP‑dependent Clp protease ATP‑binding subunit ClpC
NP mouse 4	RA	130771	C→A	0.056	intergenic (+100/‑301)	lytB_1→ / →mnmA	Putative endo‑beta‑N‑acetylglucosaminidase/tRNA‑specific 2‑thiouridylase MnmA
NP mouse 4	RA	1932669	A→C	0.055	N33T(AAT→ACT)	D39N_01967→	hypothetical protein
NP mouse 4	RA	1087183	G→T	0.055	intergenic (‑45/+34)	lepA← / ←pphA	Elongation factor 4/Serine/threonine‑protein phosphatase 1
NP mouse 4	RA	2030577	T→G	0.055	I81S(ATT→AGT)	recF→	DNA replication and repair protein RecF
NP mouse 4	RA	351138	G→T	0.054	L34F(TTG→TTT)	galK_1→	Galactokinase
NP mouse 4	RA	1620751	G→T	0.053	T62N(ACT→AAT)	ccpA_1←	Catabolite control protein A
NP mouse 4	RA	425050	C→A	0.052	E396*(GAA→TAA)	nagC←	N‑acetylglucosamine repressor
NP mouse 5	RA	1937897	C→A	0.864	A608S(GCA→TCA)	D39N_01974←	hypothetical protein
NP mouse 5	RA	104086	C→T	0.835	G14R(GGA→AGA)	sdhB←	L‑serine dehydratase, beta chain
NP mouse 5	RA	553533	C→T	0.833	D55D(GAC→GAT)	D39N_00546→	hypothetical protein
NP mouse 5	RA	1262016	C→T	0.653	A218T(GCT→ACT)	pstA2_1←	Phosphate transport system permease protein PstA 2
NP mouse 5	RA	1868580	G→T	0.252	intergenic (‑132/+38)	pgi← / ←D39N_01907	Glucose‑6‑phosphate isomerase/Putative glutamine amidotransferase
NP mouse 5	RA	1868592	G→T	0.221	intergenic (‑144/+26)	pgi← / ←D39N_01907	Glucose‑6‑phosphate isomerase/Putative glutamine amidotransferase
NP mouse 5	RA	1620719	C→A	0.176	V73L(GTA→TTA)	ccpA_1←	Catabolite control protein A
NP mouse 5	RA	299952	T→G	0.167	L193V(TTG→GTG)	kdgR→	HTH‑type transcriptional regulator KdgR
NP mouse 5	RA	1281412	A→C	0.151	L76R(CTT→CGT)	pncB2←	Nicotinate phosphoribosyltransferase pncB2
NP mouse 5	RA	549914	G→A	0.144	G143S(GGT→AGT)	femA→	Aminoacyltransferase FemA
NP mouse 5	RA	1868569	C→A	0.138	intergenic (‑121/+49)	pgi← / ←D39N_01907	Glucose‑6‑phosphate isomerase/Putative glutamine amidotransferase
NP mouse 5	RA	419501	A→C	0.124	V54V(GTT→GTG)	dinB←	DNA polymerase IV
NP mouse 5	RA	1868543	C→A	0.119	intergenic (‑95/+75)	pgi← / ←D39N_01907	Glucose‑6‑phosphate isomerase/Putative glutamine amidotransferase
NP mouse 5	RA	1620763	G→T	0.116	A58E(GCA→GAA)	ccpA_1←	Catabolite control protein A
NP mouse 5	RA	1445877	G→A	0.104	R79C(CGC→TGC)	D39N_01438←	hypothetical protein
NP mouse 5	RA	1690463	A→G	0.092	intergenic (‑84/+274)	gtfA← / ←araQ_4	Sucrose phosphorylase/L‑arabinose transport system permease protein AraQ
NP mouse 5	RA	191126	T→G	0.09	L384R(CTA→CGA)	D39N_00189→	hypothetical protein
NP mouse 5	RA	1274206	C→A	0.086	intergenic (‑65/+75)	rpsU← / ←nagB	30S ribosomal protein S21/Glucosamine‑6‑phosphate deaminase
NP mouse 5	RA	1843483	G→T	0.084	intergenic (‑37/+39)	comGA← / ←D39N_01872	ComG operon protein 1/hypothetical protein
NP mouse 5	RA	1281406	T→A	0.083	Y78F(TAT→TTT)	pncB2←	Nicotinate phosphoribosyltransferase pncB2
NP mouse 5	RA	1142462	A→C	0.081	F521V(TTT→GTT)	mcrB←	5‑methylcytosine‑specific restriction enzyme B
NP mouse 5	RA	1868538	G→T	0.081	intergenic (‑90/+80)	pgi← / ←D39N_01907	Glucose‑6‑phosphate isomerase/Putative glutamine amidotransferase
NP mouse 5	RA	2035405	A→T	0.078	N354I(AAT→ATT)	ybiT_2→	putative ABC transporter ATP‑binding protein YbiT
NP mouse 5	RA	1868565	C→A	0.076	intergenic (‑117/+53)	pgi← / ←D39N_01907	Glucose‑6‑phosphate isomerase/Putative glutamine amidotransferase
NP mouse 5	RA	1620726	C→A	0.074	L70F(TTG→TTT)	ccpA_1←	Catabolite control protein A
NP mouse 5	RA	351188	T→G	0.073	L51R(CTT→CGT)	galK_1→	Galactokinase
NP mouse 5	RA	191551	G→A	0.07	intergenic (+37/‑83)	D39N_00189→ / →nrdD_1	hypothetical protein/Anaerobic ribonucleoside‑triphosphate reductase
NP mouse 5	RA	1289647	A→G	0.067	K358R(AAA→AGA)	yhdJ→	DNA adenine methyltransferase YhdJ
NP mouse 5	RA	1868548	G→T	0.065	intergenic (‑100/+70)	pgi← / ←D39N_01907	Glucose‑6‑phosphate isomerase/Putative glutamine amidotransferase
NP mouse 5	RA	1868554	G→T	0.063	intergenic (‑106/+64)	pgi← / ←D39N_01907	Glucose‑6‑phosphate isomerase/Putative glutamine amidotransferase
NP mouse 5	RA	130788	G→T	0.062	intergenic (+117/‑284)	lytB_1→ / →mnmA	Putative endo‑beta‑N‑acetylglucosaminidase/tRNA‑specific 2‑thiouridylase MnmA
NP mouse 5	RA	1752234	A→C	0.061	intergenic (‑87/+24)	ndk← / ←rpoC	Nucleoside diphosphate kinase/DNA‑directed RNA polymerase subunit beta'
NP mouse 5	RA	471375	C→T	0.06	A458A(GCC→GCT)	dnaK→	Chaperone protein DnaK
NP mouse 5	RA	1281343	T→G	0.06	Q99P(CAA→CCA)	pncB2←	Nicotinate phosphoribosyltransferase pncB2
NP mouse 5	RA	1970677	T→G	0.06	T428P(ACA→CCA)	rhaB←	L‑Rhamnulokinase
NP mouse 5	RA	503286	Δ1 bp	0.059	intergenic (+165/‑118)	D39N_00500→ / →D39N_00501	hypothetical protein/hypothetical protein
NP mouse 5	RA	503287	Δ1 bp	0.059	intergenic (+166/‑117)	D39N_00500→ / →D39N_00501	hypothetical protein/hypothetical protein
NP mouse 5	RA	393552	G→T	0.058	A22S(GCG→TCG)	accA→	Acetyl‑coenzyme A carboxylase carboxyl transferase subunit alpha
NP mouse 5	RA	611243	C→T	0.057	L13L(CTG→TTG)	hflX→	GTPase HflX
NP mouse 5	RA	130756	G→T	0.056	intergenic (+85/‑316)	lytB_1→ / →mnmA	Putative endo‑beta‑N‑acetylglucosaminidase/tRNA‑specific 2‑thiouridylase MnmA
NP mouse 6	RA	1937897	C→A	0.88	A608S(GCA→TCA)	D39N_01974←	hypothetical protein
NP mouse 6	RA	104086	C→T	0.811	G14R(GGA→AGA)	sdhB←	L‑serine dehydratase, beta chain
NP mouse 6	RA	553533	C→T	0.752	D55D(GAC→GAT)	D39N_00546→	hypothetical protein
NP mouse 6	RA	1262016	C→T	0.581	A218T(GCT→ACT)	pstA2_1←	Phosphate transport system permease protein PstA 2
NP mouse 6	RA	1868580	G→T	0.178	intergenic (‑132/+38)	pgi← / ←D39N_01907	Glucose‑6‑phosphate isomerase/Putative glutamine amidotransferase
NP mouse 6	RA	130795	C→A	0.176	intergenic (+124/‑277)	lytB_1→ / →mnmA	Putative endo‑beta‑N‑acetylglucosaminidase/tRNA‑specific 2‑thiouridylase MnmA
NP mouse 6	RA	1981043	T→G	0.152	E304D(GAA→GAC)	dltA←	D‑alanine‑‑D‑alanyl carrier protein ligase
NP mouse 6	RA	191551	G→A	0.15	intergenic (+37/‑83)	D39N_00189→ / →nrdD_1	hypothetical protein/Anaerobic ribonucleoside‑triphosphate reductase
NP mouse 6	RA	1274206	C→A	0.148	intergenic (‑65/+75)	rpsU← / ←nagB	30S ribosomal protein S21/Glucosamine‑6‑phosphate deaminase
NP mouse 6	RA	299952	T→G	0.13	L193V(TTG→GTG)	kdgR→	HTH‑type transcriptional regulator KdgR
NP mouse 6	RA	1868592	G→T	0.126	intergenic (‑144/+26)	pgi← / ←D39N_01907	Glucose‑6‑phosphate isomerase/Putative glutamine amidotransferase
NP mouse 6	RA	130788	G→T	0.111	intergenic (+117/‑284)	lytB_1→ / →mnmA	Putative endo‑beta‑N‑acetylglucosaminidase/tRNA‑specific 2‑thiouridylase MnmA
NP mouse 6	RA	1868569	C→A	0.111	intergenic (‑121/+49)	pgi← / ←D39N_01907	Glucose‑6‑phosphate isomerase/Putative glutamine amidotransferase
NP mouse 6	RA	488211	T→G	0.109	Y35D(TAT→GAT)	nusA→	Transcription termination/antitermination protein NusA
NP mouse 6	RA	2003080	A→C	0.101	L84V(TTG→GTG)	clpC_2←	ATP‑dependent Clp protease ATP‑binding subunit ClpC
NP mouse 6	RA	191126	T→G	0.086	L384R(CTA→CGA)	D39N_00189→	hypothetical protein
NP mouse 6	RA	1087148	C→A	0.086	intergenic (‑10/+69)	lepA← / ←pphA	Elongation factor 4/Serine/threonine‑protein phosphatase 1
NP mouse 6	RA	1868543	C→A	0.084	intergenic (‑95/+75)	pgi← / ←D39N_01907	Glucose‑6‑phosphate isomerase/Putative glutamine amidotransferase
NP mouse 6	RA	1843483	G→T	0.083	intergenic (‑37/+39)	comGA← / ←D39N_01872	ComG operon protein 1/hypothetical protein
NP mouse 6	RA	1286261	G→T	0.082	G379G(GGC→GGA)	ydcP_2←	putative protease YdcP
NP mouse 6	RA	2035415	A→C	0.078	Q357H(CAA→CAC)	ybiT_2→	putative ABC transporter ATP‑binding protein YbiT
NP mouse 6	RA	130756	G→T	0.073	intergenic (+85/‑316)	lytB_1→ / →mnmA	Putative endo‑beta‑N‑acetylglucosaminidase/tRNA‑specific 2‑thiouridylase MnmA
NP mouse 6	RA	130793	G→T	0.073	intergenic (+122/‑279)	lytB_1→ / →mnmA	Putative endo‑beta‑N‑acetylglucosaminidase/tRNA‑specific 2‑thiouridylase MnmA
NP mouse 6	RA	141809	A→T	0.07	S11T(TCA→ACA)	D39N_00139←	hypothetical protein
NP mouse 6	RA	111796	G→T	0.068	E266*(GAG→TAG)	argH→	Argininosuccinate lyase
NP mouse 6	RA	899925	T→A	0.068	I179N(ATC→AAC)	znuA_1→	High‑affinity zinc uptake system binding‑protein ZnuA
NP mouse 6	RA	408482	A→T	0.067	K316N(AAA→AAT)	ilvC→	Ketol‑acid reductoisomerase (NADP(+))
NP mouse 6	RA	1752234	A→C	0.067	intergenic (‑87/+24)	ndk← / ←rpoC	Nucleoside diphosphate kinase/DNA‑directed RNA polymerase subunit beta'
NP mouse 6	RA	492554	A→C	0.062	N900H(AAC→CAC)	infB→	Translation initiation factor IF‑2
NP mouse 6	RA	141861	A→C	0.061	intergenic (‑22/‑1199)	D39N_00139← / →bshA_1	hypothetical protein/N‑acetyl‑alpha‑D‑glucosaminyl L‑malate synthase
NP mouse 6	RA	1458248	T→G	0.06	K109N(AAA→AAC)	D39N_01451←	hypothetical protein
NP mouse 6	RA	503287	Δ1 bp	0.059	intergenic (+166/‑117)	D39N_00500→ / →D39N_00501	hypothetical protein/hypothetical protein
NP mouse 6	RA	503286	Δ1 bp	0.058	intergenic (+165/‑118)	D39N_00500→ / →D39N_00501	hypothetical protein/hypothetical protein
NP mouse 6	RA	1087139	G→T	0.058	intergenic (‑1/+78)	lepA← / ←pphA	Elongation factor 4/Serine/threonine‑protein phosphatase 1
NP mouse 6	RA	299989	A→T	0.056	D205V(GAT→GTT)	kdgR→	HTH‑type transcriptional regulator KdgR
NP mouse 6	RA	1853036	T→G	0.053	E193D(GAA→GAC)	D39N_01883←	hypothetical protein
NP mouse 6	RA	300011	G→T	0.051	M212I(ATG→ATT)	kdgR→	HTH‑type transcriptional regulator KdgR
NP mouse 6	RA	1868517	G→T	0.05	intergenic (‑69/+101)	pgi← / ←D39N_01907	Glucose‑6‑phosphate isomerase/Putative glutamine amidotransferase
NP mouse 7	RA	471375	C→T	0.61	A458A(GCC→GCT)	dnaK→	Chaperone protein DnaK
NP mouse 7	RA	105639	C→A	0.602	intergenic (+769/‑59)	lytN→ / →D39N_00102	putative cell wall hydrolase LytN/hypothetical protein
NP mouse 7	RA	1690463	A→G	0.583	intergenic (‑84/+274)	gtfA← / ←araQ_4	Sucrose phosphorylase/L‑arabinose transport system permease protein AraQ
NP mouse 7	RA	1635536	C→T	0.456	intergenic (‑8/+35)	arnB← / ←wcaJ	UDP‑4‑amino‑4‑deoxy‑L‑arabinose‑‑oxoglutarate aminotransferase/UDP‑glucose:undecaprenyl‑phosphate glucose‑1‑phosphate transferase
NP mouse 7	RA	744459	C→G	0.444	H4D(CAT→GAT)	deoD_2→	Purine nucleoside phosphorylase DeoD‑type
NP mouse 7	RA	191551	G→A	0.412	intergenic (+37/‑83)	D39N_00189→ / →nrdD_1	hypothetical protein/Anaerobic ribonucleoside‑triphosphate reductase
NP mouse 7	RA	93406	G→T	0.37	A55A(GCG→GCT)	D39N_00089→	hypothetical protein
NP mouse 7	RA	462626	A→G	0.358	S74S(AGT→AGC)	hsdS_2←	Type‑1 restriction enzyme EcoKI specificity protein
NP mouse 7	RA	1274206	C→A	0.358	intergenic (‑65/+75)	rpsU← / ←nagB	30S ribosomal protein S21/Glucosamine‑6‑phosphate deaminase
NP mouse 7	RA	458532	C→T	0.277	intergenic (+402/‑49)	D39N_00450→ / →hsdS_1	hypothetical protein/Type‑1 restriction enzyme EcoKI specificity protein
NP mouse 7	RA	730196	A→T	0.233	intergenic (‑57/+108)	D39N_00724← / ←rppH	hypothetical protein/RNA pyrophosphohydrolase
NP mouse 7	RA	1868580	G→T	0.221	intergenic (‑132/+38)	pgi← / ←D39N_01907	Glucose‑6‑phosphate isomerase/Putative glutamine amidotransferase
NP mouse 7	RA	1868592	G→T	0.203	intergenic (‑144/+26)	pgi← / ←D39N_01907	Glucose‑6‑phosphate isomerase/Putative glutamine amidotransferase
NP mouse 7	RA	1868543	C→A	0.156	intergenic (‑95/+75)	pgi← / ←D39N_01907	Glucose‑6‑phosphate isomerase/Putative glutamine amidotransferase
NP mouse 7	RA	854286	C→A	0.155	Q198K(CAA→AAA)	D39N_00853→	PhoH‑like protein
NP mouse 7	RA	130795	C→A	0.152	intergenic (+124/‑277)	lytB_1→ / →mnmA	Putative endo‑beta‑N‑acetylglucosaminidase/tRNA‑specific 2‑thiouridylase MnmA
NP mouse 7	RA	721350	G→T	0.133	L13F(TTG→TTT)	rodA→	Peptidoglycan glycosyltransferase RodA
NP mouse 7	RA	730204	T→A	0.123	intergenic (‑65/+100)	D39N_00724← / ←rppH	hypothetical protein/RNA pyrophosphohydrolase
NP mouse 7	RA	1868569	C→A	0.112	intergenic (‑121/+49)	pgi← / ←D39N_01907	Glucose‑6‑phosphate isomerase/Putative glutamine amidotransferase
NP mouse 7	RA	1868538	G→T	0.1	intergenic (‑90/+80)	pgi← / ←D39N_01907	Glucose‑6‑phosphate isomerase/Putative glutamine amidotransferase
NP mouse 7	RA	730205	C→A	0.093	intergenic (‑66/+99)	D39N_00724← / ←rppH	hypothetical protein/RNA pyrophosphohydrolase
NP mouse 7	RA	1868526	C→A	0.091	intergenic (‑78/+92)	pgi← / ←D39N_01907	Glucose‑6‑phosphate isomerase/Putative glutamine amidotransferase
NP mouse 7	RA	1868565	C→A	0.086	intergenic (‑117/+53)	pgi← / ←D39N_01907	Glucose‑6‑phosphate isomerase/Putative glutamine amidotransferase
NP mouse 7	RA	7553	C→A	0.085	S933*(TCA→TAA)	mfd→	Transcription‑repair‑coupling factor
NP mouse 7	RA	994137	T→G	0.073	K80T(AAG→ACG)	thiQ←	Thiamine import ATP‑binding protein ThiQ
NP mouse 7	RA	130793	G→T	0.072	intergenic (+122/‑279)	lytB_1→ / →mnmA	Putative endo‑beta‑N‑acetylglucosaminidase/tRNA‑specific 2‑thiouridylase MnmA
NP mouse 7	RA	503286	Δ1 bp	0.069	intergenic (+165/‑118)	D39N_00500→ / →D39N_00501	hypothetical protein/hypothetical protein
NP mouse 7	RA	503287	Δ1 bp	0.069	intergenic (+166/‑117)	D39N_00500→ / →D39N_00501	hypothetical protein/hypothetical protein
NP mouse 7	RA	1853036	T→G	0.068	E193D(GAA→GAC)	D39N_01883←	hypothetical protein
NP mouse 7	RA	187752	A→C	0.065	Q48H(CAA→CAC)	D39N_00186→	hypothetical protein
NP mouse 7	RA	408482	A→T	0.062	K316N(AAA→AAT)	ilvC→	Ketol‑acid reductoisomerase (NADP(+))
NP mouse 7	RA	130756	G→T	0.061	intergenic (+85/‑316)	lytB_1→ / →mnmA	Putative endo‑beta‑N‑acetylglucosaminidase/tRNA‑specific 2‑thiouridylase MnmA
NP mouse 7	RA	1868506	G→T	0.06	intergenic (‑58/+112)	pgi← / ←D39N_01907	Glucose‑6‑phosphate isomerase/Putative glutamine amidotransferase
NP mouse 7	RA	1868548	G→T	0.057	intergenic (‑100/+70)	pgi← / ←D39N_01907	Glucose‑6‑phosphate isomerase/Putative glutamine amidotransferase
NP mouse 7	RA	733670	A→C	0.055	P160P(CCT→CCG)	clpE←	ATP‑dependent Clp protease ATP‑binding subunit ClpE
NP mouse 7	RA	721372	C→A	0.053	L21M(CTG→ATG)	rodA→	Peptidoglycan glycosyltransferase RodA
NP mouse 8	RA	553533	C→T	1	D55D(GAC→GAT)	D39N_00546→	hypothetical protein
NP mouse 8	RA	1937897	C→A	1	A608S(GCA→TCA)	D39N_01974←	hypothetical protein
NP mouse 8	RA	1262016	C→T	1	A218T(GCT→ACT)	pstA2_1←	Phosphate transport system permease protein PstA 2
NP mouse 8	RA	104086	C→T	1	G14R(GGA→AGA)	sdhB←	L‑serine dehydratase, beta chain
NP mouse 8	RA	15831	T→C	0.271	noncoding (678/1542 nt)	D39N_00016→	16S ribosomal RNA
NP mouse 8	RA	15867	G→A	0.267	noncoding (714/1542 nt)	D39N_00016→	16S ribosomal RNA
NP mouse 8	RA	15875	G→A	0.267	noncoding (722/1542 nt)	D39N_00016→	16S ribosomal RNA
NP mouse 8	RA	1868580	G→T	0.224	intergenic (‑132/+38)	pgi← / ←D39N_01907	Glucose‑6‑phosphate isomerase/Putative glutamine amidotransferase
NP mouse 8	RA	1868592	G→T	0.204	intergenic (‑144/+26)	pgi← / ←D39N_01907	Glucose‑6‑phosphate isomerase/Putative glutamine amidotransferase
NP mouse 8	RA	1868569	C→A	0.186	intergenic (‑121/+49)	pgi← / ←D39N_01907	Glucose‑6‑phosphate isomerase/Putative glutamine amidotransferase
NP mouse 8	RA	1281412	A→C	0.164	L76R(CTT→CGT)	pncB2←	Nicotinate phosphoribosyltransferase pncB2
NP mouse 8	RA	299952	T→G	0.143	L193V(TTG→GTG)	kdgR→	HTH‑type transcriptional regulator KdgR
NP mouse 8	RA	488198	T→G	0.142	A30A(GCT→GCG)	nusA→	Transcription termination/antitermination protein NusA
NP mouse 8	RA	1868565	C→A	0.117	intergenic (‑117/+53)	pgi← / ←D39N_01907	Glucose‑6‑phosphate isomerase/Putative glutamine amidotransferase
NP mouse 8	RA	1868543	C→A	0.115	intergenic (‑95/+75)	pgi← / ←D39N_01907	Glucose‑6‑phosphate isomerase/Putative glutamine amidotransferase
NP mouse 8	RA	1087139	G→T	0.098	intergenic (‑1/+78)	lepA← / ←pphA	Elongation factor 4/Serine/threonine‑protein phosphatase 1
NP mouse 8	RA	130780	G→T	0.089	intergenic (+109/‑292)	lytB_1→ / →mnmA	Putative endo‑beta‑N‑acetylglucosaminidase/tRNA‑specific 2‑thiouridylase MnmA
NP mouse 8	RA	1853036	T→G	0.085	E193D(GAA→GAC)	D39N_01883←	hypothetical protein
NP mouse 8	RA	1707506	C→A	0.082	Q202K(CAA→AAA)	recX→	Regulatory protein RecX
NP mouse 8	RA	111785	G→T	0.073	W262L(TGG→TTG)	argH→	Argininosuccinate lyase
NP mouse 8	RA	82939	G→A	0.07	K918K(AAG→AAA)	D39N_00079→	hypothetical protein
NP mouse 8	RA	1620754	A→T	0.069	L61*(TTA→TAA)	ccpA_1←	Catabolite control protein A
NP mouse 8	RA	130756	G→T	0.069	intergenic (+85/‑316)	lytB_1→ / →mnmA	Putative endo‑beta‑N‑acetylglucosaminidase/tRNA‑specific 2‑thiouridylase MnmA
NP mouse 8	RA	937835	T→G	0.067	N297H(AAC→CAC)	eno←	Enolase
NP mouse 8	RA	1868548	G→T	0.067	intergenic (‑100/+70)	pgi← / ←D39N_01907	Glucose‑6‑phosphate isomerase/Putative glutamine amidotransferase
NP mouse 8	RA	1868554	G→T	0.067	intergenic (‑106/+64)	pgi← / ←D39N_01907	Glucose‑6‑phosphate isomerase/Putative glutamine amidotransferase
NP mouse 8	RA	1986442	T→G	0.065	M1M(TTG→GTG) †	D39N_02011→	hypothetical protein
NP mouse 8	RA	187752	A→C	0.06	Q48H(CAA→CAC)	D39N_00186→	hypothetical protein
NP mouse 8	RA	1087183	G→T	0.057	intergenic (‑45/+34)	lepA← / ←pphA	Elongation factor 4/Serine/threonine‑protein phosphatase 1
NP mouse 8	RA	1571424	A→C	0.056	L3R(CTA→CGA)	priA←	Primosomal protein N'
NP mouse 8	RA	111812	C→A	0.053	T271N(ACC→AAC)	argH→	Argininosuccinate lyase
