# Supplementary material for: Influence of Streptococcus pneumoniae Within-Strain Population Diversity on Virulence and Pathogenesis
Source: Microbiol Spectr. 2022 Dec 12;11(1):e03103-22. doi: 10.1128/spectrum.03103-22 (PMC9927508; doi:10.1128/spectrum.03103-22)
Supplement: Supplemental file 2 — Data Set S2. Download spectrum.03103-22-s0003.xlsx, XLSX file, 0.07 MB [file spectrum.03103-22-s0003.xlsx]

## Sheet: Plate 2
Isolate	evidence	position	mutation	freq	annotation	gene	description
Plate 2	RA	1274206	C→A	0.534	intergenic (‑65/+75)	rpsU← / ←nagB	30S ribosomal protein S21/Glucosamine‑6‑phosphate deaminase
Plate 2	RA	191551	G→A	0.469	intergenic (+37/‑83)	D39N_00189→ / →nrdD_1	hypothetical protein/Anaerobic ribonucleoside‑triphosphate reductase
Plate 2	RA	1690463	A→G	0.451	intergenic (‑84/+274)	gtfA← / ←araQ_4	Sucrose phosphorylase/L‑arabinose transport system permease protein AraQ
Plate 2	RA	471375	C→T	0.421	A458A(GCC→GCT)	dnaK→	Chaperone protein DnaK
Plate 2	RA	1129380	G→T	0.323	D593Y(GAC→TAC)	glnP_2→	Glutamine transport system permease protein GlnP
Plate 2	RA	721341	T→G	0.302	D10E(GAT→GAG)	rodA→	Peptidoglycan glycosyltransferase RodA
Plate 2	RA	1868580	G→T	0.253	intergenic (‑132/+38)	pgi← / ←D39N_01907	Glucose‑6‑phosphate isomerase/Putative glutamine amidotransferase
Plate 2	RA	1868569	C→A	0.208	intergenic (‑121/+49)	pgi← / ←D39N_01907	Glucose‑6‑phosphate isomerase/Putative glutamine amidotransferase
Plate 2	RA	1868592	G→T	0.191	intergenic (‑144/+26)	pgi← / ←D39N_01907	Glucose‑6‑phosphate isomerase/Putative glutamine amidotransferase
Plate 2	RA	130795	C→A	0.174	intergenic (+124/‑277)	lytB_1→ / →mnmA	Putative endo‑beta‑N‑acetylglucosaminidase/tRNA‑specific 2‑thiouridylase MnmA
Plate 2	RA	904595	C→A	0.164	L177M(CTG→ATG)	yfnB→	Putative HAD‑hydrolase YfnB
Plate 2	RA	351108	C→A	0.154	Y24*(TAC→TAA)	galK_1→	Galactokinase
Plate 2	RA	1981043	T→G	0.144	E304D(GAA→GAC)	dltA←	D‑alanine‑‑D‑alanyl carrier protein ligase
Plate 2	RA	299952	T→G	0.136	L193V(TTG→GTG)	kdgR→	HTH‑type transcriptional regulator KdgR
Plate 2	RA	1129152	G→T	0.131	G517C(GGT→TGT)	glnP_2→	Glutamine transport system permease protein GlnP
Plate 2	RA	1868543	C→A	0.131	intergenic (‑95/+75)	pgi← / ←D39N_01907	Glucose‑6‑phosphate isomerase/Putative glutamine amidotransferase
Plate 2	RA	488198	T→G	0.115	A30A(GCT→GCG)	nusA→	Transcription termination/antitermination protein NusA
Plate 2	RA	1868565	C→A	0.107	intergenic (‑117/+53)	pgi← / ←D39N_01907	Glucose‑6‑phosphate isomerase/Putative glutamine amidotransferase
Plate 2	RA	906059	T→G	0.102	A161A(GCT→GCG)	ung→	Uracil‑DNA glycosylase
Plate 2	RA	191126	T→G	0.097	L384R(CTA→CGA)	D39N_00189→	hypothetical protein
Plate 2	RA	1567777	T→G	0.094	E106D(GAA→GAC)	rsmB←	Ribosomal RNA small subunit methyltransferase B
Plate 2	RA	351140	A→T	0.091	E35V(GAA→GTA)	galK_1→	Galactokinase
Plate 2	RA	1868538	G→T	0.091	intergenic (‑90/+80)	pgi← / ←D39N_01907	Glucose‑6‑phosphate isomerase/Putative glutamine amidotransferase
Plate 2	RA	130788	G→T	0.086	intergenic (+117/‑284)	lytB_1→ / →mnmA	Putative endo‑beta‑N‑acetylglucosaminidase/tRNA‑specific 2‑thiouridylase MnmA
Plate 2	RA	1868596	G→T	0.082	intergenic (‑148/+22)	pgi← / ←D39N_01907	Glucose‑6‑phosphate isomerase/Putative glutamine amidotransferase
Plate 2	RA	29851	G→T	0.081	Q56K(CAA→AAA)	D39N_00033←	hypothetical protein
Plate 2	RA	130794	T→A	0.081	intergenic (+123/‑278)	lytB_1→ / →mnmA	Putative endo‑beta‑N‑acetylglucosaminidase/tRNA‑specific 2‑thiouridylase MnmA
Plate 2	RA	1868548	G→T	0.081	intergenic (‑100/+70)	pgi← / ←D39N_01907	Glucose‑6‑phosphate isomerase/Putative glutamine amidotransferase
Plate 2	RA	1284947	G→T	0.078	G192G(GGC→GGA)	ydcP_1←	putative protease YdcP
Plate 2	RA	1491781	C→A	0.076	E187*(GAA→TAA)	divIVA←	Cell division protein DivIVA
Plate 2	RA	1868523	C→A	0.075	intergenic (‑75/+95)	pgi← / ←D39N_01907	Glucose‑6‑phosphate isomerase/Putative glutamine amidotransferase
Plate 2	RA	187752	A→C	0.074	Q48H(CAA→CAC)	D39N_00186→	hypothetical protein
Plate 2	RA	1620763	G→T	0.072	A58E(GCA→GAA)	ccpA_1←	Catabolite control protein A
Plate 2	RA	1281402	A→T	0.07	H79Q(CAT→CAA)	pncB2←	Nicotinate phosphoribosyltransferase pncB2
Plate 2	RA	1635563	T→C	0.07	intergenic (‑35/+8)	arnB← / ←wcaJ	UDP‑4‑amino‑4‑deoxy‑L‑arabinose‑‑oxoglutarate aminotransferase/UDP‑glucose:undecaprenyl‑phosphate glucose‑1‑phosphate transferase
Plate 2	RA	1247106	C→T	0.068	V782V(GTG→GTA)	alaS←	Alanine‑‑tRNA ligase
Plate 2	RA	1620726	C→A	0.067	L70F(TTG→TTT)	ccpA_1←	Catabolite control protein A
Plate 2	RA	488275	C→A	0.066	T56N(ACT→AAT)	nusA→	Transcription termination/antitermination protein NusA
Plate 2	RA	408482	A→T	0.064	K316N(AAA→AAT)	ilvC→	Ketol‑acid reductoisomerase (NADP(+))
Plate 2	RA	802633	A→C	0.064	R320R(CGT→CGG)	pepX←	Xaa‑Pro dipeptidyl‑peptidase
Plate 2	RA	854286	C→A	0.064	Q198K(CAA→AAA)	D39N_00853→	PhoH‑like protein
Plate 2	RA	1868526	C→A	0.064	intergenic (‑78/+92)	pgi← / ←D39N_01907	Glucose‑6‑phosphate isomerase/Putative glutamine amidotransferase
Plate 2	RA	976440	A→C	0.059	Y488*(TAT→TAG)	pcrA←	ATP‑dependent DNA helicase PcrA
Plate 2	RA	1620751	G→T	0.058	T62N(ACT→AAT)	ccpA_1←	Catabolite control protein A
Plate 2	RA	1868506	G→T	0.058	intergenic (‑58/+112)	pgi← / ←D39N_01907	Glucose‑6‑phosphate isomerase/Putative glutamine amidotransferase
Plate 2	RA	111849	G→T	0.057	M283I(ATG→ATT)	argH→	Argininosuccinate lyase
Plate 2	RA	937835	T→G	0.056	N297H(AAC→CAC)	eno←	Enolase
Plate 2	RA	425050	C→A	0.054	E396*(GAA→TAA)	nagC←	N‑acetylglucosamine repressor
Plate 2	RA	1458259	C→A	0.054	D106Y(GAT→TAT)	D39N_01451←	hypothetical protein
Plate 2	RA	1315222	T→G	0.053	V53V(GTT→GTG)	D39N_01308→	hypothetical protein
Plate 2	RA	1281343	T→G	0.052	Q99P(CAA→CCA)	pncB2←	Nicotinate phosphoribosyltransferase pncB2
Plate 2	RA	79124	T→G	0.051	L24R(CTA→CGA)	epsH→	Putative glycosyltransferase EpsH
Plate 2	RA	130771	C→A	0.051	intergenic (+100/‑301)	lytB_1→ / →mnmA	Putative endo‑beta‑N‑acetylglucosaminidase/tRNA‑specific 2‑thiouridylase MnmA
Plate 2	RA	470271	A→C	0.051	S90S(TCA→TCC)	dnaK→	Chaperone protein DnaK

## Sheet: Overnight
Isolate	evidence	position	mutation	freq	annotation	gene	description
Overnight culture 2	RA	191551	G→A	0.512	intergenic (+37/‑83)	D39N_00189→ / →nrdD_1	hypothetical protein/Anaerobic ribonucleoside‑triphosphate reductase
Overnight culture 2	RA	1274206	C→A	0.483	intergenic (‑65/+75)	rpsU← / ←nagB	30S ribosomal protein S21/Glucosamine‑6‑phosphate deaminase
Overnight culture 2	RA	1690463	A→G	0.345	intergenic (‑84/+274)	gtfA← / ←araQ_4	Sucrose phosphorylase/L‑arabinose transport system permease protein AraQ
Overnight culture 2	RA	1868580	G→T	0.249	intergenic (‑132/+38)	pgi← / ←D39N_01907	Glucose‑6‑phosphate isomerase/Putative glutamine amidotransferase
Overnight culture 2	RA	471375	C→T	0.24	A458A(GCC→GCT)	dnaK→	Chaperone protein DnaK
Overnight culture 2	RA	1937897	C→A	0.174	A608S(GCA→TCA)	D39N_01974←	hypothetical protein
Overnight culture 2	RA	845385	G→T	0.153	K181N(AAG→AAT)	dnaX_2→	DNA polymerase III subunit gamma/tau
Overnight culture 2	RA	1868569	C→A	0.15	intergenic (‑121/+49)	pgi← / ←D39N_01907	Glucose‑6‑phosphate isomerase/Putative glutamine amidotransferase
Overnight culture 2	RA	730215	C→A	0.132	intergenic (‑76/+89)	D39N_00724← / ←rppH	hypothetical protein/RNA pyrophosphohydrolase
Overnight culture 2	RA	1868565	C→A	0.131	intergenic (‑117/+53)	pgi← / ←D39N_01907	Glucose‑6‑phosphate isomerase/Putative glutamine amidotransferase
Overnight culture 2	RA	899955	T→A	0.127	F189Y(TTC→TAC)	znuA_1→	High‑affinity zinc uptake system binding‑protein ZnuA
Overnight culture 2	RA	351108	C→A	0.126	Y24*(TAC→TAA)	galK_1→	Galactokinase
Overnight culture 2	RA	1567777	T→G	0.126	E106D(GAA→GAC)	rsmB←	Ribosomal RNA small subunit methyltransferase B
Overnight culture 2	RA	1868543	C→A	0.123	intergenic (‑95/+75)	pgi← / ←D39N_01907	Glucose‑6‑phosphate isomerase/Putative glutamine amidotransferase
Overnight culture 2	RA	1868538	G→T	0.11	intergenic (‑90/+80)	pgi← / ←D39N_01907	Glucose‑6‑phosphate isomerase/Putative glutamine amidotransferase
Overnight culture 2	RA	1868592	G→T	0.109	intergenic (‑144/+26)	pgi← / ←D39N_01907	Glucose‑6‑phosphate isomerase/Putative glutamine amidotransferase
Overnight culture 2	RA	29822	T→G	0.104	E65D(GAA→GAC)	D39N_00033←	hypothetical protein
Overnight culture 2	RA	419474	A→C	0.1	A63A(GCT→GCG)	dinB←	DNA polymerase IV
Overnight culture 2	RA	191126	T→G	0.099	L384R(CTA→CGA)	D39N_00189→	hypothetical protein
Overnight culture 2	RA	419501	A→C	0.095	V54V(GTT→GTG)	dinB←	DNA polymerase IV
Overnight culture 2	RA	721369	C→A	0.095	L20I(CTA→ATA)	rodA→	Peptidoglycan glycosyltransferase RodA
Overnight culture 2	RA	130788	G→T	0.094	intergenic (+117/‑284)	lytB_1→ / →mnmA	Putative endo‑beta‑N‑acetylglucosaminidase/tRNA‑specific 2‑thiouridylase MnmA
Overnight culture 2	RA	845344	G→T	0.089	E168*(GAA→TAA)	dnaX_2→	DNA polymerase III subunit gamma/tau
Overnight culture 2	RA	141841	T→G	0.083	intergenic (‑2/‑1219)	D39N_00139← / →bshA_1	hypothetical protein/N‑acetyl‑alpha‑D‑glucosaminyl L‑malate synthase
Overnight culture 2	RA	1868517	G→T	0.079	intergenic (‑69/+101)	pgi← / ←D39N_01907	Glucose‑6‑phosphate isomerase/Putative glutamine amidotransferase
Overnight culture 2	RA	721372	C→A	0.072	L21M(CTG→ATG)	rodA→	Peptidoglycan glycosyltransferase RodA
Overnight culture 2	RA	1868548	G→T	0.072	intergenic (‑100/+70)	pgi← / ←D39N_01907	Glucose‑6‑phosphate isomerase/Putative glutamine amidotransferase
Overnight culture 2	RA	1853068	T→G	0.07	S183R(AGC→CGC)	D39N_01883←	hypothetical protein
Overnight culture 2	RA	425050	C→A	0.069	E396*(GAA→TAA)	nagC←	N‑acetylglucosamine repressor
Overnight culture 2	RA	503,285:1	+T	0.068	intergenic (+164/‑119)	D39N_00500→ / →D39N_00501	hypothetical protein/hypothetical protein
Overnight culture 2	RA	503,285:2	+A	0.068	intergenic (+164/‑119)	D39N_00500→ / →D39N_00501	hypothetical protein/hypothetical protein
Overnight culture 2	RA	899917	A→C	0.066	Q176H(CAA→CAC)	znuA_1→	High‑affinity zinc uptake system binding‑protein ZnuA
Overnight culture 2	RA	365706	A→T	0.065	D85V(GAT→GTT)	mtlF→	Mannitol‑specific phosphotransferase enzyme IIA component
Overnight culture 2	RA	1868506	G→T	0.065	intergenic (‑58/+112)	pgi← / ←D39N_01907	Glucose‑6‑phosphate isomerase/Putative glutamine amidotransferase
Overnight culture 2	RA	950064	T→G	0.059	I476L(ATC→CTC)	amyX←	Pullulanase
Overnight culture 2	RA	111796	G→T	0.058	E266*(GAG→TAG)	argH→	Argininosuccinate lyase
Overnight culture 2	RA	845372	T→G	0.058	M177R(ATG→AGG)	dnaX_2→	DNA polymerase III subunit gamma/tau
Overnight culture 2	RA	2035350	G→T	0.058	D336Y(GAT→TAT)	ybiT_2→	putative ABC transporter ATP‑binding protein YbiT
Overnight culture 2	RA	2003080	A→C	0.054	L84V(TTG→GTG)	clpC_2←	ATP‑dependent Clp protease ATP‑binding subunit ClpC

## Sheet: Non-passaged stocks
Isolate	evidence	position	mutation	freq	annotation	gene	description
Non-passaged stock 2	RA	471375	C→T	0.515	A458A(GCC→GCT)	dnaK→	Chaperone protein DnaK
Non-passaged stock 2	RA	1690463	A→G	0.502	intergenic (‑84/+274)	gtfA← / ←araQ_4	Sucrose phosphorylase/L‑arabinose transport system permease protein AraQ
Non-passaged stock 2	RA	1274206	C→A	0.497	intergenic (‑65/+75)	rpsU← / ←nagB	30S ribosomal protein S21/Glucosamine‑6‑phosphate deaminase
Non-passaged stock 2	RA	191551	G→A	0.41	intergenic (+37/‑83)	D39N_00189→ / →nrdD_1	hypothetical protein/Anaerobic ribonucleoside‑triphosphate reductase
Non-passaged stock 2	RA	1806309	G→A	0.395	A188V(GCC→GTC)	pbp2a←	Penicillin‑binding protein 2a
Non-passaged stock 2	RA	1057343	A→C	0.373	L145R(CTT→CGT)	D39N_01049←	hypothetical protein
Non-passaged stock 2	RA	438890	C→T	0.323	T252I(ACC→ATC)	ykoD_1→	Putative HMP/thiamine import ATP‑binding protein YkoD
Non-passaged stock 2	RA	1129380	G→T	0.304	D593Y(GAC→TAC)	glnP_2→	Glutamine transport system permease protein GlnP
Non-passaged stock 2	RA	1868580	G→T	0.266	intergenic (‑132/+38)	pgi← / ←D39N_01907	Glucose‑6‑phosphate isomerase/Putative glutamine amidotransferase
Non-passaged stock 2	RA	1868592	G→T	0.189	intergenic (‑144/+26)	pgi← / ←D39N_01907	Glucose‑6‑phosphate isomerase/Putative glutamine amidotransferase
Non-passaged stock 2	RA	1868569	C→A	0.126	intergenic (‑121/+49)	pgi← / ←D39N_01907	Glucose‑6‑phosphate isomerase/Putative glutamine amidotransferase
Non-passaged stock 2	RA	1783728	T→G	0.123	K94T(AAG→ACG)	rnmV←	Ribonuclease M5
Non-passaged stock 2	RA	1981043	T→G	0.122	E304D(GAA→GAC)	dltA←	D‑alanine‑‑D‑alanyl carrier protein ligase
Non-passaged stock 2	RA	1868543	C→A	0.117	intergenic (‑95/+75)	pgi← / ←D39N_01907	Glucose‑6‑phosphate isomerase/Putative glutamine amidotransferase
Non-passaged stock 2	RA	1868565	C→A	0.114	intergenic (‑117/+53)	pgi← / ←D39N_01907	Glucose‑6‑phosphate isomerase/Putative glutamine amidotransferase
Non-passaged stock 2	RA	1783682	T→G	0.113	K109N(AAA→AAC)	rnmV←	Ribonuclease M5
Non-passaged stock 2	RA	419501	A→C	0.111	V54V(GTT→GTG)	dinB←	DNA polymerase IV
Non-passaged stock 2	RA	937880	C→A	0.108	V282F(GTT→TTT)	eno←	Enolase
Non-passaged stock 2	RA	815600	A→C	0.092	V95G(GTT→GGT)	D39N_00810←	Putative two‑component membrane permease complex subunit SMU_747c
Non-passaged stock 2	RA	1620763	G→T	0.089	A58E(GCA→GAA)	ccpA_1←	Catabolite control protein A
Non-passaged stock 2	RA	1167006	A→C	0.088	R86R(CGT→CGG)	carA←	Carbamoyl‑phosphate synthase small chain
Non-passaged stock 2	RA	1129099	A→T	0.076	D499V(GAC→GTC) ‡	glnP_2→	Glutamine transport system permease protein GlnP
Non-passaged stock 2	RA	1129098	Δ1 bp	0.074	coding (1495/2166 nt)	glnP_2→	Glutamine transport system permease protein GlnP
Non-passaged stock 2	RA	1129100	C→T	0.073	D499D(GAC→GAT) ‡	glnP_2→	Glutamine transport system permease protein GlnP
Non-passaged stock 2	RA	300011	G→T	0.072	M212I(ATG→ATT)	kdgR→	HTH‑type transcriptional regulator KdgR
Non-passaged stock 2	RA	29822	T→G	0.067	E65D(GAA→GAC)	D39N_00033←	hypothetical protein
Non-passaged stock 2	RA	503286	Δ1 bp	0.066	intergenic (+165/‑118)	D39N_00500→ / →D39N_00501	hypothetical protein/hypothetical protein
Non-passaged stock 2	RA	503287	Δ1 bp	0.066	intergenic (+166/‑117)	D39N_00500→ / →D39N_00501	hypothetical protein/hypothetical protein
Non-passaged stock 2	RA	130756	G→T	0.06	intergenic (+85/‑316)	lytB_1→ / →mnmA	Putative endo‑beta‑N‑acetylglucosaminidase/tRNA‑specific 2‑thiouridylase MnmA
Non-passaged stock 2	RA	440669	G→T	0.057	intergenic (+36/‑157)	ecfT_1→ / →trmL	Energy‑coupling factor transporter transmembrane protein EcfT/tRNA (cytidine(34)‑2'‑O)‑methyltransferase
Non-passaged stock 2	RA	503,285:1	+T	0.053	intergenic (+164/‑119)	D39N_00500→ / →D39N_00501	hypothetical protein/hypothetical protein
Non-passaged stock 2	RA	503,285:2	+A	0.053	intergenic (+164/‑119)	D39N_00500→ / →D39N_00501	hypothetical protein/hypothetical protein

## Sheet: Passaged stocks
Isolate	evidence	position	mutation	freq	annotation	gene	description
Passage Stocks 2	RA	191551	G→A	0.557	intergenic (+37/‑83)	D39N_00189→ / →nrdD_1	hypothetical protein/Anaerobic ribonucleoside‑triphosphate reductase
Passage Stocks 2	RA	1274206	C→A	0.542	intergenic (‑65/+75)	rpsU← / ←nagB	30S ribosomal protein S21/Glucosamine‑6‑phosphate deaminase
Passage Stocks 2	RA	471375	C→T	0.464	A458A(GCC→GCT)	dnaK→	Chaperone protein DnaK
Passage Stocks 2	RA	1690463	A→G	0.363	intergenic (‑84/+274)	gtfA← / ←araQ_4	Sucrose phosphorylase/L‑arabinose transport system permease protein AraQ
Passage Stocks 2	RA	1868580	G→T	0.214	intergenic (‑132/+38)	pgi← / ←D39N_01907	Glucose‑6‑phosphate isomerase/Putative glutamine amidotransferase
Passage Stocks 2	RA	1129380	G→T	0.211	D593Y(GAC→TAC)	glnP_2→	Glutamine transport system permease protein GlnP
Passage Stocks 2	RA	1868592	G→T	0.201	intergenic (‑144/+26)	pgi← / ←D39N_01907	Glucose‑6‑phosphate isomerase/Putative glutamine amidotransferase
Passage Stocks 2	RA	1868569	C→A	0.123	intergenic (‑121/+49)	pgi← / ←D39N_01907	Glucose‑6‑phosphate isomerase/Putative glutamine amidotransferase
Passage Stocks 2	RA	1868565	C→A	0.109	intergenic (‑117/+53)	pgi← / ←D39N_01907	Glucose‑6‑phosphate isomerase/Putative glutamine amidotransferase
Passage Stocks 2	RA	130798	T→A	0.104	intergenic (+127/‑274)	lytB_1→ / →mnmA	Putative endo‑beta‑N‑acetylglucosaminidase/tRNA‑specific 2‑thiouridylase MnmA
Passage Stocks 2	RA	899961	C→A	0.1	P191Q(CCA→CAA)	znuA_1→	High‑affinity zinc uptake system binding‑protein ZnuA
Passage Stocks 2	RA	1868543	C→A	0.099	intergenic (‑95/+75)	pgi← / ←D39N_01907	Glucose‑6‑phosphate isomerase/Putative glutamine amidotransferase
Passage Stocks 2	RA	1937897	C→A	0.085	A608S(GCA→TCA)	D39N_01974←	hypothetical protein
Passage Stocks 2	RA	721350	G→T	0.082	L13F(TTG→TTT)	rodA→	Peptidoglycan glycosyltransferase RodA
Passage Stocks 2	RA	1179304	T→G	0.082	F54V(TTC→GTC)	D39N_01160→	Deoxyguanosinetriphosphate triphosphohydrolase‑like protein
Passage Stocks 2	RA	351108	C→A	0.079	Y24*(TAC→TAA)	galK_1→	Galactokinase
Passage Stocks 2	RA	1620751	G→T	0.076	T62N(ACT→AAT)	ccpA_1←	Catabolite control protein A
Passage Stocks 2	RA	1897979	A→C	0.075	I677S(ATT→AGT)	ctpC←	putative manganese/zinc‑exporting P‑type ATPase
Passage Stocks 2	RA	1853036	T→G	0.074	E193D(GAA→GAC)	D39N_01883←	hypothetical protein
Passage Stocks 2	RA	1179334	G→T	0.074	A64S(GCA→TCA)	D39N_01160→	Deoxyguanosinetriphosphate triphosphohydrolase‑like protein
Passage Stocks 2	RA	1868538	G→T	0.067	intergenic (‑90/+80)	pgi← / ←D39N_01907	Glucose‑6‑phosphate isomerase/Putative glutamine amidotransferase
Passage Stocks 2	RA	1868596	G→T	0.065	intergenic (‑148/+22)	pgi← / ←D39N_01907	Glucose‑6‑phosphate isomerase/Putative glutamine amidotransferase
Passage Stocks 2	RA	1706300	T→G	0.063	D189A(GAT→GCT)	rlmCD←	23S rRNA (uracil‑C(5))‑methyltransferase RlmCD
Passage Stocks 2	RA	1008601	G→A	0.063	A266V(GCA→GTA)	lcfB←	Long‑chain‑fatty‑acid‑‑CoA ligase
Passage Stocks 2	RA	7519	G→T	0.062	A922S(GCT→TCT)	mfd→	Transcription‑repair‑coupling factor
Passage Stocks 2	RA	2003080	A→C	0.062	L84V(TTG→GTG)	clpC_2←	ATP‑dependent Clp protease ATP‑binding subunit ClpC
Passage Stocks 2	RA	635447	C→T	0.059	H93H(CAC→CAT)	D39N_00624→	hypothetical protein
Passage Stocks 2	RA	1843420	G→T	0.057	I9I(ATC→ATA)	comGA←	ComG operon protein 1
Passage Stocks 2	RA	1635563	T→C	0.057	intergenic (‑35/+8)	arnB← / ←wcaJ	UDP‑4‑amino‑4‑deoxy‑L‑arabinose‑‑oxoglutarate aminotransferase/UDP‑glucose:undecaprenyl‑phosphate glucose‑1‑phosphate transferase
Passage Stocks 2	RA	7553	C→A	0.055	S933*(TCA→TAA)	mfd→	Transcription‑repair‑coupling factor
Passage Stocks 2	RA	1491781	C→A	0.054	E187*(GAA→TAA)	divIVA←	Cell division protein DivIVA
Passage Stocks 2	RA	111849	G→T	0.053	M283I(ATG→ATT)	argH→	Argininosuccinate lyase
Passage Stocks 2	RA	1247106	C→T	0.052	V782V(GTG→GTA)	alaS←	Alanine‑‑tRNA ligase
Passage Stocks 2	RA	336816	C→A	0.051	A494D(GCC→GAC)	D39N_00339→	Endo‑alpha‑N‑acetylgalactosaminidase
Passage Stocks 2	RA	1697102	G→A	0.051	R54K(AGA→AAA)	birA→	Bifunctional ligase/repressor BirA

## Sheet: Post-infection passaged stocks
Isolate	evidence	position	mutation	freq	annotation	gene	description
Passaged mouse 1	RA	471375	C→T	0.943	A458A(GCC→GCT)	dnaK→	Chaperone protein DnaK
Passaged mouse 1	RA	1690463	A→G	0.93	intergenic (‑84/+274)	gtfA← / ←araQ_4	Sucrose phosphorylase/L‑arabinose transport system permease protein AraQ
Passaged mouse 1	RA	1129380	G→T	0.921	D593Y(GAC→TAC)	glnP_2→	Glutamine transport system permease protein GlnP
Passaged mouse 1	RA	1868580	G→T	0.218	intergenic (‑132/+38)	pgi← / ←D39N_01907	Glucose‑6‑phosphate isomerase/Putative glutamine amidotransferase
Passaged mouse 1	RA	1868543	C→A	0.208	intergenic (‑95/+75)	pgi← / ←D39N_01907	Glucose‑6‑phosphate isomerase/Putative glutamine amidotransferase
Passaged mouse 1	RA	130795	C→A	0.202	intergenic (+124/‑277)	lytB_1→ / →mnmA	Putative endo‑beta‑N‑acetylglucosaminidase/tRNA‑specific 2‑thiouridylase MnmA
Passaged mouse 1	RA	897035	A→C	0.174	Q37H(CAA→CAC)	D39N_00901→	hypothetical protein
Passaged mouse 1	RA	730215	C→A	0.163	intergenic (‑76/+89)	D39N_00724← / ←rppH	hypothetical protein/RNA pyrophosphohydrolase
Passaged mouse 1	RA	299952	T→G	0.159	L193V(TTG→GTG)	kdgR→	HTH‑type transcriptional regulator KdgR
Passaged mouse 1	RA	1087121	C→G	0.159	L6F(TTG→TTC)	lepA←	Elongation factor 4
Passaged mouse 1	RA	1868592	G→T	0.155	intergenic (‑144/+26)	pgi← / ←D39N_01907	Glucose‑6‑phosphate isomerase/Putative glutamine amidotransferase
Passaged mouse 1	RA	1868569	C→A	0.142	intergenic (‑121/+49)	pgi← / ←D39N_01907	Glucose‑6‑phosphate isomerase/Putative glutamine amidotransferase
Passaged mouse 1	RA	299955	A→T	0.138	S194C(AGT→TGT)	kdgR→	HTH‑type transcriptional regulator KdgR
Passaged mouse 1	RA	827475	G→T	0.116	E290*(GAG→TAG)	speA→	Arginine decarboxylase
Passaged mouse 1	RA	1868538	G→T	0.114	intergenic (‑90/+80)	pgi← / ←D39N_01907	Glucose‑6‑phosphate isomerase/Putative glutamine amidotransferase
Passaged mouse 1	RA	191126	T→G	0.108	L384R(CTA→CGA)	D39N_00189→	hypothetical protein
Passaged mouse 1	RA	1087139	G→T	0.107	intergenic (‑1/+78)	lepA← / ←pphA	Elongation factor 4/Serine/threonine‑protein phosphatase 1
Passaged mouse 1	RA	1620726	C→A	0.1	L70F(TTG→TTT)	ccpA_1←	Catabolite control protein A
Passaged mouse 1	RA	1456066	T→A	0.097	intergenic (+172/+121)	plsC→ / ←D39N_01449	1‑acyl‑sn‑glycerol‑3‑phosphate acyltransferase/hypothetical protein
Passaged mouse 1	RA	1868526	C→A	0.095	intergenic (‑78/+92)	pgi← / ←D39N_01907	Glucose‑6‑phosphate isomerase/Putative glutamine amidotransferase
Passaged mouse 1	RA	2003080	A→C	0.092	L84V(TTG→GTG)	clpC_2←	ATP‑dependent Clp protease ATP‑binding subunit ClpC
Passaged mouse 1	RA	1868523	C→A	0.088	intergenic (‑75/+95)	pgi← / ←D39N_01907	Glucose‑6‑phosphate isomerase/Putative glutamine amidotransferase
Passaged mouse 1	RA	1868565	C→A	0.082	intergenic (‑117/+53)	pgi← / ←D39N_01907	Glucose‑6‑phosphate isomerase/Putative glutamine amidotransferase
Passaged mouse 1	RA	130756	G→T	0.072	intergenic (+85/‑316)	lytB_1→ / →mnmA	Putative endo‑beta‑N‑acetylglucosaminidase/tRNA‑specific 2‑thiouridylase MnmA
Passaged mouse 1	RA	1868548	G→T	0.072	intergenic (‑100/+70)	pgi← / ←D39N_01907	Glucose‑6‑phosphate isomerase/Putative glutamine amidotransferase
Passaged mouse 1	RA	1868596	G→T	0.065	intergenic (‑148/+22)	pgi← / ←D39N_01907	Glucose‑6‑phosphate isomerase/Putative glutamine amidotransferase
Passaged mouse 1	RA	191134	G→T	0.063	G387W(GGG→TGG)	D39N_00189→	hypothetical protein
Passaged mouse 1	RA	1868506	G→T	0.062	intergenic (‑58/+112)	pgi← / ←D39N_01907	Glucose‑6‑phosphate isomerase/Putative glutamine amidotransferase
Passaged mouse 1	RA	684673	C→A	0.061	P204T(CCA→ACA)	metK→	S‑adenosylmethionine synthase
Passaged mouse 1	RA	191551	G→A	0.059	intergenic (+37/‑83)	D39N_00189→ / →nrdD_1	hypothetical protein/Anaerobic ribonucleoside‑triphosphate reductase
Passaged mouse 1	RA	503,285:1	#NAME?	0.059	intergenic (+164/‑119)	D39N_00500→ / →D39N_00501	hypothetical protein/hypothetical protein
Passaged mouse 1	RA	503,285:2	#NAME?	0.059	intergenic (+164/‑119)	D39N_00500→ / →D39N_00501	hypothetical protein/hypothetical protein
Passaged mouse 1	RA	503286	Δ1 bp	0.059	intergenic (+165/‑118)	D39N_00500→ / →D39N_00501	hypothetical protein/hypothetical protein
Passaged mouse 1	RA	503287	Δ1 bp	0.059	intergenic (+166/‑117)	D39N_00500→ / →D39N_00501	hypothetical protein/hypothetical protein
Passaged mouse 1	RA	1274206	C→A	0.058	intergenic (‑65/+75)	rpsU← / ←nagB	30S ribosomal protein S21/Glucosamine‑6‑phosphate deaminase
Passaged mouse 1	RA	1868563	C→A	0.053	intergenic (‑115/+55)	pgi← / ←D39N_01907	Glucose‑6‑phosphate isomerase/Putative glutamine amidotransferase
Passaged mouse 2	RA	191551	G→A	0.703	intergenic (+37/‑83)	D39N_00189→ / →nrdD_1	hypothetical protein/Anaerobic ribonucleoside‑triphosphate reductase
Passaged mouse 2	RA	1274206	C→A	0.681	intergenic (‑65/+75)	rpsU← / ←nagB	30S ribosomal protein S21/Glucosamine‑6‑phosphate deaminase
Passaged mouse 2	RA	1690463	A→G	0.307	intergenic (‑84/+274)	gtfA← / ←araQ_4	Sucrose phosphorylase/L‑arabinose transport system permease protein AraQ
Passaged mouse 2	RA	471375	C→T	0.263	A458A(GCC→GCT)	dnaK→	Chaperone protein DnaK
Passaged mouse 2	RA	1868580	G→T	0.26	intergenic (‑132/+38)	pgi← / ←D39N_01907	Glucose‑6‑phosphate isomerase/Putative glutamine amidotransferase
Passaged mouse 2	RA	1868569	C→A	0.196	intergenic (‑121/+49)	pgi← / ←D39N_01907	Glucose‑6‑phosphate isomerase/Putative glutamine amidotransferase
Passaged mouse 2	RA	1868592	G→T	0.188	intergenic (‑144/+26)	pgi← / ←D39N_01907	Glucose‑6‑phosphate isomerase/Putative glutamine amidotransferase
Passaged mouse 2	RA	299952	T→G	0.172	L193V(TTG→GTG)	kdgR→	HTH‑type transcriptional regulator KdgR
Passaged mouse 2	RA	299955	A→T	0.17	S194C(AGT→TGT)	kdgR→	HTH‑type transcriptional regulator KdgR
Passaged mouse 2	RA	906041	T→G	0.146	V155V(GTT→GTG)	ung→	Uracil‑DNA glycosylase
Passaged mouse 2	RA	419501	A→C	0.13	V54V(GTT→GTG)	dinB←	DNA polymerase IV
Passaged mouse 2	RA	985343	G→T	0.13	M9I(ATG→ATT)	D39N_00974→	hypothetical protein
Passaged mouse 2	RA	351140	A→T	0.127	E35V(GAA→GTA)	galK_1→	Galactokinase
Passaged mouse 2	RA	1868543	C→A	0.126	intergenic (‑95/+75)	pgi← / ←D39N_01907	Glucose‑6‑phosphate isomerase/Putative glutamine amidotransferase
Passaged mouse 2	RA	1853036	T→G	0.125	E193D(GAA→GAC)	D39N_01883←	hypothetical protein
Passaged mouse 2	RA	1868596	G→T	0.113	intergenic (‑148/+22)	pgi← / ←D39N_01907	Glucose‑6‑phosphate isomerase/Putative glutamine amidotransferase
Passaged mouse 2	RA	1129380	G→T	0.112	D593Y(GAC→TAC)	glnP_2→	Glutamine transport system permease protein GlnP
Passaged mouse 2	RA	854306	A→C	0.097	Q204H(CAA→CAC)	D39N_00853→	PhoH‑like protein
Passaged mouse 2	RA	730193	T→G	0.092	intergenic (‑54/+111)	D39N_00724← / ←rppH	hypothetical protein/RNA pyrophosphohydrolase
Passaged mouse 2	RA	1868506	G→T	0.092	intergenic (‑58/+112)	pgi← / ←D39N_01907	Glucose‑6‑phosphate isomerase/Putative glutamine amidotransferase
Passaged mouse 2	RA	336816	C→A	0.091	A494D(GCC→GAC)	D39N_00339→	Endo‑alpha‑N‑acetylgalactosaminidase
Passaged mouse 2	RA	2003065	C→A	0.081	D89Y(GAC→TAC)	clpC_2←	ATP‑dependent Clp protease ATP‑binding subunit ClpC
Passaged mouse 2	RA	1868548	G→T	0.08	intergenic (‑100/+70)	pgi← / ←D39N_01907	Glucose‑6‑phosphate isomerase/Putative glutamine amidotransferase
Passaged mouse 2	RA	1868523	C→A	0.078	intergenic (‑75/+95)	pgi← / ←D39N_01907	Glucose‑6‑phosphate isomerase/Putative glutamine amidotransferase
Passaged mouse 2	RA	503287	Δ1 bp	0.076	intergenic (+166/‑117)	D39N_00500→ / →D39N_00501	hypothetical protein/hypothetical protein
Passaged mouse 2	RA	503286	Δ1 bp	0.075	intergenic (+165/‑118)	D39N_00500→ / →D39N_00501	hypothetical protein/hypothetical protein
Passaged mouse 2	RA	1620800	C→A	0.073	V46F(GTT→TTT)	ccpA_1←	Catabolite control protein A
Passaged mouse 2	RA	492554	A→C	0.07	N900H(AAC→CAC)	infB→	Translation initiation factor IF‑2
Passaged mouse 2	RA	1868538	G→T	0.068	intergenic (‑90/+80)	pgi← / ←D39N_01907	Glucose‑6‑phosphate isomerase/Putative glutamine amidotransferase
Passaged mouse 2	RA	1697102	G→A	0.067	R54K(AGA→AAA)	birA→	Bifunctional ligase/repressor BirA
Passaged mouse 2	RA	830574	G→A	0.064	R233H(CGT→CAT)	D39N_00826→	Carboxynorspermidine synthase
Passaged mouse 2	RA	176959	G→A	0.061	C229C(TGC→TGT)	mccF←	Microcin C7 self‑immunity protein MccF
Passaged mouse 2	RA	467420	C→A	0.061	R53S(CGT→AGT)	D39N_00458→	hypothetical protein
Passaged mouse 2	RA	635447	C→T	0.061	H93H(CAC→CAT)	D39N_00624→	hypothetical protein
Passaged mouse 2	RA	130756	G→T	0.06	intergenic (+85/‑316)	lytB_1→ / →mnmA	Putative endo‑beta‑N‑acetylglucosaminidase/tRNA‑specific 2‑thiouridylase MnmA
Passaged mouse 2	RA	1868535	T→A	0.054	intergenic (‑87/+83)	pgi← / ←D39N_01907	Glucose‑6‑phosphate isomerase/Putative glutamine amidotransferase
Passaged mouse 2	RA	1319957	A→C	0.053	intergenic (+20/‑40)	apbE→ / →nfr2	FAD:protein FMN transferase/NADH‑dependent flavin reductase subunit 2
Passaged mouse 2	RA	553533	C→T	0.053	D55D(GAC→GAT)	D39N_00546→	hypothetical protein
Passaged mouse 2	RA	503,285:1	#NAME?	0.051	intergenic (+164/‑119)	D39N_00500→ / →D39N_00501	hypothetical protein/hypothetical protein
Passaged mouse 2	RA	503,285:2	#NAME?	0.051	intergenic (+164/‑119)	D39N_00500→ / →D39N_00501	hypothetical protein/hypothetical protein
Passaged mouse 2	RA	1897979	A→C	0.05	I677S(ATT→AGT)	ctpC←	putative manganese/zinc‑exporting P‑type ATPase
Passaged mouse 3	RA	1274206	C→A	0.475	intergenic (‑65/+75)	rpsU← / ←nagB	30S ribosomal protein S21/Glucosamine‑6‑phosphate deaminase
Passaged mouse 3	RA	191551	G→A	0.454	intergenic (+37/‑83)	D39N_00189→ / →nrdD_1	hypothetical protein/Anaerobic ribonucleoside‑triphosphate reductase
Passaged mouse 3	RA	1690463	A→G	0.344	intergenic (‑84/+274)	gtfA← / ←araQ_4	Sucrose phosphorylase/L‑arabinose transport system permease protein AraQ
Passaged mouse 3	RA	1868580	G→T	0.241	intergenic (‑132/+38)	pgi← / ←D39N_01907	Glucose‑6‑phosphate isomerase/Putative glutamine amidotransferase
Passaged mouse 3	RA	1937897	C→A	0.204	A608S(GCA→TCA)	D39N_01974←	hypothetical protein
Passaged mouse 3	RA	471375	C→T	0.202	A458A(GCC→GCT)	dnaK→	Chaperone protein DnaK
Passaged mouse 3	RA	529839	G→T	0.201	R179L(CGG→CTG)	lrp→	Leucine‑rich protein
Passaged mouse 3	RA	1620726	C→A	0.169	L70F(TTG→TTT)	ccpA_1←	Catabolite control protein A
Passaged mouse 3	RA	1868592	G→T	0.151	intergenic (‑144/+26)	pgi← / ←D39N_01907	Glucose‑6‑phosphate isomerase/Putative glutamine amidotransferase
Passaged mouse 3	RA	267763	C→A	0.15	A23A(GCC→GCA)	D39N_00271→	hypothetical protein
Passaged mouse 3	RA	83104	T→C	0.144	G973G(GGT→GGC)	D39N_00079→	hypothetical protein
Passaged mouse 3	RA	1868569	C→A	0.144	intergenic (‑121/+49)	pgi← / ←D39N_01907	Glucose‑6‑phosphate isomerase/Putative glutamine amidotransferase
Passaged mouse 3	RA	1868543	C→A	0.128	intergenic (‑95/+75)	pgi← / ←D39N_01907	Glucose‑6‑phosphate isomerase/Putative glutamine amidotransferase
Passaged mouse 3	RA	937849	T→A	0.119	D292V(GAT→GTT)	eno←	Enolase
Passaged mouse 3	RA	2035373	T→A	0.111	R343R(CGT→CGA)	ybiT_2→	putative ABC transporter ATP‑binding protein YbiT
Passaged mouse 3	RA	130780	G→T	0.101	intergenic (+109/‑292)	lytB_1→ / →mnmA	Putative endo‑beta‑N‑acetylglucosaminidase/tRNA‑specific 2‑thiouridylase MnmA
Passaged mouse 3	RA	634055	A→C	0.096	N51H(AAC→CAC)	D39N_00622→	hypothetical protein
Passaged mouse 3	RA	1853036	T→G	0.093	E193D(GAA→GAC)	D39N_01883←	hypothetical protein
Passaged mouse 3	RA	1129380	G→T	0.091	D593Y(GAC→TAC)	glnP_2→	Glutamine transport system permease protein GlnP
Passaged mouse 3	RA	130756	G→T	0.089	intergenic (+85/‑316)	lytB_1→ / →mnmA	Putative endo‑beta‑N‑acetylglucosaminidase/tRNA‑specific 2‑thiouridylase MnmA
Passaged mouse 3	RA	1868506	G→T	0.076	intergenic (‑58/+112)	pgi← / ←D39N_01907	Glucose‑6‑phosphate isomerase/Putative glutamine amidotransferase
Passaged mouse 3	RA	990202	A→G	0.061	intergenic (‑5/+110)	cpoA← / ←sufT_1	Alpha‑galactosylglucosyldiacylglycerol synthase/Fe‑S protein maturation auxiliary factor SufT
Passaged mouse 3	RA	83058	G→A	0.059	R958H(CGT→CAT)	D39N_00079→	hypothetical protein
Passaged mouse 3	RA	503287	Δ1 bp	0.054	intergenic (+166/‑117)	D39N_00500→ / →D39N_00501	hypothetical protein/hypothetical protein
Passaged mouse 4	RA	1690463	A→G	1	intergenic (‑84/+274)	gtfA← / ←araQ_4	Sucrose phosphorylase/L‑arabinose transport system permease protein AraQ
Passaged mouse 4	RA	471375	C→T	0.949	A458A(GCC→GCT)	dnaK→	Chaperone protein DnaK
Passaged mouse 4	RA	1129380	G→T	0.383	D593Y(GAC→TAC)	glnP_2→	Glutamine transport system permease protein GlnP
Passaged mouse 4	RA	730193	T→G	0.182	intergenic (‑54/+111)	D39N_00724← / ←rppH	hypothetical protein/RNA pyrophosphohydrolase
Passaged mouse 4	RA	1868592	G→T	0.161	intergenic (‑144/+26)	pgi← / ←D39N_01907	Glucose‑6‑phosphate isomerase/Putative glutamine amidotransferase
Passaged mouse 4	RA	1868580	G→T	0.158	intergenic (‑132/+38)	pgi← / ←D39N_01907	Glucose‑6‑phosphate isomerase/Putative glutamine amidotransferase
Passaged mouse 4	RA	1868543	C→A	0.116	intergenic (‑95/+75)	pgi← / ←D39N_01907	Glucose‑6‑phosphate isomerase/Putative glutamine amidotransferase
Passaged mouse 4	RA	488241	T→A	0.081	F45I(TTC→ATC)	nusA→	Transcription termination/antitermination protein NusA
Passaged mouse 4	RA	1150553	A→C	0.066	V396V(GTT→GTG)	topA←	DNA topoisomerase 1
Passaged mouse 4	RA	503286	Δ1 bp	0.059	intergenic (+165/‑118)	D39N_00500→ / →D39N_00501	hypothetical protein/hypothetical protein
Passaged mouse 4	RA	1597105	A→C	0.057	T53P(ACC→CCC)	D39N_01591→	putative AAA domain‑containing protein
Passaged mouse 4	RA	1934327	A→G	0.052	G489G(GGT→GGC)	lytB_6←	Putative endo‑beta‑N‑acetylglucosaminidase
Passaged mouse 5	RA	1690463	A→G	0.923	intergenic (‑84/+274)	gtfA← / ←araQ_4	Sucrose phosphorylase/L‑arabinose transport system permease protein AraQ
Passaged mouse 5	RA	471375	C→T	0.889	A458A(GCC→GCT)	dnaK→	Chaperone protein DnaK
Passaged mouse 5	RA	1129380	G→T	0.878	D593Y(GAC→TAC)	glnP_2→	Glutamine transport system permease protein GlnP
Passaged mouse 5	RA	1868580	G→T	0.201	intergenic (‑132/+38)	pgi← / ←D39N_01907	Glucose‑6‑phosphate isomerase/Putative glutamine amidotransferase
Passaged mouse 5	RA	1868592	G→T	0.177	intergenic (‑144/+26)	pgi← / ←D39N_01907	Glucose‑6‑phosphate isomerase/Putative glutamine amidotransferase
Passaged mouse 5	RA	419501	A→C	0.167	V54V(GTT→GTG)	dinB←	DNA polymerase IV
Passaged mouse 5	RA	1868569	C→A	0.143	intergenic (‑121/+49)	pgi← / ←D39N_01907	Glucose‑6‑phosphate isomerase/Putative glutamine amidotransferase
Passaged mouse 5	RA	1620763	G→T	0.127	A58E(GCA→GAA)	ccpA_1←	Catabolite control protein A
Passaged mouse 5	RA	1620726	C→A	0.125	L70F(TTG→TTT)	ccpA_1←	Catabolite control protein A
Passaged mouse 5	RA	1868538	G→T	0.125	intergenic (‑90/+80)	pgi← / ←D39N_01907	Glucose‑6‑phosphate isomerase/Putative glutamine amidotransferase
Passaged mouse 5	RA	1981043	T→G	0.123	E304D(GAA→GAC)	dltA←	D‑alanine‑‑D‑alanyl carrier protein ligase
Passaged mouse 5	RA	1868543	C→A	0.114	intergenic (‑95/+75)	pgi← / ←D39N_01907	Glucose‑6‑phosphate isomerase/Putative glutamine amidotransferase
Passaged mouse 5	RA	172197	T→G	0.113	E93D(GAA→GAC)	ribBA←	Riboflavin biosynthesis protein RibBA
Passaged mouse 5	RA	1697102	G→A	0.107	R54K(AGA→AAA)	birA→	Bifunctional ligase/repressor BirA
Passaged mouse 5	RA	191551	G→A	0.084	intergenic (+37/‑83)	D39N_00189→ / →nrdD_1	hypothetical protein/Anaerobic ribonucleoside‑triphosphate reductase
Passaged mouse 5	RA	1008601	G→A	0.08	A266V(GCA→GTA)	lcfB←	Long‑chain‑fatty‑acid‑‑CoA ligase
Passaged mouse 5	RA	503286	Δ1 bp	0.073	intergenic (+165/‑118)	D39N_00500→ / →D39N_00501	hypothetical protein/hypothetical protein
Passaged mouse 5	RA	503287	Δ1 bp	0.073	intergenic (+166/‑117)	D39N_00500→ / →D39N_00501	hypothetical protein/hypothetical protein
Passaged mouse 5	RA	1274206	C→A	0.067	intergenic (‑65/+75)	rpsU← / ←nagB	30S ribosomal protein S21/Glucosamine‑6‑phosphate deaminase
Passaged mouse 5	RA	83695	C→T	0.052	N1170N(AAC→AAT)	D39N_00079→	hypothetical protein
Passaged mouse 6	RA	191551	G→A	0.75	intergenic (+37/‑83)	D39N_00189→ / →nrdD_1	hypothetical protein/Anaerobic ribonucleoside‑triphosphate reductase
Passaged mouse 6	RA	1274206	C→A	0.749	intergenic (‑65/+75)	rpsU← / ←nagB	30S ribosomal protein S21/Glucosamine‑6‑phosphate deaminase
Passaged mouse 6	RA	471375	C→T	0.263	A458A(GCC→GCT)	dnaK→	Chaperone protein DnaK
Passaged mouse 6	RA	176959	G→A	0.25	C229C(TGC→TGT)	mccF←	Microcin C7 self‑immunity protein MccF
Passaged mouse 6	RA	1319957	A→C	0.242	intergenic (+20/‑40)	apbE→ / →nfr2	FAD:protein FMN transferase/NADH‑dependent flavin reductase subunit 2
Passaged mouse 6	RA	1190570	A→C	0.239	K72T(AAG→ACG)	D39N_01176→	hypothetical protein
Passaged mouse 6	RA	830574	G→A	0.221	R233H(CGT→CAT)	D39N_00826→	Carboxynorspermidine synthase
Passaged mouse 6	RA	1690463	A→G	0.208	intergenic (‑84/+274)	gtfA← / ←araQ_4	Sucrose phosphorylase/L‑arabinose transport system permease protein AraQ
Passaged mouse 6	RA	1868580	G→T	0.184	intergenic (‑132/+38)	pgi← / ←D39N_01907	Glucose‑6‑phosphate isomerase/Putative glutamine amidotransferase
Passaged mouse 6	RA	585943	A→G	0.175	D1959G(GAT→GGT)	D39N_00570→	Beta‑galactosidase BoGH2A
Passaged mouse 6	RA	488202	C→A	0.166	R32S(CGC→AGC)	nusA→	Transcription termination/antitermination protein NusA
Passaged mouse 6	RA	130795	C→A	0.163	intergenic (+124/‑277)	lytB_1→ / →mnmA	Putative endo‑beta‑N‑acetylglucosaminidase/tRNA‑specific 2‑thiouridylase MnmA
Passaged mouse 6	RA	1835269	G→A	0.156	A48A(GCC→GCT)	D39N_01858←	hypothetical protein
Passaged mouse 6	RA	1868592	G→T	0.155	intergenic (‑144/+26)	pgi← / ←D39N_01907	Glucose‑6‑phosphate isomerase/Putative glutamine amidotransferase
Passaged mouse 6	RA	299952	T→G	0.144	L193V(TTG→GTG)	kdgR→	HTH‑type transcriptional regulator KdgR
Passaged mouse 6	RA	1868569	C→A	0.14	intergenic (‑121/+49)	pgi← / ←D39N_01907	Glucose‑6‑phosphate isomerase/Putative glutamine amidotransferase
Passaged mouse 6	RA	1282008	A→C	0.127	F79V(TTT→GTT)	D39N_01271←	hypothetical protein
Passaged mouse 6	RA	1868543	C→A	0.115	intergenic (‑95/+75)	pgi← / ←D39N_01907	Glucose‑6‑phosphate isomerase/Putative glutamine amidotransferase
Passaged mouse 6	RA	730193	T→G	0.104	intergenic (‑54/+111)	D39N_00724← / ←rppH	hypothetical protein/RNA pyrophosphohydrolase
Passaged mouse 6	RA	2003080	A→C	0.102	L84V(TTG→GTG)	clpC_2←	ATP‑dependent Clp protease ATP‑binding subunit ClpC
Passaged mouse 6	RA	1286261	G→T	0.102	G379G(GGC→GGA)	ydcP_2←	putative protease YdcP
Passaged mouse 6	RA	1868565	C→A	0.086	intergenic (‑117/+53)	pgi← / ←D39N_01907	Glucose‑6‑phosphate isomerase/Putative glutamine amidotransferase
Passaged mouse 6	RA	503286	Δ1 bp	0.085	intergenic (+165/‑118)	D39N_00500→ / →D39N_00501	hypothetical protein/hypothetical protein
Passaged mouse 6	RA	503287	Δ1 bp	0.085	intergenic (+166/‑117)	D39N_00500→ / →D39N_00501	hypothetical protein/hypothetical protein
Passaged mouse 6	RA	721345	A→T	0.085	S12C(AGT→TGT)	rodA→	Peptidoglycan glycosyltransferase RodA
Passaged mouse 6	RA	130788	G→T	0.084	intergenic (+117/‑284)	lytB_1→ / →mnmA	Putative endo‑beta‑N‑acetylglucosaminidase/tRNA‑specific 2‑thiouridylase MnmA
Passaged mouse 6	RA	1328540	T→G	0.084	E193D(GAA→GAC)	pgdA←	Peptidoglycan‑N‑acetylglucosamine deacetylase
Passaged mouse 6	RA	845344	G→T	0.082	E168*(GAA→TAA)	dnaX_2→	DNA polymerase III subunit gamma/tau
Passaged mouse 6	RA	1853038	C→A	0.081	E193*(GAA→TAA) ‡	D39N_01883←	hypothetical protein
Passaged mouse 6	RA	1281372	G→T	0.079	F89L(TTC→TTA)	pncB2←	Nicotinate phosphoribosyltransferase pncB2
Passaged mouse 6	RA	1087143	C→A	0.077	intergenic (‑5/+74)	lepA← / ←pphA	Elongation factor 4/Serine/threonine‑protein phosphatase 1
Passaged mouse 6	RA	1783713	C→A	0.075	G99V(GGA→GTA)	rnmV←	Ribonuclease M5
Passaged mouse 6	RA	130798	T→A	0.071	intergenic (+127/‑274)	lytB_1→ / →mnmA	Putative endo‑beta‑N‑acetylglucosaminidase/tRNA‑specific 2‑thiouridylase MnmA
Passaged mouse 6	RA	1897979	A→C	0.068	I677S(ATT→AGT)	ctpC←	putative manganese/zinc‑exporting P‑type ATPase
Passaged mouse 6	RA	300011	G→T	0.066	M212I(ATG→ATT)	kdgR→	HTH‑type transcriptional regulator KdgR
Passaged mouse 6	RA	1868538	G→T	0.066	intergenic (‑90/+80)	pgi← / ←D39N_01907	Glucose‑6‑phosphate isomerase/Putative glutamine amidotransferase
Passaged mouse 6	RA	1995966	T→A	0.065	S540S(TCA→TCT)	lytB_7←	Putative endo‑beta‑N‑acetylglucosaminidase
Passaged mouse 6	RA	721402	G→T	0.063	A31S(GCC→TCC)	rodA→	Peptidoglycan glycosyltransferase RodA
Passaged mouse 6	RA	1853083	G→T	0.057	Q178K(CAA→AAA)	D39N_01883←	hypothetical protein
Passaged mouse 6	RA	1853036	T→G	0.056	E193D(GAA→GAC) ‡	D39N_01883←	hypothetical protein
Passaged mouse 6	RA	2016128	C→T	0.056	intergenic (+247/‑38)	yigZ→ / →cysK	IMPACT family member YigZ/Cysteine synthase
Passaged mouse 6	RA	408482	A→T	0.054	K316N(AAA→AAT)	ilvC→	Ketol‑acid reductoisomerase (NADP(+))
Passaged mouse 6	RA	1315222	T→G	0.054	V53V(GTT→GTG)	D39N_01308→	hypothetical protein
Passaged mouse 6	RA	1129919	C→T	0.053	L51F(CTC→TTC)	artM_2→	Arginine transport ATP‑binding protein ArtM
Passaged mouse 6	RA	7553	C→A	0.053	S933*(TCA→TAA)	mfd→	Transcription‑repair‑coupling factor
Passaged mouse 6	RA	997131	G→T	0.051	P764T(CCA→ACA)	ppc←	Phosphoenolpyruvate carboxylase
Passaged mouse 7	RA	471375	C→T	1	A458A(GCC→GCT)	dnaK→	Chaperone protein DnaK
Passaged mouse 7	RA	1129380	G→T	1	D593Y(GAC→TAC)	glnP_2→	Glutamine transport system permease protein GlnP
Passaged mouse 7	RA	1690463	A→G	1	intergenic (‑84/+274)	gtfA← / ←araQ_4	Sucrose phosphorylase/L‑arabinose transport system permease protein AraQ
Passaged mouse 7	RA	730203	C→A	0.205	intergenic (‑64/+101)	D39N_00724← / ←rppH	hypothetical protein/RNA pyrophosphohydrolase
Passaged mouse 7	RA	1868580	G→T	0.185	intergenic (‑132/+38)	pgi← / ←D39N_01907	Glucose‑6‑phosphate isomerase/Putative glutamine amidotransferase
Passaged mouse 7	RA	1281412	A→C	0.183	L76R(CTT→CGT)	pncB2←	Nicotinate phosphoribosyltransferase pncB2
Passaged mouse 7	RA	1868569	C→A	0.164	intergenic (‑121/+49)	pgi← / ←D39N_01907	Glucose‑6‑phosphate isomerase/Putative glutamine amidotransferase
Passaged mouse 7	RA	1868592	G→T	0.147	intergenic (‑144/+26)	pgi← / ←D39N_01907	Glucose‑6‑phosphate isomerase/Putative glutamine amidotransferase
Passaged mouse 7	RA	1868543	C→A	0.11	intergenic (‑95/+75)	pgi← / ←D39N_01907	Glucose‑6‑phosphate isomerase/Putative glutamine amidotransferase
Passaged mouse 7	RA	299952	T→G	0.107	L193V(TTG→GTG)	kdgR→	HTH‑type transcriptional regulator KdgR
Passaged mouse 7	RA	191126	T→G	0.096	L384R(CTA→CGA)	D39N_00189→	hypothetical protein
Passaged mouse 7	RA	1933967	G→A	0.09	G609G(GGC→GGT)	lytB_6←	Putative endo‑beta‑N‑acetylglucosaminidase
Passaged mouse 7	RA	1853036	T→G	0.08	E193D(GAA→GAC)	D39N_01883←	hypothetical protein
Passaged mouse 7	RA	503287	Δ1 bp	0.073	intergenic (+166/‑117)	D39N_00500→ / →D39N_00501	hypothetical protein/hypothetical protein
Passaged mouse 7	RA	503286	Δ1 bp	0.072	intergenic (+165/‑118)	D39N_00500→ / →D39N_00501	hypothetical protein/hypothetical protein
Passaged mouse 7	RA	1868565	C→A	0.069	intergenic (‑117/+53)	pgi← / ←D39N_01907	Glucose‑6‑phosphate isomerase/Putative glutamine amidotransferase
Passaged mouse 7	RA	1544943	C→A	0.065	A31S(GCG→TCG)	dnaI←	Primosomal protein DnaI
Passaged mouse 7	RA	191134	G→T	0.062	G387W(GGG→TGG)	D39N_00189→	hypothetical protein
Passaged mouse 7	RA	172197	T→G	0.062	E93D(GAA→GAC)	ribBA←	Riboflavin biosynthesis protein RibBA
Passaged mouse 7	RA	1868517	G→T	0.06	intergenic (‑69/+101)	pgi← / ←D39N_01907	Glucose‑6‑phosphate isomerase/Putative glutamine amidotransferase
Passaged mouse 7	RA	130756	G→T	0.058	intergenic (+85/‑316)	lytB_1→ / →mnmA	Putative endo‑beta‑N‑acetylglucosaminidase/tRNA‑specific 2‑thiouridylase MnmA
Passaged mouse 7	RA	734165	C→A	0.056	intergenic (‑16/+213)	clpE← / ←ykuJ	ATP‑dependent Clp protease ATP‑binding subunit ClpE/putative protein YkuJ
Passaged mouse 7	RA	150305	C→A	0.054	I117I(ATC→ATA)	D39N_00147→	hypothetical protein
Passaged mouse 7	RA	1888539	G→T	0.053	G285V(GGA→GTA)	gpsA→	Glycerol‑3‑phosphate dehydrogenase [NAD(P)+]
Passaged mouse 8	RA	191551	G→A	1	intergenic (+37/‑83)	D39N_00189→ / →nrdD_1	hypothetical protein/Anaerobic ribonucleoside‑triphosphate reductase
Passaged mouse 8	RA	1274206	C→A	1	intergenic (‑65/+75)	rpsU← / ←nagB	30S ribosomal protein S21/Glucosamine‑6‑phosphate deaminase
Passaged mouse 8	RA	1304896	C→T	0.895	E223K(GAA→AAA)	D39N_01293←	hypothetical protein
Passaged mouse 8	RA	837317	A→G	0.452	E213G(GAG→GGG)	cysB→	HTH‑type transcriptional regulator CysB
Passaged mouse 8	RA	1868580	G→T	0.22	intergenic (‑132/+38)	pgi← / ←D39N_01907	Glucose‑6‑phosphate isomerase/Putative glutamine amidotransferase
Passaged mouse 8	RA	1620719	C→A	0.206	V73L(GTA→TTA)	ccpA_1←	Catabolite control protein A
Passaged mouse 8	RA	1868592	G→T	0.205	intergenic (‑144/+26)	pgi← / ←D39N_01907	Glucose‑6‑phosphate isomerase/Putative glutamine amidotransferase
Passaged mouse 8	RA	897035	A→C	0.193	Q37H(CAA→CAC)	D39N_00901→	hypothetical protein
Passaged mouse 8	RA	299952	T→G	0.16	L193V(TTG→GTG)	kdgR→	HTH‑type transcriptional regulator KdgR
Passaged mouse 8	RA	730203	C→A	0.146	intergenic (‑64/+101)	D39N_00724← / ←rppH	hypothetical protein/RNA pyrophosphohydrolase
Passaged mouse 8	RA	1868569	C→A	0.14	intergenic (‑121/+49)	pgi← / ←D39N_01907	Glucose‑6‑phosphate isomerase/Putative glutamine amidotransferase
Passaged mouse 8	RA	1281412	A→C	0.138	L76R(CTT→CGT)	pncB2←	Nicotinate phosphoribosyltransferase pncB2
Passaged mouse 8	RA	17011	G→T	0.137	noncoding (65/2897 nt)	D39N_00018→	23S ribosomal RNA
Passaged mouse 8	RA	1981043	T→G	0.132	E304D(GAA→GAC)	dltA←	D‑alanine‑‑D‑alanyl carrier protein ligase
Passaged mouse 8	RA	854306	A→C	0.131	Q204H(CAA→CAC)	D39N_00853→	PhoH‑like protein
Passaged mouse 8	RA	488202	C→A	0.125	R32S(CGC→AGC)	nusA→	Transcription termination/antitermination protein NusA
Passaged mouse 8	RA	1458290	T→A	0.115	L95L(CTA→CTT)	D39N_01451←	hypothetical protein
Passaged mouse 8	RA	351115	C→A	0.114	P27T(CCT→ACT)	galK_1→	Galactokinase
Passaged mouse 8	RA	845385	G→T	0.113	K181N(AAG→AAT)	dnaX_2→	DNA polymerase III subunit gamma/tau
Passaged mouse 8	RA	1868543	C→A	0.112	intergenic (‑95/+75)	pgi← / ←D39N_01907	Glucose‑6‑phosphate isomerase/Putative glutamine amidotransferase
Passaged mouse 8	RA	2003080	A→C	0.106	L84V(TTG→GTG)	clpC_2←	ATP‑dependent Clp protease ATP‑binding subunit ClpC
Passaged mouse 8	RA	351108	C→A	0.105	Y24*(TAC→TAA)	galK_1→	Galactokinase
Passaged mouse 8	RA	897025	C→A	0.105	P34Q(CCA→CAA)	D39N_00901→	hypothetical protein
Passaged mouse 8	RA	419501	A→C	0.102	V54V(GTT→GTG)	dinB←	DNA polymerase IV
Passaged mouse 8	RA	1620763	G→T	0.1	A58E(GCA→GAA)	ccpA_1←	Catabolite control protein A
Passaged mouse 8	RA	1620726	C→A	0.094	L70F(TTG→TTT)	ccpA_1←	Catabolite control protein A
Passaged mouse 8	RA	1868596	G→T	0.093	intergenic (‑148/+22)	pgi← / ←D39N_01907	Glucose‑6‑phosphate isomerase/Putative glutamine amidotransferase
Passaged mouse 8	RA	1868538	G→T	0.09	intergenic (‑90/+80)	pgi← / ←D39N_01907	Glucose‑6‑phosphate isomerase/Putative glutamine amidotransferase
Passaged mouse 8	RA	191126	T→G	0.089	L384R(CTA→CGA)	D39N_00189→	hypothetical protein
Passaged mouse 8	RA	730215	C→A	0.089	intergenic (‑76/+89)	D39N_00724← / ←rppH	hypothetical protein/RNA pyrophosphohydrolase
Passaged mouse 8	RA	1282008	A→C	0.089	F79V(TTT→GTT)	D39N_01271←	hypothetical protein
Passaged mouse 8	RA	1256242	T→A	0.088	E49V(GAA→GTA)	D39N_01240←	hypothetical protein
Passaged mouse 8	RA	730209	G→T	0.087	intergenic (‑70/+95)	D39N_00724← / ←rppH	hypothetical protein/RNA pyrophosphohydrolase
Passaged mouse 8	RA	1868554	G→T	0.087	intergenic (‑106/+64)	pgi← / ←D39N_01907	Glucose‑6‑phosphate isomerase/Putative glutamine amidotransferase
Passaged mouse 8	RA	1544973	C→A	0.084	V21F(GTT→TTT)	dnaI←	Primosomal protein DnaI
Passaged mouse 8	RA	730193	T→G	0.083	intergenic (‑54/+111)	D39N_00724← / ←rppH	hypothetical protein/RNA pyrophosphohydrolase
Passaged mouse 8	RA	29851	G→T	0.082	Q56K(CAA→AAA)	D39N_00033←	hypothetical protein
Passaged mouse 8	RA	1168860	A→T	0.082	intergenic (‑84/+127)	pyrR← / ←pdg	Bifunctional protein PyrR/Ultraviolet N‑glycosylase/AP lyase
Passaged mouse 8	RA	1868565	C→A	0.08	intergenic (‑117/+53)	pgi← / ←D39N_01907	Glucose‑6‑phosphate isomerase/Putative glutamine amidotransferase
Passaged mouse 8	RA	1256237	G→T	0.079	L51M(CTG→ATG)	D39N_01240←	hypothetical protein
Passaged mouse 8	RA	1256244	C→A	0.078	L48F(TTG→TTT)	D39N_01240←	hypothetical protein
Passaged mouse 8	RA	111767	G→T	0.076	C256F(TGC→TTC)	argH→	Argininosuccinate lyase
Passaged mouse 8	RA	130788	G→T	0.076	intergenic (+117/‑284)	lytB_1→ / →mnmA	Putative endo‑beta‑N‑acetylglucosaminidase/tRNA‑specific 2‑thiouridylase MnmA
Passaged mouse 8	RA	191134	G→T	0.075	G387W(GGG→TGG)	D39N_00189→	hypothetical protein
Passaged mouse 8	RA	1567777	T→G	0.075	E106D(GAA→GAC)	rsmB←	Ribosomal RNA small subunit methyltransferase B
Passaged mouse 8	RA	1315222	T→G	0.074	V53V(GTT→GTG)	D39N_01308→	hypothetical protein
Passaged mouse 8	RA	172197	T→G	0.074	E93D(GAA→GAC)	ribBA←	Riboflavin biosynthesis protein RibBA
Passaged mouse 8	RA	1620739	G→T	0.073	A66D(GCT→GAT)	ccpA_1←	Catabolite control protein A
Passaged mouse 8	RA	1620783	C→A	0.071	S51S(TCG→TCT)	ccpA_1←	Catabolite control protein A
Passaged mouse 8	RA	937835	T→G	0.071	N297H(AAC→CAC)	eno←	Enolase
Passaged mouse 8	RA	633823	T→C	0.065	intergenic (+98/‑82)	pyrE→ / →D39N_00622	Orotate phosphoribosyltransferase/hypothetical protein
Passaged mouse 8	RA	1286261	G→T	0.065	G379G(GGC→GGA)	ydcP_2←	putative protease YdcP
Passaged mouse 8	RA	976428	A→T	0.064	L492L(CTT→CTA)	pcrA←	ATP‑dependent DNA helicase PcrA
Passaged mouse 8	RA	1620777	A→T	0.062	I53I(ATT→ATA)	ccpA_1←	Catabolite control protein A
Passaged mouse 8	RA	1853036	T→G	0.062	E193D(GAA→GAC)	D39N_01883←	hypothetical protein
Passaged mouse 8	RA	936944	A→T	0.061	intergenic (+506/+475)	D39N_00927→ / ←eno	hypothetical protein/Enolase
Passaged mouse 8	RA	1281359	T→A	0.061	T94S(ACC→TCC)	pncB2←	Nicotinate phosphoribosyltransferase pncB2
Passaged mouse 8	RA	634055	A→C	0.059	N51H(AAC→CAC)	D39N_00622→	hypothetical protein
Passaged mouse 8	RA	1868548	G→T	0.059	intergenic (‑100/+70)	pgi← / ←D39N_01907	Glucose‑6‑phosphate isomerase/Putative glutamine amidotransferase
Passaged mouse 8	RA	1868563	C→A	0.059	intergenic (‑115/+55)	pgi← / ←D39N_01907	Glucose‑6‑phosphate isomerase/Putative glutamine amidotransferase
Passaged mouse 8	RA	1868526	C→A	0.058	intergenic (‑78/+92)	pgi← / ←D39N_01907	Glucose‑6‑phosphate isomerase/Putative glutamine amidotransferase
Passaged mouse 8	RA	130780	G→T	0.057	intergenic (+109/‑292)	lytB_1→ / →mnmA	Putative endo‑beta‑N‑acetylglucosaminidase/tRNA‑specific 2‑thiouridylase MnmA
Passaged mouse 8	RA	141841	T→G	0.057	intergenic (‑2/‑1219)	D39N_00139← / →bshA_1	hypothetical protein/N‑acetyl‑alpha‑D‑glucosaminyl L‑malate synthase
Passaged mouse 8	RA	130758	A→T	0.055	intergenic (+87/‑314)	lytB_1→ / →mnmA	Putative endo‑beta‑N‑acetylglucosaminidase/tRNA‑specific 2‑thiouridylase MnmA
Passaged mouse 8	RA	684654	T→G	0.054	V197V(GTT→GTG)	metK→	S‑adenosylmethionine synthase
Passaged mouse 8	RA	191112	A→T	0.054	G379G(GGA→GGT)	D39N_00189→	hypothetical protein
Passaged mouse 8	RA	1707482	A→T	0.054	I194F(ATT→TTT)	recX→	Regulatory protein RecX
Passaged mouse 8	RA	1843483	G→T	0.053	intergenic (‑37/+39)	comGA← / ←D39N_01872	ComG operon protein 1/hypothetical protein
Passaged mouse 8	RA	1706300	T→G	0.053	D189A(GAT→GCT)	rlmCD←	23S rRNA (uracil‑C(5))‑methyltransferase RlmCD
Passaged mouse 8	RA	784740	A→C	0.052	E255D(GAA→GAC)	fruA→	PTS system fructose‑specific EIIABC component
Passaged mouse 8	RA	827482	C→A	0.052	S292Y(TCC→TAC)	speA→	Arginine decarboxylase
Passaged mouse 8	RA	492554	A→C	0.051	N900H(AAC→CAC)	infB→	Translation initiation factor IF‑2
Passaged mouse 8	RA	426646	T→G	0.05	L82V(TTG→GTG)	licC_3→	Lichenan permease IIC component

## Sheet: Post-infection non-passaged
Isoalte	evidence	position	mutation	freq	annotation	gene	description
NP mouse 1	RA	471375	C→T	1	A458A(GCC→GCT)	dnaK→	Chaperone protein DnaK
NP mouse 1	RA	1690463	A→G	1	intergenic (‑84/+274)	gtfA← / ←araQ_4	Sucrose phosphorylase/L‑arabinose transport system permease protein AraQ
NP mouse 1	JC	1864978	22 bp→A	0.904	intergenic (‑54/+68)	D39N_01903← / ←cdd_3	tRNA‑Glu/Cytidine deaminase
NP mouse 1	RA	1129380	G→T	0.703	D593Y(GAC→TAC)	glnP_2→	Glutamine transport system permease protein GlnP
NP mouse 1	RA	438890	C→T	0.701	T252I(ACC→ATC)	ykoD_1→	Putative HMP/thiamine import ATP‑binding protein YkoD
NP mouse 1	RA	1806309	G→A	0.69	A188V(GCC→GTC)	pbpF_1←	Penicillin‑binding protein 1F
NP mouse 1	RA	1966756	C→T	0.266	G19E(GGG→GAG)	D39N_01991←	hypothetical protein
NP mouse 1	RA	1129100	C→T	0.258	D499D(GAC→GAT) ‡	glnP_2→	Glutamine transport system permease protein GlnP
NP mouse 1	RA	1129099	A→T	0.255	D499V(GAC→GTC) ‡	glnP_2→	Glutamine transport system permease protein GlnP
NP mouse 1	RA	1129098	Δ1 bp	0.254	coding (1495/2166 nt)	glnP_2→	Glutamine transport system permease protein GlnP
NP mouse 1	RA	1868580	G→T	0.251	intergenic (‑132/+38)	pgi← / ←D39N_01907	Glucose‑6‑phosphate isomerase/Putative glutamine amidotransferase
NP mouse 1	RA	1868592	G→T	0.192	intergenic (‑144/+26)	pgi← / ←D39N_01907	Glucose‑6‑phosphate isomerase/Putative glutamine amidotransferase
NP mouse 1	RA	1868569	C→A	0.17	intergenic (‑121/+49)	pgi← / ←D39N_01907	Glucose‑6‑phosphate isomerase/Putative glutamine amidotransferase
NP mouse 1	RA	1868543	C→A	0.147	intergenic (‑95/+75)	pgi← / ←D39N_01907	Glucose‑6‑phosphate isomerase/Putative glutamine amidotransferase
NP mouse 1	RA	1868565	C→A	0.141	intergenic (‑117/+53)	pgi← / ←D39N_01907	Glucose‑6‑phosphate isomerase/Putative glutamine amidotransferase
NP mouse 1	RA	730209	G→T	0.134	intergenic (‑70/+95)	D39N_00724← / ←rppH	hypothetical protein/RNA pyrophosphohydrolase
NP mouse 1	RA	976419	T→G	0.132	Q495H(CAA→CAC)	pcrA←	ATP‑dependent DNA helicase PcrA
NP mouse 1	RA	130795	C→A	0.13	intergenic (+124/‑277)	lytB_1→ / →mnmA	Putative endo‑beta‑N‑acetylglucosaminidase/tRNA‑specific 2‑thiouridylase MnmA
NP mouse 1	RA	299952	T→G	0.128	L193V(TTG→GTG)	kdgR→	HTH‑type transcriptional regulator KdgR
NP mouse 1	RA	1281412	A→C	0.124	L76R(CTT→CGT)	pncB2←	Nicotinate phosphoribosyltransferase pncB2
NP mouse 1	RA	1981043	T→G	0.123	E304D(GAA→GAC)	dltA←	D‑alanine‑‑D‑alanyl carrier protein ligase
NP mouse 1	RA	1281979	G→T	0.12	F88L(TTC→TTA)	D39N_01271←	hypothetical protein
NP mouse 1	RA	351115	C→A	0.103	P27T(CCT→ACT)	galK_1→	Galactokinase
NP mouse 1	RA	1709186	C→A	0.101	Q56K(CAA→AAA)	D39N_01718→	hypothetical protein
NP mouse 1	RA	1328540	T→G	0.1	E193D(GAA→GAC)	pgdA←	Peptidoglycan‑N‑acetylglucosamine deacetylase
NP mouse 1	RA	419501	A→C	0.098	V54V(GTT→GTG)	dinB←	DNA polymerase IV
NP mouse 1	RA	845344	G→T	0.094	E168*(GAA→TAA)	dnaX_2→	DNA polymerase III subunit gamma/tau
NP mouse 1	RA	1868538	G→T	0.085	intergenic (‑90/+80)	pgi← / ←D39N_01907	Glucose‑6‑phosphate isomerase/Putative glutamine amidotransferase
NP mouse 1	RA	1282008	A→C	0.084	F79V(TTT→GTT)	D39N_01271←	hypothetical protein
NP mouse 1	RA	1868548	G→T	0.083	intergenic (‑100/+70)	pgi← / ←D39N_01907	Glucose‑6‑phosphate isomerase/Putative glutamine amidotransferase
NP mouse 1	RA	141861	A→C	0.081	intergenic (‑22/‑1199)	D39N_00139← / →bshA_1	hypothetical protein/N‑acetyl‑alpha‑D‑glucosaminyl L‑malate synthase
NP mouse 1	RA	1281936	G→T	0.08	Q103K(CAA→AAA)	D39N_01271←	hypothetical protein
NP mouse 1	RA	1868596	G→T	0.077	intergenic (‑148/+22)	pgi← / ←D39N_01907	Glucose‑6‑phosphate isomerase/Putative glutamine amidotransferase
NP mouse 1	RA	1087148	C→A	0.075	intergenic (‑10/+69)	lepA← / ←pphA	Elongation factor 4/Serine/threonine‑protein phosphatase 1
NP mouse 1	RA	488188	T→G	0.074	L27R(CTT→CGT)	nusA→	Transcription termination/antitermination protein NusA
NP mouse 1	RA	111763	T→G	0.07	F255V(TTT→GTT)	argH→	Argininosuccinate lyase
NP mouse 1	RA	1281931	G→T	0.069	F104L(TTC→TTA)	D39N_01271←	hypothetical protein
NP mouse 1	RA	1868526	C→A	0.069	intergenic (‑78/+92)	pgi← / ←D39N_01907	Glucose‑6‑phosphate isomerase/Putative glutamine amidotransferase
NP mouse 1	RA	1709185	T→A	0.067	F55L(TTT→TTA)	D39N_01718→	hypothetical protein
NP mouse 1	RA	1707520	A→C	0.066	E206D(GAA→GAC)	recX→	Regulatory protein RecX
NP mouse 1	RA	2035415	A→C	0.066	Q357H(CAA→CAC)	ybiT_2→	putative ABC transporter ATP‑binding protein YbiT
NP mouse 1	RA	130788	G→T	0.065	intergenic (+117/‑284)	lytB_1→ / →mnmA	Putative endo‑beta‑N‑acetylglucosaminidase/tRNA‑specific 2‑thiouridylase MnmA
NP mouse 1	RA	1281974	G→T	0.065	T90N(ACC→AAC)	D39N_01271←	hypothetical protein
NP mouse 1	RA	730226	C→A	0.064	intergenic (‑87/+78)	D39N_00724← / ←rppH	hypothetical protein/RNA pyrophosphohydrolase
NP mouse 1	RA	1783682	T→G	0.064	K109N(AAA→AAC)	rnmV←	Ribonuclease M5
NP mouse 1	RA	1256217	C→A	0.063	L57F(TTG→TTT)	D39N_01240←	hypothetical protein
NP mouse 1	RA	1868536	C→A	0.063	intergenic (‑88/+82)	pgi← / ←D39N_01907	Glucose‑6‑phosphate isomerase/Putative glutamine amidotransferase
NP mouse 1	RA	845338	C→A	0.061	Q166K(CAA→AAA)	dnaX_2→	DNA polymerase III subunit gamma/tau
NP mouse 1	RA	1544982	G→T	0.06	Q18K(CAA→AAA)	dnaI←	Primosomal protein DnaI
NP mouse 1	RA	1868517	G→T	0.06	intergenic (‑69/+101)	pgi← / ←D39N_01907	Glucose‑6‑phosphate isomerase/Putative glutamine amidotransferase
NP mouse 1	RA	1868506	G→T	0.055	intergenic (‑58/+112)	pgi← / ←D39N_01907	Glucose‑6‑phosphate isomerase/Putative glutamine amidotransferase
NP mouse 1	RA	191146	C→A	0.054	L391I(CTT→ATT)	D39N_00189→	hypothetical protein
NP mouse 1	RA	111785	G→T	0.053	W262L(TGG→TTG)	argH→	Argininosuccinate lyase
NP mouse 1	RA	1179304	T→G	0.053	F54V(TTC→GTC)	D39N_01160→	Deoxyguanosinetriphosphate triphosphohydrolase‑like protein
NP mouse 1	RA	1897979	A→C	0.052	I677S(ATT→AGT)	ctpC←	putative manganese/zinc‑exporting P‑type ATPase
NP mouse 1	RA	393534	T→G	0.051	L16V(TTG→GTG)	accA→	Acetyl‑coenzyme A carboxylase carboxyl transferase subunit alpha
NP mouse 1	RA	579275	T→G	0.051	F330V(TTC→GTC)	gatC_2→	PTS system galactitol‑specific EIIC component
NP mouse 1	RA	976436	C→A	0.051	D490Y(GAT→TAT)	pcrA←	ATP‑dependent DNA helicase PcrA
NP mouse 2	RA	471375	C→T	1	A458A(GCC→GCT)	dnaK→	Chaperone protein DnaK
NP mouse 2	RA	1129380	G→T	1	D593Y(GAC→TAC)	glnP_2→	Glutamine transport system permease protein GlnP
NP mouse 2	RA	1690463	A→G	1	intergenic (‑84/+274)	gtfA← / ←araQ_4	Sucrose phosphorylase/L‑arabinose transport system permease protein AraQ
NP mouse 2	RA	1806309	G→A	1	A188V(GCC→GTC)	pbpF_1←	Penicillin‑binding protein 1F
NP mouse 2	RA	438890	C→T	1	T252I(ACC→ATC)	ykoD_1→	Putative HMP/thiamine import ATP‑binding protein YkoD
NP mouse 2	RA	1868580	G→T	0.205	intergenic (‑132/+38)	pgi← / ←D39N_01907	Glucose‑6‑phosphate isomerase/Putative glutamine amidotransferase
NP mouse 2	RA	130795	C→A	0.155	intergenic (+124/‑277)	lytB_1→ / →mnmA	Putative endo‑beta‑N‑acetylglucosaminidase/tRNA‑specific 2‑thiouridylase MnmA
NP mouse 2	RA	1868592	G→T	0.153	intergenic (‑144/+26)	pgi← / ←D39N_01907	Glucose‑6‑phosphate isomerase/Putative glutamine amidotransferase
NP mouse 2	RA	1868569	C→A	0.143	intergenic (‑121/+49)	pgi← / ←D39N_01907	Glucose‑6‑phosphate isomerase/Putative glutamine amidotransferase
NP mouse 2	RA	351125	C→A	0.142	S30Y(TCC→TAC)	galK_1→	Galactokinase
NP mouse 2	RA	1620729	T→A	0.142	I69I(ATA→ATT)	ccpA_1←	Catabolite control protein A
NP mouse 2	RA	730215	C→A	0.139	intergenic (‑76/+89)	D39N_00724← / ←rppH	hypothetical protein/RNA pyrophosphohydrolase
NP mouse 2	RA	299952	T→G	0.134	L193V(TTG→GTG)	kdgR→	HTH‑type transcriptional regulator KdgR
NP mouse 2	RA	730209	G→T	0.134	intergenic (‑70/+95)	D39N_00724← / ←rppH	hypothetical protein/RNA pyrophosphohydrolase
NP mouse 2	RA	1868543	C→A	0.133	intergenic (‑95/+75)	pgi← / ←D39N_01907	Glucose‑6‑phosphate isomerase/Putative glutamine amidotransferase
NP mouse 2	RA	191101	T→G	0.126	F376V(TTC→GTC)	D39N_00189→	hypothetical protein
NP mouse 2	RA	845385	G→T	0.124	K181N(AAG→AAT)	dnaX_2→	DNA polymerase III subunit gamma/tau
NP mouse 2	RA	488211	T→G	0.109	Y35D(TAT→GAT)	nusA→	Transcription termination/antitermination protein NusA
NP mouse 2	RA	130798	T→A	0.104	intergenic (+127/‑274)	lytB_1→ / →mnmA	Putative endo‑beta‑N‑acetylglucosaminidase/tRNA‑specific 2‑thiouridylase MnmA
NP mouse 2	RA	130780	G→T	0.101	intergenic (+109/‑292)	lytB_1→ / →mnmA	Putative endo‑beta‑N‑acetylglucosaminidase/tRNA‑specific 2‑thiouridylase MnmA
NP mouse 2	RA	1620726	C→A	0.101	L70F(TTG→TTT)	ccpA_1←	Catabolite control protein A
NP mouse 2	RA	1981043	T→G	0.099	E304D(GAA→GAC)	dltA←	D‑alanine‑‑D‑alanyl carrier protein ligase
NP mouse 2	RA	1868554	G→T	0.088	intergenic (‑106/+64)	pgi← / ←D39N_01907	Glucose‑6‑phosphate isomerase/Putative glutamine amidotransferase
NP mouse 2	RA	130788	G→T	0.087	intergenic (+117/‑284)	lytB_1→ / →mnmA	Putative endo‑beta‑N‑acetylglucosaminidase/tRNA‑specific 2‑thiouridylase MnmA
NP mouse 2	RA	2030577	T→G	0.087	I81S(ATT→AGT)	recF→	DNA replication and repair protein RecF
NP mouse 2	RA	730219	G→T	0.085	intergenic (‑80/+85)	D39N_00724← / ←rppH	hypothetical protein/RNA pyrophosphohydrolase
NP mouse 2	RA	172197	T→G	0.083	E93D(GAA→GAC)	ribBA←	Riboflavin biosynthesis protein RibBA
NP mouse 2	RA	130791	A→T	0.08	intergenic (+120/‑281)	lytB_1→ / →mnmA	Putative endo‑beta‑N‑acetylglucosaminidase/tRNA‑specific 2‑thiouridylase MnmA
NP mouse 2	RA	130775	C→A	0.079	intergenic (+104/‑297)	lytB_1→ / →mnmA	Putative endo‑beta‑N‑acetylglucosaminidase/tRNA‑specific 2‑thiouridylase MnmA
NP mouse 2	RA	1620739	G→T	0.079	A66D(GCT→GAT)	ccpA_1←	Catabolite control protein A
NP mouse 2	RA	503,285:1	#NAME?	0.077	intergenic (+164/‑119)	D39N_00500→ / →D39N_00501	hypothetical protein/hypothetical protein
NP mouse 2	RA	503,285:2	#NAME?	0.077	intergenic (+164/‑119)	D39N_00500→ / →D39N_00501	hypothetical protein/hypothetical protein
NP mouse 2	RA	82939	G→A	0.075	K918K(AAG→AAA)	D39N_00079→	hypothetical protein
NP mouse 2	RA	130756	G→T	0.074	intergenic (+85/‑316)	lytB_1→ / →mnmA	Putative endo‑beta‑N‑acetylglucosaminidase/tRNA‑specific 2‑thiouridylase MnmA
NP mouse 2	RA	2003080	A→C	0.074	L84V(TTG→GTG)	clpC_2←	ATP‑dependent Clp protease ATP‑binding subunit ClpC
NP mouse 2	RA	130794	T→A	0.073	intergenic (+123/‑278)	lytB_1→ / →mnmA	Putative endo‑beta‑N‑acetylglucosaminidase/tRNA‑specific 2‑thiouridylase MnmA
NP mouse 2	RA	976419	T→G	0.072	Q495H(CAA→CAC)	pcrA←	ATP‑dependent DNA helicase PcrA
NP mouse 2	RA	1868526	C→A	0.072	intergenic (‑78/+92)	pgi← / ←D39N_01907	Glucose‑6‑phosphate isomerase/Putative glutamine amidotransferase
NP mouse 2	RA	1868538	G→T	0.072	intergenic (‑90/+80)	pgi← / ←D39N_01907	Glucose‑6‑phosphate isomerase/Putative glutamine amidotransferase
NP mouse 2	RA	1328540	T→G	0.071	E193D(GAA→GAC)	pgdA←	Peptidoglycan‑N‑acetylglucosamine deacetylase
NP mouse 2	RA	899917	A→C	0.07	Q176H(CAA→CAC)	znuA_1→	High‑affinity zinc uptake system binding‑protein ZnuA
NP mouse 2	RA	1282008	A→C	0.069	F79V(TTT→GTT)	D39N_01271←	hypothetical protein
NP mouse 2	RA	2035412	T→A	0.067	I356I(ATT→ATA)	ybiT_2→	putative ABC transporter ATP‑binding protein YbiT
NP mouse 2	RA	1522019	T→G	0.066	intergenic (‑144/+871)	tabA_2← / ←nanA_3	Toxin‑antitoxin biofilm protein TabA/Sialidase A
NP mouse 2	RA	187752	A→C	0.063	Q48H(CAA→CAC)	D39N_00186→	hypothetical protein
NP mouse 2	RA	899969	G→T	0.062	E194*(GAA→TAA)	znuA_1→	High‑affinity zinc uptake system binding‑protein ZnuA
NP mouse 2	RA	1456066	T→A	0.062	intergenic (+172/+121)	plsC→ / ←D39N_01449	1‑acyl‑sn‑glycerol‑3‑phosphate acyltransferase/hypothetical protein
NP mouse 2	RA	730193	T→G	0.061	intergenic (‑54/+111)	D39N_00724← / ←rppH	hypothetical protein/RNA pyrophosphohydrolase
NP mouse 2	RA	1933967	G→T	0.06	G609G(GGC→GGA)	lytB_6←	Putative endo‑beta‑N‑acetylglucosaminidase
NP mouse 2	RA	997131	G→T	0.058	P764T(CCA→ACA)	ppc←	Phosphoenolpyruvate carboxylase
NP mouse 2	RA	1458248	T→G	0.058	K109N(AAA→AAC)	D39N_01451←	hypothetical protein
NP mouse 2	RA	1567777	T→G	0.057	E106D(GAA→GAC)	rsmB←	Ribosomal RNA small subunit methyltransferase B
NP mouse 2	RA	1783728	T→G	0.057	K94T(AAG→ACG)	rnmV←	Ribonuclease M5
NP mouse 2	RA	130793	G→T	0.056	intergenic (+122/‑279)	lytB_1→ / →mnmA	Putative endo‑beta‑N‑acetylglucosaminidase/tRNA‑specific 2‑thiouridylase MnmA
NP mouse 2	RA	906088	C→A	0.056	T171N(ACC→AAC)	ung→	Uracil‑DNA glycosylase
NP mouse 2	RA	1853038	C→A	0.056	E193*(GAA→TAA)	D39N_01883←	hypothetical protein
NP mouse 2	RA	1934327	A→T	0.056	G489G(GGT→GGA)	lytB_6←	Putative endo‑beta‑N‑acetylglucosaminidase
NP mouse 2	RA	298394	T→A	0.055	V327D(GTC→GAC)	hepC→	Heparin‑sulfate lyase
NP mouse 2	RA	408482	A→T	0.055	K316N(AAA→AAT)	ilvC→	Ketol‑acid reductoisomerase (NADP(+))
NP mouse 2	RA	299964	A→T	0.054	I197F(ATT→TTT)	kdgR→	HTH‑type transcriptional regulator KdgR
NP mouse 2	RA	351134	T→G	0.054	L33R(CTT→CGT)	galK_1→	Galactokinase
NP mouse 2	RA	1179304	T→G	0.054	F54V(TTC→GTC)	D39N_01160→	Deoxyguanosinetriphosphate triphosphohydrolase‑like protein
NP mouse 2	RA	2027574	G→T	0.054	T329K(ACG→AAG)	D39N_02050←	putative zinc protease
NP mouse 2	RA	1868517	G→T	0.052	intergenic (‑69/+101)	pgi← / ←D39N_01907	Glucose‑6‑phosphate isomerase/Putative glutamine amidotransferase
NP mouse 2	RA	1868523	C→A	0.052	intergenic (‑75/+95)	pgi← / ←D39N_01907	Glucose‑6‑phosphate isomerase/Putative glutamine amidotransferase
NP mouse 2	RA	3749	A→C	0.051	E250D(GAA→GAC)	ychF→	Ribosome‑binding ATPase YchF
NP mouse 2	RA	492554	A→C	0.051	N900H(AAC→CAC)	infB→	Translation initiation factor IF‑2
NP mouse 2	RA	684673	C→A	0.051	P204T(CCA→ACA)	metK→	S‑adenosylmethionine synthase
NP mouse 2	RA	1868536	C→A	0.051	intergenic (‑88/+82)	pgi← / ←D39N_01907	Glucose‑6‑phosphate isomerase/Putative glutamine amidotransferase
NP mouse 2	RA	1281974	G→T	0.05	T90N(ACC→AAC)	D39N_01271←	hypothetical protein
NP mouse 2	RA	1620751	G→T	0.05	T62N(ACT→AAT)	ccpA_1←	Catabolite control protein A
NP mouse 3	RA	471375	C→T	1	A458A(GCC→GCT)	dnaK→	Chaperone protein DnaK
NP mouse 3	RA	1129380	G→T	1	D593Y(GAC→TAC)	glnP_2→	Glutamine transport system permease protein GlnP
NP mouse 3	RA	1690463	A→G	1	intergenic (‑84/+274)	gtfA← / ←araQ_4	Sucrose phosphorylase/L‑arabinose transport system permease protein AraQ
NP mouse 3	RA	1806309	G→A	1	A188V(GCC→GTC)	pbpF_1←	Penicillin‑binding protein 1F
NP mouse 3	RA	438890	C→T	1	T252I(ACC→ATC)	ykoD_1→	Putative HMP/thiamine import ATP‑binding protein YkoD
NP mouse 3	RA	1868580	G→T	0.21	intergenic (‑132/+38)	pgi← / ←D39N_01907	Glucose‑6‑phosphate isomerase/Putative glutamine amidotransferase
NP mouse 3	RA	130795	C→A	0.17	intergenic (+124/‑277)	lytB_1→ / →mnmA	Putative endo‑beta‑N‑acetylglucosaminidase/tRNA‑specific 2‑thiouridylase MnmA
NP mouse 3	RA	1868592	G→T	0.166	intergenic (‑144/+26)	pgi← / ←D39N_01907	Glucose‑6‑phosphate isomerase/Putative glutamine amidotransferase
NP mouse 3	RA	730215	C→A	0.16	intergenic (‑76/+89)	D39N_00724← / ←rppH	hypothetical protein/RNA pyrophosphohydrolase
NP mouse 3	RA	191101	T→G	0.155	F376V(TTC→GTC)	D39N_00189→	hypothetical protein
NP mouse 3	RA	1868569	C→A	0.135	intergenic (‑121/+49)	pgi← / ←D39N_01907	Glucose‑6‑phosphate isomerase/Putative glutamine amidotransferase
NP mouse 3	RA	299952	T→G	0.131	L193V(TTG→GTG)	kdgR→	HTH‑type transcriptional regulator KdgR
NP mouse 3	RA	1868543	C→A	0.131	intergenic (‑95/+75)	pgi← / ←D39N_01907	Glucose‑6‑phosphate isomerase/Putative glutamine amidotransferase
NP mouse 3	RA	897025	C→A	0.107	P34Q(CCA→CAA)	D39N_00901→	hypothetical protein
NP mouse 3	RA	1981043	T→G	0.107	E304D(GAA→GAC)	dltA←	D‑alanine‑‑D‑alanyl carrier protein ligase
NP mouse 3	RA	1620726	C→A	0.102	L70F(TTG→TTT)	ccpA_1←	Catabolite control protein A
NP mouse 3	RA	1458248	T→G	0.099	K109N(AAA→AAC)	D39N_01451←	hypothetical protein
NP mouse 3	RA	130798	T→A	0.096	intergenic (+127/‑274)	lytB_1→ / →mnmA	Putative endo‑beta‑N‑acetylglucosaminidase/tRNA‑specific 2‑thiouridylase MnmA
NP mouse 3	RA	488198	T→G	0.096	A30A(GCT→GCG)	nusA→	Transcription termination/antitermination protein NusA
NP mouse 3	RA	130786	A→T	0.095	intergenic (+115/‑286)	lytB_1→ / →mnmA	Putative endo‑beta‑N‑acetylglucosaminidase/tRNA‑specific 2‑thiouridylase MnmA
NP mouse 3	RA	488211	T→G	0.095	Y35D(TAT→GAT)	nusA→	Transcription termination/antitermination protein NusA
NP mouse 3	RA	976419	T→G	0.09	Q495H(CAA→CAC)	pcrA←	ATP‑dependent DNA helicase PcrA
NP mouse 3	RA	419501	A→C	0.088	V54V(GTT→GTG)	dinB←	DNA polymerase IV
NP mouse 3	RA	1256244	C→A	0.085	L48F(TTG→TTT)	D39N_01240←	hypothetical protein
NP mouse 3	RA	191125	C→G	0.084	L384V(CTA→GTA) ‡	D39N_00189→	hypothetical protein
NP mouse 3	RA	1783728	T→G	0.083	K94T(AAG→ACG)	rnmV←	Ribonuclease M5
NP mouse 3	RA	191126	T→G	0.082	L384R(CTA→CGA) ‡	D39N_00189→	hypothetical protein
NP mouse 3	RA	1620750	A→T	0.082	T62T(ACT→ACA)	ccpA_1←	Catabolite control protein A
NP mouse 3	RA	815600	A→C	0.08	V95G(GTT→GGT)	D39N_00810←	Putative two‑component membrane permease complex subunit SMU_747c
NP mouse 3	RA	1868526	C→A	0.076	intergenic (‑78/+92)	pgi← / ←D39N_01907	Glucose‑6‑phosphate isomerase/Putative glutamine amidotransferase
NP mouse 3	RA	1868538	G→T	0.076	intergenic (‑90/+80)	pgi← / ←D39N_01907	Glucose‑6‑phosphate isomerase/Putative glutamine amidotransferase
NP mouse 3	RA	1328540	T→G	0.075	E193D(GAA→GAC)	pgdA←	Peptidoglycan‑N‑acetylglucosamine deacetylase
NP mouse 3	RA	937849	T→A	0.074	D292V(GAT→GTT)	eno←	Enolase
NP mouse 3	RA	1256254	G→T	0.073	S45*(TCG→TAG)	D39N_01240←	hypothetical protein
NP mouse 3	RA	1868517	G→T	0.071	intergenic (‑69/+101)	pgi← / ←D39N_01907	Glucose‑6‑phosphate isomerase/Putative glutamine amidotransferase
NP mouse 3	RA	1868565	C→A	0.07	intergenic (‑117/+53)	pgi← / ←D39N_01907	Glucose‑6‑phosphate isomerase/Putative glutamine amidotransferase
NP mouse 3	RA	896981	C→G	0.068	A19A(GCC→GCG)	D39N_00901→	hypothetical protein
NP mouse 3	RA	187752	A→C	0.066	Q48H(CAA→CAC)	D39N_00186→	hypothetical protein
NP mouse 3	RA	1783682	T→G	0.066	K109N(AAA→AAC)	rnmV←	Ribonuclease M5
NP mouse 3	RA	130756	G→T	0.063	intergenic (+85/‑316)	lytB_1→ / →mnmA	Putative endo‑beta‑N‑acetylglucosaminidase/tRNA‑specific 2‑thiouridylase MnmA
NP mouse 3	RA	130780	G→T	0.063	intergenic (+109/‑292)	lytB_1→ / →mnmA	Putative endo‑beta‑N‑acetylglucosaminidase/tRNA‑specific 2‑thiouridylase MnmA
NP mouse 3	RA	141841	T→G	0.063	intergenic (‑2/‑1219)	D39N_00139← / →bshA_1	hypothetical protein/N‑acetyl‑alpha‑D‑glucosaminyl L‑malate synthase
NP mouse 3	RA	1281952	C→A	0.063	L97F(TTG→TTT)	D39N_01271←	hypothetical protein
NP mouse 3	RA	1281991	C→A	0.06	L84F(TTG→TTT)	D39N_01271←	hypothetical protein
NP mouse 3	RA	1179304	T→G	0.059	F54V(TTC→GTC)	D39N_01160→	Deoxyguanosinetriphosphate triphosphohydrolase‑like protein
NP mouse 3	RA	3749	A→C	0.056	E250D(GAA→GAC)	ychF→	Ribosome‑binding ATPase YchF
NP mouse 3	RA	82939	G→A	0.056	K918K(AAG→AAA)	D39N_00079→	hypothetical protein
NP mouse 3	RA	488188	T→G	0.056	L27R(CTT→CGT)	nusA→	Transcription termination/antitermination protein NusA
NP mouse 3	RA	2035412	T→A	0.055	I356I(ATT→ATA)	ybiT_2→	putative ABC transporter ATP‑binding protein YbiT
NP mouse 3	RA	827482	C→A	0.054	S292Y(TCC→TAC)	speA→	Arginine decarboxylase
NP mouse 3	RA	997186	C→A	0.054	M745I(ATG→ATT)	ppc←	Phosphoenolpyruvate carboxylase
NP mouse 3	RA	1853036	T→G	0.054	E193D(GAA→GAC)	D39N_01883←	hypothetical protein
NP mouse 3	RA	503,285:1	#NAME?	0.053	intergenic (+164/‑119)	D39N_00500→ / →D39N_00501	hypothetical protein/hypothetical protein
NP mouse 3	RA	503,285:2	#NAME?	0.053	intergenic (+164/‑119)	D39N_00500→ / →D39N_00501	hypothetical protein/hypothetical protein
NP mouse 3	RA	1544982	G→T	0.052	Q18K(CAA→AAA)	dnaI←	Primosomal protein DnaI
NP mouse 3	RA	2038638	A→T	0.052	intergenic (+57/+386)	D39N_02057→ / ←D39N_02058	hypothetical protein/hypothetical protein
NP mouse 3	RA	79124	T→G	0.051	L24R(CTA→CGA)	epsH→	Putative glycosyltransferase EpsH
NP mouse 3	RA	503287	Δ1 bp	0.051	intergenic (+166/‑117)	D39N_00500→ / →D39N_00501	hypothetical protein/hypothetical protein
NP mouse 3	RA	1868523	C→A	0.051	intergenic (‑75/+95)	pgi← / ←D39N_01907	Glucose‑6‑phosphate isomerase/Putative glutamine amidotransferase
NP mouse 4	RA	471375	C→T	1	A458A(GCC→GCT)	dnaK→	Chaperone protein DnaK
NP mouse 4	RA	1129380	G→T	1	D593Y(GAC→TAC)	glnP_2→	Glutamine transport system permease protein GlnP
NP mouse 4	RA	1690463	A→G	1	intergenic (‑84/+274)	gtfA← / ←araQ_4	Sucrose phosphorylase/L‑arabinose transport system permease protein AraQ
NP mouse 4	RA	1806309	G→A	1	A188V(GCC→GTC)	pbpF_1←	Penicillin‑binding protein 1F
NP mouse 4	RA	438890	C→T	1	T252I(ACC→ATC)	ykoD_1→	Putative HMP/thiamine import ATP‑binding protein YkoD
NP mouse 4	RA	1868580	G→T	0.232	intergenic (‑132/+38)	pgi← / ←D39N_01907	Glucose‑6‑phosphate isomerase/Putative glutamine amidotransferase
NP mouse 4	RA	1620719	C→A	0.2	V73L(GTA→TTA)	ccpA_1←	Catabolite control protein A
NP mouse 4	RA	1868569	C→A	0.192	intergenic (‑121/+49)	pgi← / ←D39N_01907	Glucose‑6‑phosphate isomerase/Putative glutamine amidotransferase
NP mouse 4	RA	1868592	G→T	0.167	intergenic (‑144/+26)	pgi← / ←D39N_01907	Glucose‑6‑phosphate isomerase/Putative glutamine amidotransferase
NP mouse 4	RA	299952	T→G	0.158	L193V(TTG→GTG)	kdgR→	HTH‑type transcriptional regulator KdgR
NP mouse 4	RA	1868543	C→A	0.131	intergenic (‑95/+75)	pgi← / ←D39N_01907	Glucose‑6‑phosphate isomerase/Putative glutamine amidotransferase
NP mouse 4	RA	141840	A→T	0.13	intergenic (‑1/‑1220)	D39N_00139← / →bshA_1	hypothetical protein/N‑acetyl‑alpha‑D‑glucosaminyl L‑malate synthase
NP mouse 4	RA	1620763	G→T	0.119	A58E(GCA→GAA)	ccpA_1←	Catabolite control protein A
NP mouse 4	RA	1620726	C→A	0.117	L70F(TTG→TTT)	ccpA_1←	Catabolite control protein A
NP mouse 4	RA	1732402	A→G	0.111	L106S(TTG→TCG)	mepA←	Multidrug export protein MepA
NP mouse 4	RA	1709186	C→A	0.1	Q56K(CAA→AAA)	D39N_01718→	hypothetical protein
NP mouse 4	RA	1868554	G→T	0.096	intergenic (‑106/+64)	pgi← / ←D39N_01907	Glucose‑6‑phosphate isomerase/Putative glutamine amidotransferase
NP mouse 4	RA	1281366	C→A	0.094	L91F(TTG→TTT)	pncB2←	Nicotinate phosphoribosyltransferase pncB2
NP mouse 4	RA	1868565	C→A	0.091	intergenic (‑117/+53)	pgi← / ←D39N_01907	Glucose‑6‑phosphate isomerase/Putative glutamine amidotransferase
NP mouse 4	RA	845385	G→T	0.089	K181N(AAG→AAT)	dnaX_2→	DNA polymerase III subunit gamma/tau
NP mouse 4	RA	1286261	G→T	0.086	G379G(GGC→GGA)	ydcP_2←	putative protease YdcP
NP mouse 4	RA	82939	G→A	0.08	K918K(AAG→AAA)	D39N_00079→	hypothetical protein
NP mouse 4	RA	1256268	A→C	0.08	A40A(GCT→GCG)	D39N_01240←	hypothetical protein
NP mouse 4	RA	1328540	T→G	0.08	E193D(GAA→GAC)	pgdA←	Peptidoglycan‑N‑acetylglucosamine deacetylase
NP mouse 4	RA	730205	C→A	0.079	intergenic (‑66/+99)	D39N_00724← / ←rppH	hypothetical protein/RNA pyrophosphohydrolase
NP mouse 4	RA	1620739	G→T	0.079	A66D(GCT→GAT)	ccpA_1←	Catabolite control protein A
NP mouse 4	RA	1868596	G→T	0.079	intergenic (‑148/+22)	pgi← / ←D39N_01907	Glucose‑6‑phosphate isomerase/Putative glutamine amidotransferase
NP mouse 4	RA	1843457	T→A	0.078	intergenic (‑11/+65)	comGA← / ←D39N_01872	ComG operon protein 1/hypothetical protein
NP mouse 4	RA	503287	Δ1 bp	0.076	intergenic (+166/‑117)	D39N_00500→ / →D39N_00501	hypothetical protein/hypothetical protein
NP mouse 4	RA	503286	Δ1 bp	0.075	intergenic (+165/‑118)	D39N_00500→ / →D39N_00501	hypothetical protein/hypothetical protein
NP mouse 4	RA	1868523	C→A	0.072	intergenic (‑75/+95)	pgi← / ←D39N_01907	Glucose‑6‑phosphate isomerase/Putative glutamine amidotransferase
NP mouse 4	RA	191126	T→G	0.07	L384R(CTA→CGA)	D39N_00189→	hypothetical protein
NP mouse 4	RA	899969	G→T	0.067	E194*(GAA→TAA)	znuA_1→	High‑affinity zinc uptake system binding‑protein ZnuA
NP mouse 4	RA	130780	G→T	0.066	intergenic (+109/‑292)	lytB_1→ / →mnmA	Putative endo‑beta‑N‑acetylglucosaminidase/tRNA‑specific 2‑thiouridylase MnmA
NP mouse 4	RA	1868526	C→A	0.066	intergenic (‑78/+92)	pgi← / ←D39N_01907	Glucose‑6‑phosphate isomerase/Putative glutamine amidotransferase
NP mouse 4	RA	1620751	G→T	0.064	T62N(ACT→AAT)	ccpA_1←	Catabolite control protein A
NP mouse 4	RA	1456066	T→A	0.062	intergenic (+172/+121)	plsC→ / ←D39N_01449	1‑acyl‑sn‑glycerol‑3‑phosphate acyltransferase/hypothetical protein
NP mouse 4	RA	1868538	G→T	0.061	intergenic (‑90/+80)	pgi← / ←D39N_01907	Glucose‑6‑phosphate isomerase/Putative glutamine amidotransferase
NP mouse 4	RA	1868548	G→T	0.061	intergenic (‑100/+70)	pgi← / ←D39N_01907	Glucose‑6‑phosphate isomerase/Putative glutamine amidotransferase
NP mouse 4	RA	111763	T→G	0.059	F255V(TTT→GTT)	argH→	Argininosuccinate lyase
NP mouse 4	RA	1783497	A→C	0.059	F171C(TTT→TGT)	rnmV←	Ribonuclease M5
NP mouse 4	RA	408482	A→T	0.058	K316N(AAA→AAT)	ilvC→	Ketol‑acid reductoisomerase (NADP(+))
NP mouse 4	RA	985399	T→A	0.058	L28H(CTC→CAC)	D39N_00974→	hypothetical protein
NP mouse 4	RA	299998	C→A	0.056	T208K(ACA→AAA)	kdgR→	HTH‑type transcriptional regulator KdgR
NP mouse 4	RA	1620775	G→T	0.055	P54Q(CCA→CAA)	ccpA_1←	Catabolite control protein A
NP mouse 4	RA	481063	C→A	0.054	intergenic (‑5/+14)	lcnD_2← / ←lcnD_3	Lactococcin A secretion protein LcnD/Lactococcin A secretion protein LcnD
NP mouse 4	RA	937846	C→A	0.053	G293V(GGT→GTT)	eno←	Enolase
NP mouse 4	RA	1315222	T→G	0.053	V53V(GTT→GTG)	D39N_01308→	hypothetical protein
NP mouse 4	RA	1868536	C→A	0.053	intergenic (‑88/+82)	pgi← / ←D39N_01907	Glucose‑6‑phosphate isomerase/Putative glutamine amidotransferase
NP mouse 4	RA	116808	C→A	0.052	G41G(GGC→GGA)	D39N_00112→	hypothetical protein
NP mouse 4	RA	425032	G→T	0.051	Q402K(CAA→AAA)	nagC←	N‑acetylglucosamine repressor
NP mouse 4	RA	1981065	A→T	0.051	I297N(ATC→AAC)	dltA←	D‑alanine‑‑D‑alanyl carrier protein ligase
NP mouse 4	RA	111767	G→T	0.05	C256F(TGC→TTC)	argH→	Argininosuccinate lyase
NP mouse 4	RA	1776660	T→G	0.05	N21T(AAC→ACC)	thiN←	Thiamine pyrophosphokinase
NP mouse 5	RA	471375	C→T	1	A458A(GCC→GCT)	dnaK→	Chaperone protein DnaK
NP mouse 5	RA	1129380	G→T	1	D593Y(GAC→TAC)	glnP_2→	Glutamine transport system permease protein GlnP
NP mouse 5	RA	1690463	A→G	1	intergenic (‑84/+274)	gtfA← / ←araQ_4	Sucrose phosphorylase/L‑arabinose transport system permease protein AraQ
NP mouse 5	RA	1806309	G→A	1	A188V(GCC→GTC)	pbpF_1←	Penicillin‑binding protein 1F
NP mouse 5	RA	438890	C→T	1	T252I(ACC→ATC)	ykoD_1→	Putative HMP/thiamine import ATP‑binding protein YkoD
NP mouse 5	RA	1868580	G→T	0.292	intergenic (‑132/+38)	pgi← / ←D39N_01907	Glucose‑6‑phosphate isomerase/Putative glutamine amidotransferase
NP mouse 5	RA	1868592	G→T	0.239	intergenic (‑144/+26)	pgi← / ←D39N_01907	Glucose‑6‑phosphate isomerase/Putative glutamine amidotransferase
NP mouse 5	RA	838715	C→T	0.202	T227I(ACT→ATT)	rluD_1→	Ribosomal large subunit pseudouridine synthase D
NP mouse 5	RA	1868569	C→A	0.197	intergenic (‑121/+49)	pgi← / ←D39N_01907	Glucose‑6‑phosphate isomerase/Putative glutamine amidotransferase
NP mouse 5	RA	1656148	T→C	0.196	T44T(ACT→ACC)	D39N_01650→	hypothetical protein
NP mouse 5	RA	299952	T→G	0.169	L193V(TTG→GTG)	kdgR→	HTH‑type transcriptional regulator KdgR
NP mouse 5	RA	1868543	C→A	0.158	intergenic (‑95/+75)	pgi← / ←D39N_01907	Glucose‑6‑phosphate isomerase/Putative glutamine amidotransferase
NP mouse 5	RA	1981043	T→G	0.146	E304D(GAA→GAC)	dltA←	D‑alanine‑‑D‑alanyl carrier protein ligase
NP mouse 5	RA	130795	C→A	0.145	intergenic (+124/‑277)	lytB_1→ / →mnmA	Putative endo‑beta‑N‑acetylglucosaminidase/tRNA‑specific 2‑thiouridylase MnmA
NP mouse 5	RA	351115	C→A	0.14	P27T(CCT→ACT)	galK_1→	Galactokinase
NP mouse 5	RA	1868565	C→A	0.126	intergenic (‑117/+53)	pgi← / ←D39N_01907	Glucose‑6‑phosphate isomerase/Putative glutamine amidotransferase
NP mouse 5	RA	1281979	G→T	0.125	F88L(TTC→TTA)	D39N_01271←	hypothetical protein
NP mouse 5	RA	1868554	G→T	0.12	intergenic (‑106/+64)	pgi← / ←D39N_01907	Glucose‑6‑phosphate isomerase/Putative glutamine amidotransferase
NP mouse 5	RA	1868538	G→T	0.117	intergenic (‑90/+80)	pgi← / ←D39N_01907	Glucose‑6‑phosphate isomerase/Putative glutamine amidotransferase
NP mouse 5	RA	1620739	G→T	0.108	A66D(GCT→GAT)	ccpA_1←	Catabolite control protein A
NP mouse 5	RA	1620726	C→A	0.106	L70F(TTG→TTT)	ccpA_1←	Catabolite control protein A
NP mouse 5	RA	141854	T→A	0.105	intergenic (‑15/‑1206)	D39N_00139← / →bshA_1	hypothetical protein/N‑acetyl‑alpha‑D‑glucosaminyl L‑malate synthase
NP mouse 5	RA	1853036	T→G	0.093	E193D(GAA→GAC)	D39N_01883←	hypothetical protein
NP mouse 5	RA	419501	A→C	0.087	V54V(GTT→GTG)	dinB←	DNA polymerase IV
NP mouse 5	RA	1783497	A→C	0.084	F171C(TTT→TGT)	rnmV←	Ribonuclease M5
NP mouse 5	RA	1868526	C→A	0.081	intergenic (‑78/+92)	pgi← / ←D39N_01907	Glucose‑6‑phosphate isomerase/Putative glutamine amidotransferase
NP mouse 5	RA	1328540	T→G	0.08	E193D(GAA→GAC)	pgdA←	Peptidoglycan‑N‑acetylglucosamine deacetylase
NP mouse 5	RA	1315222	T→G	0.079	V53V(GTT→GTG)	D39N_01308→	hypothetical protein
NP mouse 5	RA	1281384	G→T	0.076	Y85*(TAC→TAA)	pncB2←	Nicotinate phosphoribosyltransferase pncB2
NP mouse 5	RA	1282008	A→C	0.076	F79V(TTT→GTT)	D39N_01271←	hypothetical protein
NP mouse 5	RA	187752	A→C	0.075	Q48H(CAA→CAC)	D39N_00186→	hypothetical protein
NP mouse 5	RA	936982	A→C	0.075	intergenic (+544/+437)	D39N_00927→ / ←eno	hypothetical protein/Enolase
NP mouse 5	RA	1783713	C→A	0.075	G99V(GGA→GTA)	rnmV←	Ribonuclease M5
NP mouse 5	RA	1933967	G→A	0.075	G609G(GGC→GGT)	lytB_6←	Putative endo‑beta‑N‑acetylglucosaminidase
NP mouse 5	RA	1783682	T→G	0.073	K109N(AAA→AAC)	rnmV←	Ribonuclease M5
NP mouse 5	RA	906093	C→A	0.07	P173T(CCT→ACT)	ung→	Uracil‑DNA glycosylase
NP mouse 5	RA	1868547	C→A	0.069	intergenic (‑99/+71)	pgi← / ←D39N_01907	Glucose‑6‑phosphate isomerase/Putative glutamine amidotransferase
NP mouse 5	RA	1868506	G→T	0.068	intergenic (‑58/+112)	pgi← / ←D39N_01907	Glucose‑6‑phosphate isomerase/Putative glutamine amidotransferase
NP mouse 5	RA	1868548	G→T	0.068	intergenic (‑100/+70)	pgi← / ←D39N_01907	Glucose‑6‑phosphate isomerase/Putative glutamine amidotransferase
NP mouse 5	RA	633995	G→T	0.067	D31Y(GAT→TAT)	D39N_00622→	hypothetical protein
NP mouse 5	RA	79124	T→G	0.065	L24R(CTA→CGA)	epsH→	Putative glycosyltransferase EpsH
NP mouse 5	RA	141841	T→G	0.065	intergenic (‑2/‑1219)	D39N_00139← / →bshA_1	hypothetical protein/N‑acetyl‑alpha‑D‑glucosaminyl L‑malate synthase
NP mouse 5	RA	1281952	C→A	0.065	L97F(TTG→TTT)	D39N_01271←	hypothetical protein
NP mouse 5	RA	2035405	A→T	0.065	N354I(AAT→ATT)	ybiT_2→	putative ABC transporter ATP‑binding protein YbiT
NP mouse 5	RA	355546	A→C	0.064	K211Q(AAG→CAG)	liaF→	Protein LiaF
NP mouse 5	RA	579275	T→G	0.064	F330V(TTC→GTC)	gatC_2→	PTS system galactitol‑specific EIIC component
NP mouse 5	RA	634055	A→C	0.064	N51H(AAC→CAC)	D39N_00622→	hypothetical protein
NP mouse 5	RA	1868517	G→T	0.064	intergenic (‑69/+101)	pgi← / ←D39N_01907	Glucose‑6‑phosphate isomerase/Putative glutamine amidotransferase
NP mouse 5	RA	503286	Δ1 bp	0.063	intergenic (+165/‑118)	D39N_00500→ / →D39N_00501	hypothetical protein/hypothetical protein
NP mouse 5	RA	503287	Δ1 bp	0.063	intergenic (+166/‑117)	D39N_00500→ / →D39N_00501	hypothetical protein/hypothetical protein
NP mouse 5	RA	1868523	C→A	0.06	intergenic (‑75/+95)	pgi← / ←D39N_01907	Glucose‑6‑phosphate isomerase/Putative glutamine amidotransferase
NP mouse 5	RA	950079	G→T	0.058	Q471K(CAA→AAA)	amyX←	Pullulanase
NP mouse 5	RA	1868596	G→T	0.056	intergenic (‑148/+22)	pgi← / ←D39N_01907	Glucose‑6‑phosphate isomerase/Putative glutamine amidotransferase
NP mouse 5	RA	2003064	T→A	0.054	D89V(GAC→GTC)	clpC_2←	ATP‑dependent Clp protease ATP‑binding subunit ClpC
NP mouse 5	RA	130788	G→T	0.053	intergenic (+117/‑284)	lytB_1→ / →mnmA	Putative endo‑beta‑N‑acetylglucosaminidase/tRNA‑specific 2‑thiouridylase MnmA
NP mouse 5	RA	488188	T→G	0.053	L27R(CTT→CGT)	nusA→	Transcription termination/antitermination protein NusA
NP mouse 5	RA	1256213	G→T	0.051	P59T(CCT→ACT)	D39N_01240←	hypothetical protein
NP mouse 5	RA	458532	C→T	0.05	intergenic (+402/‑49)	D39N_00450→ / →hsdS_1	hypothetical protein/Type‑1 restriction enzyme EcoKI specificity protein
NP mouse 5	RA	462626	A→G	0.05	S74S(AGT→AGC)	hsdS_2←	Type‑1 restriction enzyme EcoKI specificity protein
NP mouse 5	RA	1868559	A→T	0.05	intergenic (‑111/+59)	pgi← / ←D39N_01907	Glucose‑6‑phosphate isomerase/Putative glutamine amidotransferase
NP mouse 6	RA	471375	C→T	1	A458A(GCC→GCT)	dnaK→	Chaperone protein DnaK
NP mouse 6	RA	1129380	G→T	1	D593Y(GAC→TAC)	glnP_2→	Glutamine transport system permease protein GlnP
NP mouse 6	RA	1690463	A→G	1	intergenic (‑84/+274)	gtfA← / ←araQ_4	Sucrose phosphorylase/L‑arabinose transport system permease protein AraQ
NP mouse 6	RA	1806309	G→A	1	A188V(GCC→GTC)	pbpF_1←	Penicillin‑binding protein 1F
NP mouse 6	RA	220663	G→A	1	E314K(GAA→AAA)	sorC_2→	Sorbitol operon regulator
NP mouse 6	RA	438890	C→T	1	T252I(ACC→ATC)	ykoD_1→	Putative HMP/thiamine import ATP‑binding protein YkoD
NP mouse 6	RA	1868580	G→T	0.247	intergenic (‑132/+38)	pgi← / ←D39N_01907	Glucose‑6‑phosphate isomerase/Putative glutamine amidotransferase
NP mouse 6	RA	1868592	G→T	0.188	intergenic (‑144/+26)	pgi← / ←D39N_01907	Glucose‑6‑phosphate isomerase/Putative glutamine amidotransferase
NP mouse 6	RA	1868569	C→A	0.184	intergenic (‑121/+49)	pgi← / ←D39N_01907	Glucose‑6‑phosphate isomerase/Putative glutamine amidotransferase
NP mouse 6	RA	1620719	C→A	0.176	V73L(GTA→TTA) ‡	ccpA_1←	Catabolite control protein A
NP mouse 6	RA	730203	C→A	0.165	intergenic (‑64/+101)	D39N_00724← / ←rppH	hypothetical protein/RNA pyrophosphohydrolase
NP mouse 6	RA	1981043	T→G	0.148	E304D(GAA→GAC)	dltA←	D‑alanine‑‑D‑alanyl carrier protein ligase
NP mouse 6	RA	653079	C→A	0.143	A237S(GCC→TCC)	thiD←	Hydroxymethylpyrimidine/phosphomethylpyrimidine kinase
NP mouse 6	RA	1868543	C→A	0.13	intergenic (‑95/+75)	pgi← / ←D39N_01907	Glucose‑6‑phosphate isomerase/Putative glutamine amidotransferase
NP mouse 6	RA	937849	T→A	0.125	D292V(GAT→GTT)	eno←	Enolase
NP mouse 6	RA	845385	G→T	0.123	K181N(AAG→AAT)	dnaX_2→	DNA polymerase III subunit gamma/tau
NP mouse 6	RA	299952	T→G	0.112	L193V(TTG→GTG)	kdgR→	HTH‑type transcriptional regulator KdgR
NP mouse 6	RA	488202	C→A	0.108	R32S(CGC→AGC)	nusA→	Transcription termination/antitermination protein NusA
NP mouse 6	RA	488198	T→G	0.099	A30A(GCT→GCG)	nusA→	Transcription termination/antitermination protein NusA
NP mouse 6	RA	730209	G→T	0.098	intergenic (‑70/+95)	D39N_00724← / ←rppH	hypothetical protein/RNA pyrophosphohydrolase
NP mouse 6	RA	1620726	C→A	0.097	L70F(TTG→TTT)	ccpA_1←	Catabolite control protein A
NP mouse 6	RA	1868538	G→T	0.097	intergenic (‑90/+80)	pgi← / ←D39N_01907	Glucose‑6‑phosphate isomerase/Putative glutamine amidotransferase
NP mouse 6	RA	299955	A→T	0.095	S194C(AGT→TGT)	kdgR→	HTH‑type transcriptional regulator KdgR
NP mouse 6	RA	1868565	C→A	0.095	intergenic (‑117/+53)	pgi← / ←D39N_01907	Glucose‑6‑phosphate isomerase/Putative glutamine amidotransferase
NP mouse 6	RA	2003080	A→C	0.093	L84V(TTG→GTG)	clpC_2←	ATP‑dependent Clp protease ATP‑binding subunit ClpC
NP mouse 6	RA	191126	T→G	0.088	L384R(CTA→CGA)	D39N_00189→	hypothetical protein
NP mouse 6	RA	997180	A→C	0.088	P747P(CCT→CCG)	ppc←	Phosphoenolpyruvate carboxylase
NP mouse 6	RA	130786	A→T	0.085	intergenic (+115/‑286)	lytB_1→ / →mnmA	Putative endo‑beta‑N‑acetylglucosaminidase/tRNA‑specific 2‑thiouridylase MnmA
NP mouse 6	RA	82939	G→A	0.082	K918K(AAG→AAA)	D39N_00079→	hypothetical protein
NP mouse 6	RA	1256254	G→T	0.082	S45*(TCG→TAG)	D39N_01240←	hypothetical protein
NP mouse 6	RA	1282008	A→C	0.08	F79V(TTT→GTT)	D39N_01271←	hypothetical protein
NP mouse 6	RA	1868526	C→A	0.077	intergenic (‑78/+92)	pgi← / ←D39N_01907	Glucose‑6‑phosphate isomerase/Putative glutamine amidotransferase
NP mouse 6	RA	1709186	C→A	0.074	Q56K(CAA→AAA)	D39N_01718→	hypothetical protein
NP mouse 6	RA	130756	G→T	0.072	intergenic (+85/‑316)	lytB_1→ / →mnmA	Putative endo‑beta‑N‑acetylglucosaminidase/tRNA‑specific 2‑thiouridylase MnmA
NP mouse 6	RA	1281372	G→T	0.072	F89L(TTC→TTA)	pncB2←	Nicotinate phosphoribosyltransferase pncB2
NP mouse 6	RA	1843420	G→T	0.071	I9I(ATC→ATA)	comGA←	ComG operon protein 1
NP mouse 6	RA	1256217	C→A	0.07	L57F(TTG→TTT)	D39N_01240←	hypothetical protein
NP mouse 6	RA	1868548	G→T	0.07	intergenic (‑100/+70)	pgi← / ←D39N_01907	Glucose‑6‑phosphate isomerase/Putative glutamine amidotransferase
NP mouse 6	RA	997183	G→T	0.068	F746L(TTC→TTA)	ppc←	Phosphoenolpyruvate carboxylase
NP mouse 6	RA	1315222	T→G	0.068	V53V(GTT→GTG)	D39N_01308→	hypothetical protein
NP mouse 6	RA	1868554	G→T	0.068	intergenic (‑106/+64)	pgi← / ←D39N_01907	Glucose‑6‑phosphate isomerase/Putative glutamine amidotransferase
NP mouse 6	RA	351134	T→G	0.067	L33R(CTT→CGT)	galK_1→	Galactokinase
NP mouse 6	RA	130775	C→A	0.065	intergenic (+104/‑297)	lytB_1→ / →mnmA	Putative endo‑beta‑N‑acetylglucosaminidase/tRNA‑specific 2‑thiouridylase MnmA
NP mouse 6	RA	1019629	T→G	0.064	intergenic (‑720/+112)	D39N_01006← / ←D39N_01007	hypothetical protein/hypothetical protein
NP mouse 6	RA	351105	T→G	0.063	V23V(GTT→GTG)	galK_1→	Galactokinase
NP mouse 6	RA	845344	G→T	0.063	E168*(GAA→TAA)	dnaX_2→	DNA polymerase III subunit gamma/tau
NP mouse 6	RA	1284947	G→T	0.063	G192G(GGC→GGA)	ydcP_1←	putative protease YdcP
NP mouse 6	RA	1620718	A→T	0.063	V73E(GTA→GAA) ‡	ccpA_1←	Catabolite control protein A
NP mouse 6	RA	187752	A→C	0.061	Q48H(CAA→CAC)	D39N_00186→	hypothetical protein
NP mouse 6	RA	488188	T→G	0.061	L27R(CTT→CGT)	nusA→	Transcription termination/antitermination protein NusA
NP mouse 6	RA	1458248	T→G	0.061	K109N(AAA→AAC)	D39N_01451←	hypothetical protein
NP mouse 6	RA	7553	C→A	0.06	S933*(TCA→TAA)	mfd→	Transcription‑repair‑coupling factor
NP mouse 6	RA	130788	G→T	0.06	intergenic (+117/‑284)	lytB_1→ / →mnmA	Putative endo‑beta‑N‑acetylglucosaminidase/tRNA‑specific 2‑thiouridylase MnmA
NP mouse 6	RA	684699	T→A	0.06	H212Q(CAT→CAA)	metK→	S‑adenosylmethionine synthase
NP mouse 6	RA	2030577	T→G	0.058	I81S(ATT→AGT)	recF→	DNA replication and repair protein RecF
NP mouse 6	RA	172197	T→G	0.057	E93D(GAA→GAC)	ribBA←	Riboflavin biosynthesis protein RibBA
NP mouse 6	RA	1087183	G→T	0.057	intergenic (‑45/+34)	lepA← / ←pphA	Elongation factor 4/Serine/threonine‑protein phosphatase 1
NP mouse 6	RA	1544973	C→A	0.057	V21F(GTT→TTT)	dnaI←	Primosomal protein DnaI
NP mouse 6	RA	1752234	A→C	0.057	intergenic (‑87/+24)	ndk← / ←rpoC	Nucleoside diphosphate kinase/DNA‑directed RNA polymerase subunit beta'
NP mouse 6	RA	191146	C→A	0.056	L391I(CTT→ATT)	D39N_00189→	hypothetical protein
NP mouse 6	RA	393543	T→A	0.056	L19M(TTG→ATG)	accA→	Acetyl‑coenzyme A carboxylase carboxyl transferase subunit alpha
NP mouse 6	RA	1281951	T→A	0.056	M98L(ATG→TTG)	D39N_01271←	hypothetical protein
NP mouse 6	RA	937835	T→G	0.055	N297H(AAC→CAC)	eno←	Enolase
NP mouse 6	RA	997141	G→T	0.055	I760I(ATC→ATA)	ppc←	Phosphoenolpyruvate carboxylase
NP mouse 6	RA	1868517	G→T	0.055	intergenic (‑69/+101)	pgi← / ←D39N_01907	Glucose‑6‑phosphate isomerase/Putative glutamine amidotransferase
NP mouse 6	RA	300031	T→A	0.054	I219N(ATT→AAT)	kdgR→	HTH‑type transcriptional regulator KdgR
NP mouse 6	RA	111796	G→T	0.053	E266*(GAG→TAG)	argH→	Argininosuccinate lyase
NP mouse 6	RA	997131	G→T	0.053	P764T(CCA→ACA)	ppc←	Phosphoenolpyruvate carboxylase
NP mouse 6	RA	425050	C→A	0.051	E396*(GAA→TAA)	nagC←	N‑acetylglucosamine repressor
NP mouse 6	RA	950064	T→G	0.051	I476L(ATC→CTC)	amyX←	Pullulanase
NP mouse 6	RA	191106	C→A	0.05	F377L(TTC→TTA)	D39N_00189→	hypothetical protein
NP mouse 6	RA	393873	A→C	0.05	M129L(ATG→CTG)	accA→	Acetyl‑coenzyme A carboxylase carboxyl transferase subunit alpha
NP mouse 6	RA	1843483	G→T	0.05	intergenic (‑37/+39)	comGA← / ←D39N_01872	ComG operon protein 1/hypothetical protein
NP mouse 7	RA	471375	C→T	1	A458A(GCC→GCT)	dnaK→	Chaperone protein DnaK
NP mouse 7	RA	1129380	G→T	1	D593Y(GAC→TAC)	glnP_2→	Glutamine transport system permease protein GlnP
NP mouse 7	RA	1690463	A→G	1	intergenic (‑84/+274)	gtfA← / ←araQ_4	Sucrose phosphorylase/L‑arabinose transport system permease protein AraQ
NP mouse 7	RA	1806309	G→A	1	A188V(GCC→GTC)	pbpF_1←	Penicillin‑binding protein 1F
NP mouse 7	RA	438890	C→T	1	T252I(ACC→ATC)	ykoD_1→	Putative HMP/thiamine import ATP‑binding protein YkoD
NP mouse 7	RA	1620719	C→A	0.253	V73L(GTA→TTA)	ccpA_1←	Catabolite control protein A
NP mouse 7	RA	1868580	G→T	0.223	intergenic (‑132/+38)	pgi← / ←D39N_01907	Glucose‑6‑phosphate isomerase/Putative glutamine amidotransferase
NP mouse 7	RA	130795	C→A	0.181	intergenic (+124/‑277)	lytB_1→ / →mnmA	Putative endo‑beta‑N‑acetylglucosaminidase/tRNA‑specific 2‑thiouridylase MnmA
NP mouse 7	RA	1868592	G→T	0.178	intergenic (‑144/+26)	pgi← / ←D39N_01907	Glucose‑6‑phosphate isomerase/Putative glutamine amidotransferase
NP mouse 7	RA	985326	T→G	0.177	F4V(TTT→GTT)	D39N_00974→	hypothetical protein
NP mouse 7	RA	730209	G→T	0.158	intergenic (‑70/+95)	D39N_00724← / ←rppH	hypothetical protein/RNA pyrophosphohydrolase
NP mouse 7	RA	1868569	C→A	0.148	intergenic (‑121/+49)	pgi← / ←D39N_01907	Glucose‑6‑phosphate isomerase/Putative glutamine amidotransferase
NP mouse 7	RA	730219	G→T	0.139	intergenic (‑80/+85)	D39N_00724← / ←rppH	hypothetical protein/RNA pyrophosphohydrolase
NP mouse 7	RA	488198	T→G	0.132	A30A(GCT→GCG)	nusA→	Transcription termination/antitermination protein NusA
NP mouse 7	RA	1868543	C→A	0.126	intergenic (‑95/+75)	pgi← / ←D39N_01907	Glucose‑6‑phosphate isomerase/Putative glutamine amidotransferase
NP mouse 7	RA	1281412	A→C	0.122	L76R(CTT→CGT)	pncB2←	Nicotinate phosphoribosyltransferase pncB2
NP mouse 7	RA	1981043	T→G	0.122	E304D(GAA→GAC)	dltA←	D‑alanine‑‑D‑alanyl carrier protein ligase
NP mouse 7	RA	299952	T→G	0.116	L193V(TTG→GTG)	kdgR→	HTH‑type transcriptional regulator KdgR
NP mouse 7	RA	488211	T→G	0.114	Y35D(TAT→GAT)	nusA→	Transcription termination/antitermination protein NusA
NP mouse 7	RA	730204	T→A	0.112	intergenic (‑65/+100)	D39N_00724← / ←rppH	hypothetical protein/RNA pyrophosphohydrolase
NP mouse 7	RA	815600	A→C	0.111	V95G(GTT→GGT)	D39N_00810←	Putative two‑component membrane permease complex subunit SMU_747c
NP mouse 7	RA	1868565	C→A	0.107	intergenic (‑117/+53)	pgi← / ←D39N_01907	Glucose‑6‑phosphate isomerase/Putative glutamine amidotransferase
NP mouse 7	RA	351108	C→A	0.1	Y24*(TAC→TAA)	galK_1→	Galactokinase
NP mouse 7	RA	351115	C→A	0.095	P27T(CCT→ACT)	galK_1→	Galactokinase
NP mouse 7	RA	1709186	C→A	0.09	Q56K(CAA→AAA)	D39N_01718→	hypothetical protein
NP mouse 7	RA	130798	T→A	0.083	intergenic (+127/‑274)	lytB_1→ / →mnmA	Putative endo‑beta‑N‑acetylglucosaminidase/tRNA‑specific 2‑thiouridylase MnmA
NP mouse 7	RA	2003080	A→C	0.083	L84V(TTG→GTG)	clpC_2←	ATP‑dependent Clp protease ATP‑binding subunit ClpC
NP mouse 7	RA	2030577	T→G	0.082	I81S(ATT→AGT)	recF→	DNA replication and repair protein RecF
NP mouse 7	RA	130786	A→T	0.081	intergenic (+115/‑286)	lytB_1→ / →mnmA	Putative endo‑beta‑N‑acetylglucosaminidase/tRNA‑specific 2‑thiouridylase MnmA
NP mouse 7	RA	351105	T→G	0.081	V23V(GTT→GTG)	galK_1→	Galactokinase
NP mouse 7	RA	1620739	G→T	0.08	A66D(GCT→GAT)	ccpA_1←	Catabolite control protein A
NP mouse 7	RA	1707520	A→C	0.079	E206D(GAA→GAC)	recX→	Regulatory protein RecX
NP mouse 7	RA	503287	Δ1 bp	0.078	intergenic (+166/‑117)	D39N_00500→ / →D39N_00501	hypothetical protein/hypothetical protein
NP mouse 7	RA	351140	A→T	0.077	E35V(GAA→GTA)	galK_1→	Galactokinase
NP mouse 7	RA	299975	A→C	0.076	A200A(GCA→GCC)	kdgR→	HTH‑type transcriptional regulator KdgR
NP mouse 7	RA	1273481	A→C	0.076	L119V(TTA→GTA)	hprK←	HPr kinase/phosphorylase
NP mouse 7	RA	1868554	G→T	0.076	intergenic (‑106/+64)	pgi← / ←D39N_01907	Glucose‑6‑phosphate isomerase/Putative glutamine amidotransferase
NP mouse 7	RA	503286	Δ1 bp	0.075	intergenic (+165/‑118)	D39N_00500→ / →D39N_00501	hypothetical protein/hypothetical protein
NP mouse 7	RA	906093	C→A	0.073	P173T(CCT→ACT)	ung→	Uracil‑DNA glycosylase
NP mouse 7	RA	1567777	T→G	0.072	E106D(GAA→GAC)	rsmB←	Ribosomal RNA small subunit methyltransferase B
NP mouse 7	RA	1281372	G→T	0.069	F89L(TTC→TTA)	pncB2←	Nicotinate phosphoribosyltransferase pncB2
NP mouse 7	RA	419474	A→C	0.067	A63A(GCT→GCG)	dinB←	DNA polymerase IV
NP mouse 7	RA	994137	T→G	0.067	K80T(AAG→ACG)	thiQ←	Thiamine import ATP‑binding protein ThiQ
NP mouse 7	RA	1142449	T→A	0.067	E525V(GAA→GTA)	mcrB←	5‑methylcytosine‑specific restriction enzyme B
NP mouse 7	RA	1620751	G→T	0.067	T62N(ACT→AAT)	ccpA_1←	Catabolite control protein A
NP mouse 7	RA	2035412	T→A	0.067	I356I(ATT→ATA)	ybiT_2→	putative ABC transporter ATP‑binding protein YbiT
NP mouse 7	RA	425050	C→A	0.066	E396*(GAA→TAA)	nagC←	N‑acetylglucosamine repressor
NP mouse 7	RA	130788	G→T	0.065	intergenic (+117/‑284)	lytB_1→ / →mnmA	Putative endo‑beta‑N‑acetylglucosaminidase/tRNA‑specific 2‑thiouridylase MnmA
NP mouse 7	RA	82939	G→A	0.064	K918K(AAG→AAA)	D39N_00079→	hypothetical protein
NP mouse 7	RA	244849	T→A	0.063	T918S(ACA→TCA)	pulA←	Pullulanase
NP mouse 7	RA	492554	A→C	0.063	N900H(AAC→CAC)	infB→	Translation initiation factor IF‑2
NP mouse 7	RA	1544991	A→C	0.063	F15V(TTT→GTT)	dnaI←	Primosomal protein DnaI
NP mouse 7	RA	1868538	G→T	0.063	intergenic (‑90/+80)	pgi← / ←D39N_01907	Glucose‑6‑phosphate isomerase/Putative glutamine amidotransferase
NP mouse 7	RA	111797	A→T	0.062	E266V(GAG→GTG) ‡	argH→	Argininosuccinate lyase
NP mouse 7	RA	130780	G→T	0.062	intergenic (+109/‑292)	lytB_1→ / →mnmA	Putative endo‑beta‑N‑acetylglucosaminidase/tRNA‑specific 2‑thiouridylase MnmA
NP mouse 7	RA	845371	A→T	0.062	M177L(ATG→TTG)	dnaX_2→	DNA polymerase III subunit gamma/tau
NP mouse 7	RA	1868517	G→T	0.062	intergenic (‑69/+101)	pgi← / ←D39N_01907	Glucose‑6‑phosphate isomerase/Putative glutamine amidotransferase
NP mouse 7	RA	730205	C→A	0.061	intergenic (‑66/+99)	D39N_00724← / ←rppH	hypothetical protein/RNA pyrophosphohydrolase
NP mouse 7	RA	1868526	C→A	0.061	intergenic (‑78/+92)	pgi← / ←D39N_01907	Glucose‑6‑phosphate isomerase/Putative glutamine amidotransferase
NP mouse 7	RA	111796	G→T	0.06	E266*(GAG→TAG) ‡	argH→	Argininosuccinate lyase
NP mouse 7	RA	1897979	A→C	0.059	I677S(ATT→AGT)	ctpC←	putative manganese/zinc‑exporting P‑type ATPase
NP mouse 7	RA	172197	T→G	0.058	E93D(GAA→GAC)	ribBA←	Riboflavin biosynthesis protein RibBA
NP mouse 7	RA	141861	A→C	0.057	intergenic (‑22/‑1199)	D39N_00139← / →bshA_1	hypothetical protein/N‑acetyl‑alpha‑D‑glucosaminyl L‑malate synthase
NP mouse 7	RA	744717	A→C	0.057	T90P(ACT→CCT)	deoD_2→	Purine nucleoside phosphorylase DeoD‑type
NP mouse 7	RA	1544982	G→T	0.057	Q18K(CAA→AAA)	dnaI←	Primosomal protein DnaI
NP mouse 7	RA	1853036	T→G	0.057	E193D(GAA→GAC)	D39N_01883←	hypothetical protein
NP mouse 7	RA	936929	C→A	0.056	intergenic (+491/+490)	D39N_00927→ / ←eno	hypothetical protein/Enolase
NP mouse 7	RA	3749	A→C	0.055	E250D(GAA→GAC)	ychF→	Ribosome‑binding ATPase YchF
NP mouse 7	RA	130793	G→T	0.054	intergenic (+122/‑279)	lytB_1→ / →mnmA	Putative endo‑beta‑N‑acetylglucosaminidase/tRNA‑specific 2‑thiouridylase MnmA
NP mouse 7	RA	298394	T→A	0.054	V327D(GTC→GAC)	hepC→	Heparin‑sulfate lyase
NP mouse 7	RA	684684	T→A	0.054	T207T(ACT→ACA)	metK→	S‑adenosylmethionine synthase
NP mouse 7	RA	1087145	C→A	0.054	intergenic (‑7/+72)	lepA← / ←pphA	Elongation factor 4/Serine/threonine‑protein phosphatase 1
NP mouse 7	RA	1142462	A→C	0.054	F521V(TTT→GTT)	mcrB←	5‑methylcytosine‑specific restriction enzyme B
NP mouse 7	RA	1620783	C→A	0.054	S51S(TCG→TCT)	ccpA_1←	Catabolite control protein A
NP mouse 7	RA	1668144	A→C	0.054	L8R(CTT→CGT)	D39N_01663←	Putative membrane protein insertion efficiency factor
NP mouse 7	RA	1709215	A→C	0.054	E65D(GAA→GAC)	D39N_01718→	hypothetical protein
NP mouse 7	RA	1281999	T→A	0.053	T82S(ACG→TCG)	D39N_01271←	hypothetical protein
NP mouse 7	RA	1620777	A→T	0.053	I53I(ATT→ATA)	ccpA_1←	Catabolite control protein A
NP mouse 7	RA	1868523	C→A	0.053	intergenic (‑75/+95)	pgi← / ←D39N_01907	Glucose‑6‑phosphate isomerase/Putative glutamine amidotransferase
NP mouse 7	RA	488275	C→A	0.052	T56N(ACT→AAT)	nusA→	Transcription termination/antitermination protein NusA
NP mouse 7	RA	29851	G→T	0.051	Q56K(CAA→AAA)	D39N_00033←	hypothetical protein
NP mouse 7	RA	299998	C→A	0.051	T208K(ACA→AAA)	kdgR→	HTH‑type transcriptional regulator KdgR
NP mouse 7	RA	300011	G→T	0.051	M212I(ATG→ATT)	kdgR→	HTH‑type transcriptional regulator KdgR
NP mouse 7	RA	634028	G→T	0.051	D42Y(GAT→TAT)	D39N_00622→	hypothetical protein
NP mouse 7	RA	730258	C→A	0.051	intergenic (‑119/+46)	D39N_00724← / ←rppH	hypothetical protein/RNA pyrophosphohydrolase
NP mouse 7	RA	1776660	T→G	0.051	N21T(AAC→ACC)	thiN←	Thiamine pyrophosphokinase
NP mouse 7	RA	1843496	A→C	0.051	intergenic (‑50/+26)	comGA← / ←D39N_01872	ComG operon protein 1/hypothetical protein
NP mouse 8	RA	438890	C→T	0.896	T252I(ACC→ATC)	ykoD_1→	Putative HMP/thiamine import ATP‑binding protein YkoD
NP mouse 8	RA	471375	C→T	0.894	A458A(GCC→GCT)	dnaK→	Chaperone protein DnaK
NP mouse 8	RA	1806309	G→A	0.886	A188V(GCC→GTC)	pbpF_1←	Penicillin‑binding protein 1F
NP mouse 8	RA	1690463	A→G	0.877	intergenic (‑84/+274)	gtfA← / ←araQ_4	Sucrose phosphorylase/L‑arabinose transport system permease protein AraQ
NP mouse 8	RA	1129380	G→T	0.87	D593Y(GAC→TAC)	glnP_2→	Glutamine transport system permease protein GlnP
NP mouse 8	RA	1868580	G→T	0.217	intergenic (‑132/+38)	pgi← / ←D39N_01907	Glucose‑6‑phosphate isomerase/Putative glutamine amidotransferase
NP mouse 8	RA	906041	T→G	0.184	V155V(GTT→GTG)	ung→	Uracil‑DNA glycosylase
NP mouse 8	RA	130795	C→A	0.179	intergenic (+124/‑277)	lytB_1→ / →mnmA	Putative endo‑beta‑N‑acetylglucosaminidase/tRNA‑specific 2‑thiouridylase MnmA
NP mouse 8	RA	1868592	G→T	0.169	intergenic (‑144/+26)	pgi← / ←D39N_01907	Glucose‑6‑phosphate isomerase/Putative glutamine amidotransferase
NP mouse 8	RA	1868569	C→A	0.155	intergenic (‑121/+49)	pgi← / ←D39N_01907	Glucose‑6‑phosphate isomerase/Putative glutamine amidotransferase
NP mouse 8	RA	299952	T→G	0.132	L193V(TTG→GTG)	kdgR→	HTH‑type transcriptional regulator KdgR
NP mouse 8	RA	1057343	A→C	0.13	L145R(CTT→CGT)	D39N_01049←	hypothetical protein
NP mouse 8	RA	1868543	C→A	0.128	intergenic (‑95/+75)	pgi← / ←D39N_01907	Glucose‑6‑phosphate isomerase/Putative glutamine amidotransferase
NP mouse 8	RA	488211	T→G	0.124	Y35D(TAT→GAT)	nusA→	Transcription termination/antitermination protein NusA
NP mouse 8	RA	419501	A→C	0.12	V54V(GTT→GTG)	dinB←	DNA polymerase IV
NP mouse 8	JC	503285	#NAME?	0.12	intergenic (+164/‑119)	D39N_00500→ / →D39N_00501	hypothetical protein/hypothetical protein
NP mouse 8	RA	1620763	G→T	0.117	A58E(GCA→GAA)	ccpA_1←	Catabolite control protein A
NP mouse 8	RA	1868565	C→A	0.11	intergenic (‑117/+53)	pgi← / ←D39N_01907	Glucose‑6‑phosphate isomerase/Putative glutamine amidotransferase
NP mouse 8	RA	845385	G→T	0.103	K181N(AAG→AAT)	dnaX_2→	DNA polymerase III subunit gamma/tau
NP mouse 8	RA	1274206	C→A	0.103	intergenic (‑65/+75)	rpsU← / ←nagB	30S ribosomal protein S21/Glucosamine‑6‑phosphate deaminase
NP mouse 8	RA	191101	T→G	0.101	F376V(TTC→GTC)	D39N_00189→	hypothetical protein
NP mouse 8	RA	191551	G→A	0.101	intergenic (+37/‑83)	D39N_00189→ / →nrdD_1	hypothetical protein/Anaerobic ribonucleoside‑triphosphate reductase
NP mouse 8	RA	351108	C→A	0.098	Y24*(TAC→TAA)	galK_1→	Galactokinase
NP mouse 8	RA	1620739	G→T	0.097	A66D(GCT→GAT)	ccpA_1←	Catabolite control protein A
NP mouse 8	RA	730204	T→A	0.092	intergenic (‑65/+100)	D39N_00724← / ←rppH	hypothetical protein/RNA pyrophosphohydrolase
NP mouse 8	RA	1256242	T→A	0.091	E49V(GAA→GTA)	D39N_01240←	hypothetical protein
NP mouse 8	RA	1087148	C→A	0.09	intergenic (‑10/+69)	lepA← / ←pphA	Elongation factor 4/Serine/threonine‑protein phosphatase 1
NP mouse 8	RA	130793	G→T	0.086	intergenic (+122/‑279)	lytB_1→ / →mnmA	Putative endo‑beta‑N‑acetylglucosaminidase/tRNA‑specific 2‑thiouridylase MnmA
NP mouse 8	RA	854286	C→A	0.085	Q198K(CAA→AAA)	D39N_00853→	PhoH‑like protein
NP mouse 8	RA	1868554	G→T	0.082	intergenic (‑106/+64)	pgi← / ←D39N_01907	Glucose‑6‑phosphate isomerase/Putative glutamine amidotransferase
NP mouse 8	RA	2003080	A→C	0.081	L84V(TTG→GTG)	clpC_2←	ATP‑dependent Clp protease ATP‑binding subunit ClpC
NP mouse 8	RA	130756	G→T	0.079	intergenic (+85/‑316)	lytB_1→ / →mnmA	Putative endo‑beta‑N‑acetylglucosaminidase/tRNA‑specific 2‑thiouridylase MnmA
NP mouse 8	RA	2030577	T→G	0.079	I81S(ATT→AGT)	recF→	DNA replication and repair protein RecF
NP mouse 8	RA	1167016	T→A	0.078	E83V(GAA→GTA)	carA←	Carbamoyl‑phosphate synthase small chain
NP mouse 8	RA	29851	G→T	0.076	Q56K(CAA→AAA)	D39N_00033←	hypothetical protein
NP mouse 8	RA	82939	G→A	0.076	K918K(AAG→AAA)	D39N_00079→	hypothetical protein
NP mouse 8	RA	503286	Δ1 bp	0.076	intergenic (+165/‑118)	D39N_00500→ / →D39N_00501	hypothetical protein/hypothetical protein
NP mouse 8	RA	503287	Δ1 bp	0.076	intergenic (+166/‑117)	D39N_00500→ / →D39N_00501	hypothetical protein/hypothetical protein
NP mouse 8	RA	1456031	C→A	0.076	intergenic (+137/+156)	plsC→ / ←D39N_01449	1‑acyl‑sn‑glycerol‑3‑phosphate acyltransferase/hypothetical protein
NP mouse 8	RA	1273481	A→C	0.073	L119V(TTA→GTA)	hprK←	HPr kinase/phosphorylase
NP mouse 8	RA	1282008	A→C	0.073	F79V(TTT→GTT)	D39N_01271←	hypothetical protein
NP mouse 8	RA	730205	C→A	0.07	intergenic (‑66/+99)	D39N_00724← / ←rppH	hypothetical protein/RNA pyrophosphohydrolase
NP mouse 8	RA	906047	A→T	0.069	V157V(GTA→GTT)	ung→	Uracil‑DNA glycosylase
NP mouse 8	RA	1087143	C→A	0.069	intergenic (‑5/+74)	lepA← / ←pphA	Elongation factor 4/Serine/threonine‑protein phosphatase 1
NP mouse 8	RA	130771	C→A	0.063	intergenic (+100/‑301)	lytB_1→ / →mnmA	Putative endo‑beta‑N‑acetylglucosaminidase/tRNA‑specific 2‑thiouridylase MnmA
NP mouse 8	RA	191126	T→G	0.063	L384R(CTA→CGA)	D39N_00189→	hypothetical protein
NP mouse 8	RA	906063	G→T	0.063	A163S(GCA→TCA)	ung→	Uracil‑DNA glycosylase
NP mouse 8	RA	130788	G→T	0.062	intergenic (+117/‑284)	lytB_1→ / →mnmA	Putative endo‑beta‑N‑acetylglucosaminidase/tRNA‑specific 2‑thiouridylase MnmA
NP mouse 8	RA	130745	G→T	0.061	intergenic (+74/‑327)	lytB_1→ / →mnmA	Putative endo‑beta‑N‑acetylglucosaminidase/tRNA‑specific 2‑thiouridylase MnmA
NP mouse 8	RA	1853036	T→G	0.06	E193D(GAA→GAC)	D39N_01883←	hypothetical protein
NP mouse 8	RA	1620777	A→T	0.059	I53I(ATT→ATA)	ccpA_1←	Catabolite control protein A
NP mouse 8	RA	141826	T→A	0.058	E5V(GAA→GTA)	D39N_00139←	hypothetical protein
NP mouse 8	RA	1142462	A→C	0.058	F521V(TTT→GTT)	mcrB←	5‑methylcytosine‑specific restriction enzyme B
NP mouse 8	RA	130780	G→T	0.057	intergenic (+109/‑292)	lytB_1→ / →mnmA	Putative endo‑beta‑N‑acetylglucosaminidase/tRNA‑specific 2‑thiouridylase MnmA
NP mouse 8	RA	1567777	T→G	0.057	E106D(GAA→GAC)	rsmB←	Ribosomal RNA small subunit methyltransferase B
NP mouse 8	RA	244865	T→A	0.056	G912G(GGA→GGT)	pulA←	Pullulanase
NP mouse 8	RA	1315222	T→G	0.056	V53V(GTT→GTG)	D39N_01308→	hypothetical protein
NP mouse 8	RA	1315269	T→A	0.056	I69N(ATT→AAT)	D39N_01308→	hypothetical protein
NP mouse 8	RA	1868538	G→T	0.056	intergenic (‑90/+80)	pgi← / ←D39N_01907	Glucose‑6‑phosphate isomerase/Putative glutamine amidotransferase
NP mouse 8	RA	1752234	A→C	0.055	intergenic (‑87/+24)	ndk← / ←rpoC	Nucleoside diphosphate kinase/DNA‑directed RNA polymerase subunit beta'
NP mouse 8	RA	1458298	G→C	0.054	R93G(CGT→GGT)	D39N_01451←	hypothetical protein
NP mouse 8	RA	1932669	A→C	0.053	N33T(AAT→ACT)	D39N_01967→	hypothetical protein
NP mouse 8	RA	997141	G→T	0.052	I760I(ATC→ATA)	ppc←	Phosphoenolpyruvate carboxylase
NP mouse 8	RA	950118	T→A	0.051	M458L(ATG→TTG)	amyX←	Pullulanase
NP mouse 8	RA	1843420	G→T	0.05	I9I(ATC→ATA)	comGA←	ComG operon protein 1
