# Supplementary material for: Influence of Streptococcus pneumoniae Within-Strain Population Diversity on Virulence and Pathogenesis
Source: Microbiol Spectr. 2022 Dec 12;11(1):e03103-22. doi: 10.1128/spectrum.03103-22 (PMC9927508; doi:10.1128/spectrum.03103-22)
Supplement: Supplemental file 3 — Data Set S3. Download spectrum.03103-22-s0004.xlsx, XLSX file, 0.06 MB [file spectrum.03103-22-s0004.xlsx]

## Sheet: Plate 3
Isolate	evidence	position	mutation	freq	annotation	gene	description
Plate 3	RA	1690463	A→G	0.832	intergenic (‑84/+274)	gtfA← / ←araQ_4	Sucrose phosphorylase/L‑arabinose transport system permease protein AraQ
Plate 3	RA	471375	C→T	0.817	A458A(GCC→GCT)	dnaK→	Chaperone protein DnaK
Plate 3	RA	1129380	G→T	0.66	D593Y(GAC→TAC)	glnP_2→	Glutamine transport system permease protein GlnP
Plate 3	RA	1868580	G→T	0.222	intergenic (‑132/+38)	pgi← / ←D39N_01907	Glucose‑6‑phosphate isomerase/Putative glutamine amidotransferase
Plate 3	RA	721343	A→T	0.167	Y11F(TAT→TTT)	rodA→	Peptidoglycan glycosyltransferase RodA
Plate 3	RA	1868543	C→A	0.146	intergenic (‑95/+75)	pgi← / ←D39N_01907	Glucose‑6‑phosphate isomerase/Putative glutamine amidotransferase
Plate 3	RA	1868592	G→T	0.143	intergenic (‑144/+26)	pgi← / ←D39N_01907	Glucose‑6‑phosphate isomerase/Putative glutamine amidotransferase
Plate 3	RA	130795	C→A	0.141	intergenic (+124/‑277)	lytB_1→ / →mnmA	Putative endo‑beta‑N‑acetylglucosaminidase/tRNA‑specific 2‑thiouridylase MnmA
Plate 3	RA	191551	G→A	0.137	intergenic (+37/‑83)	D39N_00189→ / →nrdD_1	hypothetical protein/Anaerobic ribonucleoside‑triphosphate reductase
Plate 3	RA	1981043	T→G	0.135	E304D(GAA→GAC)	dltA←	D‑alanine‑‑D‑alanyl carrier protein ligase
Plate 3	RA	1868569	C→A	0.133	intergenic (‑121/+49)	pgi← / ←D39N_01907	Glucose‑6‑phosphate isomerase/Putative glutamine amidotransferase
Plate 3	RA	1274206	C→A	0.12	intergenic (‑65/+75)	rpsU← / ←nagB	30S ribosomal protein S21/Glucosamine‑6‑phosphate deaminase
Plate 3	RA	7519	G→T	0.113	A922S(GCT→TCT)	mfd→	Transcription‑repair‑coupling factor
Plate 3	RA	82939	G→A	0.111	K918K(AAG→AAA)	D39N_00079→	hypothetical protein
Plate 3	RA	503,285:1	+T	0.107	intergenic (+164/‑119)	D39N_00500→ / →D39N_00501	hypothetical protein/hypothetical protein
Plate 3	RA	503,285:2	+A	0.107	intergenic (+164/‑119)	D39N_00500→ / →D39N_00501	hypothetical protein/hypothetical protein
Plate 3	RA	351115	C→A	0.105	P27T(CCT→ACT)	galK_1→	Galactokinase
Plate 3	RA	419501	A→C	0.102	V54V(GTT→GTG)	dinB←	DNA polymerase IV
Plate 3	RA	937849	T→A	0.099	D292V(GAT→GTT)	eno←	Enolase
Plate 3	RA	1282008	A→C	0.098	F79V(TTT→GTT)	D39N_01271←	hypothetical protein
Plate 3	RA	2003080	A→C	0.095	L84V(TTG→GTG)	clpC_2←	ATP‑dependent Clp protease ATP‑binding subunit ClpC
Plate 3	RA	1281991	C→A	0.09	L84F(TTG→TTT)	D39N_01271←	hypothetical protein
Plate 3	RA	130756	G→T	0.089	intergenic (+85/‑316)	lytB_1→ / →mnmA	Putative endo‑beta‑N‑acetylglucosaminidase/tRNA‑specific 2‑thiouridylase MnmA
Plate 3	RA	351105	T→G	0.086	V23V(GTT→GTG)	galK_1→	Galactokinase
Plate 3	RA	351140	A→T	0.086	E35V(GAA→GTA)	galK_1→	Galactokinase
Plate 3	RA	1868565	C→A	0.08	intergenic (‑117/+53)	pgi← / ←D39N_01907	Glucose‑6‑phosphate isomerase/Putative glutamine amidotransferase
Plate 3	RA	7553	C→A	0.076	S933*(TCA→TAA)	mfd→	Transcription‑repair‑coupling factor
Plate 3	RA	130780	G→T	0.075	intergenic (+109/‑292)	lytB_1→ / →mnmA	Putative endo‑beta‑N‑acetylglucosaminidase/tRNA‑specific 2‑thiouridylase MnmA
Plate 3	RA	1752243	T→G	0.075	intergenic (‑96/+15)	ndk← / ←rpoC	Nucleoside diphosphate kinase/DNA‑directed RNA polymerase subunit beta'
Plate 3	RA	393534	T→G	0.071	L16V(TTG→GTG)	accA→	Acetyl‑coenzyme A carboxylase carboxyl transferase subunit alpha
Plate 3	RA	1868538	G→T	0.07	intergenic (‑90/+80)	pgi← / ←D39N_01907	Glucose‑6‑phosphate isomerase/Putative glutamine amidotransferase
Plate 3	RA	425050	C→A	0.066	E396*(GAA→TAA)	nagC←	N‑acetylglucosamine repressor
Plate 3	RA	1284947	G→T	0.063	G192G(GGC→GGA)	ydcP_1←	putative protease YdcP
Plate 3	RA	187752	A→C	0.061	Q48H(CAA→CAC)	D39N_00186→	hypothetical protein
Plate 3	RA	244865	T→A	0.057	G912G(GGA→GGT)	pulA←	Pullulanase
Plate 3	RA	1087148	C→A	0.054	intergenic (‑10/+69)	lepA← / ←pphA	Elongation factor 4/Serine/threonine‑protein phosphatase 1
Plate 3	RA	7531	C→A	0.053	L926I(CTC→ATC)	mfd→	Transcription‑repair‑coupling factor
Plate 3	RA	906093	C→A	0.053	P173T(CCT→ACT)	ung→	Uracil‑DNA glycosylase
Plate 3	RA	408520	G→T	0.051	G329V(GGT→GTT)	ilvC→	Ketol‑acid reductoisomerase (NADP(+))

## Sheet: Overnight
Isolate	evidence	position	mutation	freq	annotation	gene	description
Overnight Culture 3	RA	1274206	C→A	0.589	intergenic (‑65/+75)	rpsU← / ←nagB	30S ribosomal protein S21/Glucosamine‑6‑phosphate deaminase
Overnight Culture 3	RA	191551	G→A	0.497	intergenic (+37/‑83)	D39N_00189→ / →nrdD_1	hypothetical protein/Anaerobic ribonucleoside‑triphosphate reductase
Overnight Culture 3	RA	1868580	G→T	0.297	intergenic (‑132/+38)	pgi← / ←D39N_01907	Glucose‑6‑phosphate isomerase/Putative glutamine amidotransferase
Overnight Culture 3	RA	471375	C→T	0.283	A458A(GCC→GCT)	dnaK→	Chaperone protein DnaK
Overnight Culture 3	RA	1690463	A→G	0.277	intergenic (‑84/+274)	gtfA← / ←araQ_4	Sucrose phosphorylase/L‑arabinose transport system permease protein AraQ
Overnight Culture 3	RA	1868569	C→A	0.222	intergenic (‑121/+49)	pgi← / ←D39N_01907	Glucose‑6‑phosphate isomerase/Putative glutamine amidotransferase
Overnight Culture 3	RA	1868543	C→A	0.2	intergenic (‑95/+75)	pgi← / ←D39N_01907	Glucose‑6‑phosphate isomerase/Putative glutamine amidotransferase
Overnight Culture 3	RA	1868565	C→A	0.176	intergenic (‑117/+53)	pgi← / ←D39N_01907	Glucose‑6‑phosphate isomerase/Putative glutamine amidotransferase
Overnight Culture 3	RA	1937897	C→A	0.167	A608S(GCA→TCA)	D39N_01974←	hypothetical protein
Overnight Culture 3	RA	1868592	G→T	0.159	intergenic (‑144/+26)	pgi← / ←D39N_01907	Glucose‑6‑phosphate isomerase/Putative glutamine amidotransferase
Overnight Culture 3	RA	351125	C→A	0.132	S30Y(TCC→TAC)	galK_1→	Galactokinase
Overnight Culture 3	RA	1868554	G→T	0.129	intergenic (‑106/+64)	pgi← / ←D39N_01907	Glucose‑6‑phosphate isomerase/Putative glutamine amidotransferase
Overnight Culture 3	RA	351115	C→A	0.123	P27T(CCT→ACT)	galK_1→	Galactokinase
Overnight Culture 3	RA	845344	G→T	0.1	E168*(GAA→TAA)	dnaX_2→	DNA polymerase III subunit gamma/tau
Overnight Culture 3	RA	1168861	C→G	0.093	intergenic (‑85/+126)	pyrR← / ←pdg	Bifunctional protein PyrR/Ultraviolet N‑glycosylase/AP lyase
Overnight Culture 3	RA	1620726	C→A	0.091	L70F(TTG→TTT)	ccpA_1←	Catabolite control protein A
Overnight Culture 3	RA	1868563	C→A	0.088	intergenic (‑115/+55)	pgi← / ←D39N_01907	Glucose‑6‑phosphate isomerase/Putative glutamine amidotransferase
Overnight Culture 3	RA	492554	A→C	0.087	N900H(AAC→CAC)	infB→	Translation initiation factor IF‑2
Overnight Culture 3	RA	111796	G→T	0.081	E266*(GAG→TAG)	argH→	Argininosuccinate lyase
Overnight Culture 3	RA	721350	G→T	0.081	L13F(TTG→TTT)	rodA→	Peptidoglycan glycosyltransferase RodA
Overnight Culture 3	RA	827475	G→T	0.078	E290*(GAG→TAG)	speA→	Arginine decarboxylase
Overnight Culture 3	RA	467420	C→A	0.075	R53S(CGT→AGT)	D39N_00458→	hypothetical protein
Overnight Culture 3	RA	1868523	C→A	0.072	intergenic (‑75/+95)	pgi← / ←D39N_01907	Glucose‑6‑phosphate isomerase/Putative glutamine amidotransferase
Overnight Culture 3	RA	1868526	C→A	0.069	intergenic (‑78/+92)	pgi← / ←D39N_01907	Glucose‑6‑phosphate isomerase/Putative glutamine amidotransferase
Overnight Culture 3	RA	1868506	G→T	0.068	intergenic (‑58/+112)	pgi← / ←D39N_01907	Glucose‑6‑phosphate isomerase/Putative glutamine amidotransferase
Overnight Culture 3	RA	419474	A→C	0.066	A63A(GCT→GCG)	dinB←	DNA polymerase IV
Overnight Culture 3	RA	503286	Δ1 bp	0.064	intergenic (+165/‑118)	D39N_00500→ / →D39N_00501	hypothetical protein/hypothetical protein
Overnight Culture 3	RA	503287	Δ1 bp	0.064	intergenic (+166/‑117)	D39N_00500→ / →D39N_00501	hypothetical protein/hypothetical protein
Overnight Culture 3	RA	1868503	C→A	0.06	intergenic (‑55/+115)	pgi← / ←D39N_01907	Glucose‑6‑phosphate isomerase/Putative glutamine amidotransferase
Overnight Culture 3	RA	757125	C→A	0.059	R191L(CGT→CTT)	plsY←	Glycerol‑3‑phosphate acyltransferase
Overnight Culture 3	RA	845372	T→G	0.052	M177R(ATG→AGG)	dnaX_2→	DNA polymerase III subunit gamma/tau
Overnight Culture 3	RA	1868547	C→A	0.052	intergenic (‑99/+71)	pgi← / ←D39N_01907	Glucose‑6‑phosphate isomerase/Putative glutamine amidotransferase
Overnight Culture 3	RA	633995	G→T	0.051	D31Y(GAT→TAT)	D39N_00622→	hypothetical protein

## Sheet: Non-passaged stocks
Isolate	evidence	position	mutation	freq	annotation	gene	description
Non-passaged stock 3	RA	1274206	C→A	0.574	intergenic (‑65/+75)	rpsU← / ←nagB	30S ribosomal protein S21/Glucosamine‑6‑phosphate deaminase
Non-passaged stock 3	RA	191551	G→A	0.525	intergenic (+37/‑83)	D39N_00189→ / →nrdD_1	hypothetical protein/Anaerobic ribonucleoside‑triphosphate reductase
Non-passaged stock 3	RA	1690463	A→G	0.322	intergenic (‑84/+274)	gtfA← / ←araQ_4	Sucrose phosphorylase/L‑arabinose transport system permease protein AraQ
Non-passaged stock 3	RA	471375	C→T	0.288	A458A(GCC→GCT)	dnaK→	Chaperone protein DnaK
Non-passaged stock 3	RA	1966756	C→T	0.276	G19E(GGG→GAG)	D39N_01991←	hypothetical protein
Non-passaged stock 3	RA	1868580	G→T	0.24	intergenic (‑132/+38)	pgi← / ←D39N_01907	Glucose‑6‑phosphate isomerase/Putative glutamine amidotransferase
Non-passaged stock 3	RA	1868592	G→T	0.214	intergenic (‑144/+26)	pgi← / ←D39N_01907	Glucose‑6‑phosphate isomerase/Putative glutamine amidotransferase
Non-passaged stock 3	RA	1868569	C→A	0.175	intergenic (‑121/+49)	pgi← / ←D39N_01907	Glucose‑6‑phosphate isomerase/Putative glutamine amidotransferase
Non-passaged stock 3	RA	1937897	C→A	0.131	A608S(GCA→TCA)	D39N_01974←	hypothetical protein
Non-passaged stock 3	RA	1129100	C→T	0.122	D499D(GAC→GAT) ‡	glnP_2→	Glutamine transport system permease protein GlnP
Non-passaged stock 3	RA	1129098	Δ1 bp	0.121	coding (1495/2166 nt)	glnP_2→	Glutamine transport system permease protein GlnP
Non-passaged stock 3	RA	1129099	A→T	0.12	D499V(GAC→GTC) ‡	glnP_2→	Glutamine transport system permease protein GlnP
Non-passaged stock 3	RA	1981043	T→G	0.113	E304D(GAA→GAC)	dltA←	D‑alanine‑‑D‑alanyl carrier protein ligase
Non-passaged stock 3	RA	299968	A→T	0.102	E198V(GAG→GTG)	kdgR→	HTH‑type transcriptional regulator KdgR
Non-passaged stock 3	RA	1868543	C→A	0.102	intergenic (‑95/+75)	pgi← / ←D39N_01907	Glucose‑6‑phosphate isomerase/Putative glutamine amidotransferase
Non-passaged stock 3	RA	1620763	G→T	0.093	A58E(GCA→GAA)	ccpA_1←	Catabolite control protein A
Non-passaged stock 3	RA	1087148	C→A	0.09	intergenic (‑10/+69)	lepA← / ←pphA	Elongation factor 4/Serine/threonine‑protein phosphatase 1
Non-passaged stock 3	RA	503,285:1	+T	0.071	intergenic (+164/‑119)	D39N_00500→ / →D39N_00501	hypothetical protein/hypothetical protein
Non-passaged stock 3	RA	503,285:2	+A	0.071	intergenic (+164/‑119)	D39N_00500→ / →D39N_00501	hypothetical protein/hypothetical protein
Non-passaged stock 3	RA	446605	A→T	0.068	intergenic (+31/+528)	pyrG→ / ←D39N_00444	CTP synthase/hypothetical protein
Non-passaged stock 3	RA	684699	T→A	0.062	H212Q(CAT→CAA)	metK→	S‑adenosylmethionine synthase
Non-passaged stock 3	RA	851855	G→T	0.06	G230C(GGT→TGT)	pyrH→	Uridylate kinase
Non-passaged stock 3	RA	1644599	C→A	0.055	A251A(GCC→GCA)	pucK→	Uric acid permease PucK
Non-passaged stock 3	RA	503286	Δ1 bp	0.054	intergenic (+165/‑118)	D39N_00500→ / →D39N_00501	hypothetical protein/hypothetical protein
Non-passaged stock 3	RA	503287	Δ1 bp	0.054	intergenic (+166/‑117)	D39N_00500→ / →D39N_00501	hypothetical protein/hypothetical protein
Non-passaged stock 3	RA	1456762	A→T	0.054	S14T(TCC→ACC)	D39N_01449←	hypothetical protein
Non-passaged stock 3	RA	1456594	C→A	0.053	V70F(GTT→TTT)	D39N_01449←	hypothetical protein
Non-passaged stock 3	RA	1544991	A→C	0.053	F15V(TTT→GTT)	dnaI←	Primosomal protein DnaI
Non-passaged stock 3	RA	1296615	C→A	0.052	C149*(TGC→TGA)	ykoD_3→	Putative HMP/thiamine import ATP‑binding protein YkoD
Non-passaged stock 3	RA	1868506	G→T	0.052	intergenic (‑58/+112)	pgi← / ←D39N_01907	Glucose‑6‑phosphate isomerase/Putative glutamine amidotransferase
Non-passaged stock 3	RA	1878942	T→G	0.051	intergenic (+232/+83)	argS→ / ←D39N_01914	Arginine‑‑tRNA ligase/hypothetical protein

## Sheet: Passaged stocks
Isolate	evidence	position	mutation	freq	annotation	gene	description
Passaged Stocks 3	RA	1690463	A→G	0.931	intergenic (‑84/+274)	gtfA← / ←araQ_4	Sucrose phosphorylase/L‑arabinose transport system permease protein AraQ
Passaged Stocks 3	RA	471375	C→T	0.913	A458A(GCC→GCT)	dnaK→	Chaperone protein DnaK
Passaged Stocks 3	RA	1129380	G→T	0.873	D593Y(GAC→TAC)	glnP_2→	Glutamine transport system permease protein GlnP
Passaged Stocks 3	RA	1868592	G→T	0.253	intergenic (‑144/+26)	pgi← / ←D39N_01907	Glucose‑6‑phosphate isomerase/Putative glutamine amidotransferase
Passaged Stocks 3	RA	1868580	G→T	0.249	intergenic (‑132/+38)	pgi← / ←D39N_01907	Glucose‑6‑phosphate isomerase/Putative glutamine amidotransferase
Passaged Stocks 3	RA	1868569	C→A	0.187	intergenic (‑121/+49)	pgi← / ←D39N_01907	Glucose‑6‑phosphate isomerase/Putative glutamine amidotransferase
Passaged Stocks 3	RA	997190	A→C	0.168	V744G(GTT→GGT)	ppc←	Phosphoenolpyruvate carboxylase
Passaged Stocks 3	RA	1981043	T→G	0.148	E304D(GAA→GAC)	dltA←	D‑alanine‑‑D‑alanyl carrier protein ligase
Passaged Stocks 3	RA	1868565	C→A	0.136	intergenic (‑117/+53)	pgi← / ←D39N_01907	Glucose‑6‑phosphate isomerase/Putative glutamine amidotransferase
Passaged Stocks 3	RA	299952	T→G	0.127	L193V(TTG→GTG)	kdgR→	HTH‑type transcriptional regulator KdgR
Passaged Stocks 3	RA	1620750	A→T	0.117	T62T(ACT→ACA)	ccpA_1←	Catabolite control protein A
Passaged Stocks 3	RA	1458248	T→G	0.11	K109N(AAA→AAC)	D39N_01451←	hypothetical protein
Passaged Stocks 3	RA	1868543	C→A	0.101	intergenic (‑95/+75)	pgi← / ←D39N_01907	Glucose‑6‑phosphate isomerase/Putative glutamine amidotransferase
Passaged Stocks 3	RA	997131	G→T	0.096	P764T(CCA→ACA)	ppc←	Phosphoenolpyruvate carboxylase
Passaged Stocks 3	RA	1868538	G→T	0.096	intergenic (‑90/+80)	pgi← / ←D39N_01907	Glucose‑6‑phosphate isomerase/Putative glutamine amidotransferase
Passaged Stocks 3	RA	1868596	G→T	0.096	intergenic (‑148/+22)	pgi← / ←D39N_01907	Glucose‑6‑phosphate isomerase/Putative glutamine amidotransferase
Passaged Stocks 3	RA	1256268	A→C	0.092	A40A(GCT→GCG)	D39N_01240←	hypothetical protein
Passaged Stocks 3	RA	488202	C→A	0.091	R32S(CGC→AGC)	nusA→	Transcription termination/antitermination protein NusA
Passaged Stocks 3	RA	130756	G→T	0.084	intergenic (+85/‑316)	lytB_1→ / →mnmA	Putative endo‑beta‑N‑acetylglucosaminidase/tRNA‑specific 2‑thiouridylase MnmA
Passaged Stocks 3	RA	1868554	G→T	0.075	intergenic (‑106/+64)	pgi← / ←D39N_01907	Glucose‑6‑phosphate isomerase/Putative glutamine amidotransferase
Passaged Stocks 3	RA	899939	G→T	0.073	E184*(GAA→TAA)	znuA_1→	High‑affinity zinc uptake system binding‑protein ZnuA
Passaged Stocks 3	RA	130745	G→T	0.071	intergenic (+74/‑327)	lytB_1→ / →mnmA	Putative endo‑beta‑N‑acetylglucosaminidase/tRNA‑specific 2‑thiouridylase MnmA
Passaged Stocks 3	RA	299968	A→T	0.069	E198V(GAG→GTG)	kdgR→	HTH‑type transcriptional regulator KdgR
Passaged Stocks 3	RA	574498	A→C	0.069	E1379D(GAA→GAC)	prtP→	PII‑type proteinase
Passaged Stocks 3	RA	1868517	G→T	0.067	intergenic (‑69/+101)	pgi← / ←D39N_01907	Glucose‑6‑phosphate isomerase/Putative glutamine amidotransferase
Passaged Stocks 3	RA	1934249	A→T	0.066	N515K(AAT→AAA)	lytB_6←	Putative endo‑beta‑N‑acetylglucosaminidase
Passaged Stocks 3	RA	1274206	C→A	0.065	intergenic (‑65/+75)	rpsU← / ←nagB	30S ribosomal protein S21/Glucosamine‑6‑phosphate deaminase
Passaged Stocks 3	RA	1868526	C→A	0.065	intergenic (‑78/+92)	pgi← / ←D39N_01907	Glucose‑6‑phosphate isomerase/Putative glutamine amidotransferase
Passaged Stocks 3	RA	191551	G→A	0.06	intergenic (+37/‑83)	D39N_00189→ / →nrdD_1	hypothetical protein/Anaerobic ribonucleoside‑triphosphate reductase
Passaged Stocks 3	RA	425050	C→A	0.06	E396*(GAA→TAA)	nagC←	N‑acetylglucosamine repressor
Passaged Stocks 3	RA	1868523	C→A	0.058	intergenic (‑75/+95)	pgi← / ←D39N_01907	Glucose‑6‑phosphate isomerase/Putative glutamine amidotransferase
Passaged Stocks 3	RA	633995	G→T	0.052	D31Y(GAT→TAT)	D39N_00622→	hypothetical protein
Passaged Stocks 3	RA	1995966	T→A	0.052	S540S(TCA→TCT)	lytB_7←	Putative endo‑beta‑N‑acetylglucosaminidase

## Sheet: Post-infection passaged stocks
Isolate	evidence	position	mutation	freq	annotation	gene	description
Passaged mouse 1	RA	1690463	A→G	0.777	intergenic (‑84/+274)	gtfA← / ←araQ_4	Sucrose phosphorylase/L‑arabinose transport system permease protein AraQ
Passaged mouse 1	RA	471375	C→T	0.753	A458A(GCC→GCT)	dnaK→	Chaperone protein DnaK
Passaged mouse 1	RA	1129380	G→T	0.548	D593Y(GAC→TAC)	glnP_2→	Glutamine transport system permease protein GlnP
Passaged mouse 1	RA	1868580	G→T	0.221	intergenic (‑132/+38)	pgi← / ←D39N_01907	Glucose‑6‑phosphate isomerase/Putative glutamine amidotransferase
Passaged mouse 1	RA	1868592	G→T	0.212	intergenic (‑144/+26)	pgi← / ←D39N_01907	Glucose‑6‑phosphate isomerase/Putative glutamine amidotransferase
Passaged mouse 1	RA	191551	G→A	0.165	intergenic (+37/‑83)	D39N_00189→ / →nrdD_1	hypothetical protein/Anaerobic ribonucleoside‑triphosphate reductase
Passaged mouse 1	RA	1868569	C→A	0.144	intergenic (‑121/+49)	pgi← / ←D39N_01907	Glucose‑6‑phosphate isomerase/Putative glutamine amidotransferase
Passaged mouse 1	RA	1274206	C→A	0.139	intergenic (‑65/+75)	rpsU← / ←nagB	30S ribosomal protein S21/Glucosamine‑6‑phosphate deaminase
Passaged mouse 1	RA	299952	T→G	0.125	L193V(TTG→GTG)	kdgR→	HTH‑type transcriptional regulator KdgR
Passaged mouse 1	RA	1868543	C→A	0.123	intergenic (‑95/+75)	pgi← / ←D39N_01907	Glucose‑6‑phosphate isomerase/Putative glutamine amidotransferase
Passaged mouse 1	RA	488198	T→G	0.121	A30A(GCT→GCG)	nusA→	Transcription termination/antitermination protein NusA
Passaged mouse 1	RA	1620726	C→A	0.107	L70F(TTG→TTT)	ccpA_1←	Catabolite control protein A
Passaged mouse 1	RA	896994	G→T	0.103	E24*(GAA→TAA)	D39N_00901→	hypothetical protein
Passaged mouse 1	RA	845344	G→T	0.101	E168*(GAA→TAA)	dnaX_2→	DNA polymerase III subunit gamma/tau
Passaged mouse 1	RA	187752	A→C	0.087	Q48H(CAA→CAC)	D39N_00186→	hypothetical protein
Passaged mouse 1	RA	111785	G→T	0.086	W262L(TGG→TTG)	argH→	Argininosuccinate lyase
Passaged mouse 1	RA	1868596	G→T	0.082	intergenic (‑148/+22)	pgi← / ←D39N_01907	Glucose‑6‑phosphate isomerase/Putative glutamine amidotransferase
Passaged mouse 1	RA	936944	A→T	0.08	intergenic (+506/+475)	D39N_00927→ / ←eno	hypothetical protein/Enolase
Passaged mouse 1	RA	191125	C→G	0.078	L384V(CTA→GTA)	D39N_00189→	hypothetical protein
Passaged mouse 1	RA	419501	A→C	0.078	V54V(GTT→GTG)	dinB←	DNA polymerase IV
Passaged mouse 1	RA	503286	Δ1 bp	0.074	intergenic (+165/‑118)	D39N_00500→ / →D39N_00501	hypothetical protein/hypothetical protein
Passaged mouse 1	RA	2003080	A→C	0.07	L84V(TTG→GTG)	clpC_2←	ATP‑dependent Clp protease ATP‑binding subunit ClpC
Passaged mouse 1	RA	503287	Δ1 bp	0.07	intergenic (+166/‑117)	D39N_00500→ / →D39N_00501	hypothetical protein/hypothetical protein
Passaged mouse 1	RA	1868565	C→A	0.068	intergenic (‑117/+53)	pgi← / ←D39N_01907	Glucose‑6‑phosphate isomerase/Putative glutamine amidotransferase
Passaged mouse 1	RA	7553	C→A	0.065	S933*(TCA→TAA)	mfd→	Transcription‑repair‑coupling factor
Passaged mouse 1	RA	1868523	C→A	0.065	intergenic (‑75/+95)	pgi← / ←D39N_01907	Glucose‑6‑phosphate isomerase/Putative glutamine amidotransferase
Passaged mouse 1	RA	111796	G→T	0.061	E266*(GAG→TAG)	argH→	Argininosuccinate lyase
Passaged mouse 1	RA	1868526	C→A	0.061	intergenic (‑78/+92)	pgi← / ←D39N_01907	Glucose‑6‑phosphate isomerase/Putative glutamine amidotransferase
Passaged mouse 1	RA	1281962	G→T	0.058	T94K(ACG→AAG)	D39N_01271←	hypothetical protein
Passaged mouse 2	RA	191551	G→A	1	intergenic (+37/‑83)	D39N_00189→ / →nrdD_1	hypothetical protein/Anaerobic ribonucleoside‑triphosphate reductase
Passaged mouse 2	RA	1274206	C→A	1	intergenic (‑65/+75)	rpsU← / ←nagB	30S ribosomal protein S21/Glucosamine‑6‑phosphate deaminase
Passaged mouse 2	RA	1868580	G→T	0.228	intergenic (‑132/+38)	pgi← / ←D39N_01907	Glucose‑6‑phosphate isomerase/Putative glutamine amidotransferase
Passaged mouse 2	RA	906041	T→G	0.227	V155V(GTT→GTG)	ung→	Uracil‑DNA glycosylase
Passaged mouse 2	RA	1868592	G→T	0.204	intergenic (‑144/+26)	pgi← / ←D39N_01907	Glucose‑6‑phosphate isomerase/Putative glutamine amidotransferase
Passaged mouse 2	RA	1868569	C→A	0.168	intergenic (‑121/+49)	pgi← / ←D39N_01907	Glucose‑6‑phosphate isomerase/Putative glutamine amidotransferase
Passaged mouse 2	RA	299952	T→G	0.147	L193V(TTG→GTG)	kdgR→	HTH‑type transcriptional regulator KdgR
Passaged mouse 2	RA	1868548	G→T	0.138	intergenic (‑100/+70)	pgi← / ←D39N_01907	Glucose‑6‑phosphate isomerase/Putative glutamine amidotransferase
Passaged mouse 2	RA	1868543	C→A	0.127	intergenic (‑95/+75)	pgi← / ←D39N_01907	Glucose‑6‑phosphate isomerase/Putative glutamine amidotransferase
Passaged mouse 2	RA	1868538	G→T	0.116	intergenic (‑90/+80)	pgi← / ←D39N_01907	Glucose‑6‑phosphate isomerase/Putative glutamine amidotransferase
Passaged mouse 2	RA	1995704	A→T	0.109	Y628N(TAC→AAC)	lytB_7←	Putative endo‑beta‑N‑acetylglucosaminidase
Passaged mouse 2	RA	985343	G→T	0.104	M9I(ATG→ATT)	D39N_00974→	hypothetical protein
Passaged mouse 2	RA	1087148	C→A	0.1	intergenic (‑10/+69)	lepA← / ←pphA	Elongation factor 4/Serine/threonine‑protein phosphatase 1
Passaged mouse 2	RA	82939	G→A	0.098	K918K(AAG→AAA)	D39N_00079→	hypothetical protein
Passaged mouse 2	RA	684699	T→A	0.098	H212Q(CAT→CAA)	metK→	S‑adenosylmethionine synthase
Passaged mouse 2	RA	2003080	A→C	0.095	L84V(TTG→GTG)	clpC_2←	ATP‑dependent Clp protease ATP‑binding subunit ClpC
Passaged mouse 2	RA	492554	A→C	0.095	N900H(AAC→CAC)	infB→	Translation initiation factor IF‑2
Passaged mouse 2	RA	503286	Δ1 bp	0.09	intergenic (+165/‑118)	D39N_00500→ / →D39N_00501	hypothetical protein/hypothetical protein
Passaged mouse 2	RA	503287	Δ1 bp	0.09	intergenic (+166/‑117)	D39N_00500→ / →D39N_00501	hypothetical protein/hypothetical protein
Passaged mouse 2	RA	1868554	G→T	0.088	intergenic (‑106/+64)	pgi← / ←D39N_01907	Glucose‑6‑phosphate isomerase/Putative glutamine amidotransferase
Passaged mouse 2	RA	937849	T→A	0.087	D292V(GAT→GTT)	eno←	Enolase
Passaged mouse 2	RA	130756	G→T	0.086	intergenic (+85/‑316)	lytB_1→ / →mnmA	Putative endo‑beta‑N‑acetylglucosaminidase/tRNA‑specific 2‑thiouridylase MnmA
Passaged mouse 2	RA	1315222	T→G	0.085	V53V(GTT→GTG)	D39N_01308→	hypothetical protein
Passaged mouse 2	RA	1868596	G→T	0.083	intergenic (‑148/+22)	pgi← / ←D39N_01907	Glucose‑6‑phosphate isomerase/Putative glutamine amidotransferase
Passaged mouse 2	RA	730193	T→G	0.082	intergenic (‑54/+111)	D39N_00724← / ←rppH	hypothetical protein/RNA pyrophosphohydrolase
Passaged mouse 2	RA	1620763	G→T	0.079	A58E(GCA→GAA)	ccpA_1←	Catabolite control protein A
Passaged mouse 2	RA	191170	A→T	0.078	K399*(AAG→TAG)	D39N_00189→	hypothetical protein
Passaged mouse 2	RA	408610	T→G	0.077	intergenic (+53/‑54)	ilvC→ / →D39N_00409	Ketol‑acid reductoisomerase (NADP(+))/hypothetical protein
Passaged mouse 2	RA	1868506	G→T	0.067	intergenic (‑58/+112)	pgi← / ←D39N_01907	Glucose‑6‑phosphate isomerase/Putative glutamine amidotransferase
Passaged mouse 2	RA	997131	G→T	0.061	P764T(CCA→ACA)	ppc←	Phosphoenolpyruvate carboxylase
Passaged mouse 3	RA	191551	G→A	0.765	intergenic (+37/‑83)	D39N_00189→ / →nrdD_1	hypothetical protein/Anaerobic ribonucleoside‑triphosphate reductase
Passaged mouse 3	RA	1274206	C→A	0.735	intergenic (‑65/+75)	rpsU← / ←nagB	30S ribosomal protein S21/Glucosamine‑6‑phosphate deaminase
Passaged mouse 3	RA	1690463	A→G	0.252	intergenic (‑84/+274)	gtfA← / ←araQ_4	Sucrose phosphorylase/L‑arabinose transport system permease protein AraQ
Passaged mouse 3	RA	471375	C→T	0.246	A458A(GCC→GCT)	dnaK→	Chaperone protein DnaK
Passaged mouse 3	RA	1868580	G→T	0.238	intergenic (‑132/+38)	pgi← / ←D39N_01907	Glucose‑6‑phosphate isomerase/Putative glutamine amidotransferase
Passaged mouse 3	RA	1129380	G→T	0.206	D593Y(GAC→TAC)	glnP_2→	Glutamine transport system permease protein GlnP
Passaged mouse 3	RA	1868592	G→T	0.188	intergenic (‑144/+26)	pgi← / ←D39N_01907	Glucose‑6‑phosphate isomerase/Putative glutamine amidotransferase
Passaged mouse 3	JC	503285	#NAME?	0.179	intergenic (+164/‑119)	D39N_00500→ / →D39N_00501	hypothetical protein/hypothetical protein
Passaged mouse 3	RA	730219	G→T	0.157	intergenic (‑80/+85)	D39N_00724← / ←rppH	hypothetical protein/RNA pyrophosphohydrolase
Passaged mouse 3	RA	299952	T→G	0.156	L193V(TTG→GTG)	kdgR→	HTH‑type transcriptional regulator KdgR
Passaged mouse 3	RA	1868569	C→A	0.145	intergenic (‑121/+49)	pgi← / ←D39N_01907	Glucose‑6‑phosphate isomerase/Putative glutamine amidotransferase
Passaged mouse 3	RA	351108	C→A	0.141	Y24*(TAC→TAA)	galK_1→	Galactokinase
Passaged mouse 3	RA	1868543	C→A	0.14	intergenic (‑95/+75)	pgi← / ←D39N_01907	Glucose‑6‑phosphate isomerase/Putative glutamine amidotransferase
Passaged mouse 3	RA	1709186	C→A	0.114	Q56K(CAA→AAA)	D39N_01718→	hypothetical protein
Passaged mouse 3	RA	191126	T→G	0.108	L384R(CTA→CGA)	D39N_00189→	hypothetical protein
Passaged mouse 3	RA	1981043	T→G	0.108	E304D(GAA→GAC)	dltA←	D‑alanine‑‑D‑alanyl carrier protein ligase
Passaged mouse 3	RA	1620750	A→T	0.106	T62T(ACT→ACA)	ccpA_1←	Catabolite control protein A
Passaged mouse 3	RA	419501	A→C	0.099	V54V(GTT→GTG)	dinB←	DNA polymerase IV
Passaged mouse 3	RA	1868538	G→T	0.094	intergenic (‑90/+80)	pgi← / ←D39N_01907	Glucose‑6‑phosphate isomerase/Putative glutamine amidotransferase
Passaged mouse 3	RA	1087148	C→A	0.091	intergenic (‑10/+69)	lepA← / ←pphA	Elongation factor 4/Serine/threonine‑protein phosphatase 1
Passaged mouse 3	RA	488188	T→G	0.09	L27R(CTT→CGT)	nusA→	Transcription termination/antitermination protein NusA
Passaged mouse 3	RA	965194	C→A	0.089	Q56K(CAA→AAA)	D39N_00950→	hypothetical protein
Passaged mouse 3	RA	937849	T→A	0.087	D292V(GAT→GTT)	eno←	Enolase
Passaged mouse 3	RA	1282008	A→C	0.084	F79V(TTT→GTT)	D39N_01271←	hypothetical protein
Passaged mouse 3	RA	1273481	A→C	0.081	L119V(TTA→GTA)	hprK←	HPr kinase/phosphorylase
Passaged mouse 3	RA	1868565	C→A	0.078	intergenic (‑117/+53)	pgi← / ←D39N_01907	Glucose‑6‑phosphate isomerase/Putative glutamine amidotransferase
Passaged mouse 3	RA	1934327	A→T	0.071	G489G(GGT→GGA)	lytB_6←	Putative endo‑beta‑N‑acetylglucosaminidase
Passaged mouse 3	RA	82939	G→A	0.069	K918K(AAG→AAA)	D39N_00079→	hypothetical protein
Passaged mouse 3	RA	1315222	T→G	0.068	V53V(GTT→GTG)	D39N_01308→	hypothetical protein
Passaged mouse 3	RA	1256244	C→A	0.067	L48F(TTG→TTT)	D39N_01240←	hypothetical protein
Passaged mouse 3	RA	564764	T→A	0.064	E117V(GAA→GTA)	D39N_00558←	hypothetical protein
Passaged mouse 3	RA	141809	A→T	0.061	S11T(TCA→ACA)	D39N_00139←	hypothetical protein
Passaged mouse 3	RA	1868563	C→A	0.058	intergenic (‑115/+55)	pgi← / ←D39N_01907	Glucose‑6‑phosphate isomerase/Putative glutamine amidotransferase
Passaged mouse 3	RA	1620775	G→T	0.056	P54Q(CCA→CAA)	ccpA_1←	Catabolite control protein A
Passaged mouse 3	RA	1544991	A→C	0.055	F15V(TTT→GTT)	dnaI←	Primosomal protein DnaI
Passaged mouse 3	RA	1868548	G→T	0.055	intergenic (‑100/+70)	pgi← / ←D39N_01907	Glucose‑6‑phosphate isomerase/Putative glutamine amidotransferase
Passaged mouse 3	RA	244849	T→A	0.055	T918S(ACA→TCA)	pulA←	Pullulanase
Passaged mouse 3	RA	558211	A→C	0.054	N15H(AAC→CAC)	D39N_00551→	hypothetical protein
Passaged mouse 3	RA	1868542	T→A	0.05	intergenic (‑94/+76)	pgi← / ←D39N_01907	Glucose‑6‑phosphate isomerase/Putative glutamine amidotransferase
Passaged mouse 4	RA	471375	C→T	1	A458A(GCC→GCT)	dnaK→	Chaperone protein DnaK
Passaged mouse 4	RA	1129380	G→T	1	D593Y(GAC→TAC)	glnP_2→	Glutamine transport system permease protein GlnP
Passaged mouse 4	RA	1690463	A→G	1	intergenic (‑84/+274)	gtfA← / ←araQ_4	Sucrose phosphorylase/L‑arabinose transport system permease protein AraQ
Passaged mouse 4	RA	1868592	G→T	0.225	intergenic (‑144/+26)	pgi← / ←D39N_01907	Glucose‑6‑phosphate isomerase/Putative glutamine amidotransferase
Passaged mouse 4	RA	1868580	G→T	0.179	intergenic (‑132/+38)	pgi← / ←D39N_01907	Glucose‑6‑phosphate isomerase/Putative glutamine amidotransferase
Passaged mouse 4	RA	130795	C→A	0.172	intergenic (+124/‑277)	lytB_1→ / →mnmA	Putative endo‑beta‑N‑acetylglucosaminidase/tRNA‑specific 2‑thiouridylase MnmA
Passaged mouse 4	RA	299952	T→G	0.15	L193V(TTG→GTG)	kdgR→	HTH‑type transcriptional regulator KdgR
Passaged mouse 4	RA	1868569	C→A	0.139	intergenic (‑121/+49)	pgi← / ←D39N_01907	Glucose‑6‑phosphate isomerase/Putative glutamine amidotransferase
Passaged mouse 4	RA	1868543	C→A	0.138	intergenic (‑95/+75)	pgi← / ←D39N_01907	Glucose‑6‑phosphate isomerase/Putative glutamine amidotransferase
Passaged mouse 4	RA	1981043	T→G	0.135	E304D(GAA→GAC)	dltA←	D‑alanine‑‑D‑alanyl carrier protein ligase
Passaged mouse 4	RA	419501	A→C	0.123	V54V(GTT→GTG)	dinB←	DNA polymerase IV
Passaged mouse 4	RA	1620763	G→T	0.112	A58E(GCA→GAA)	ccpA_1←	Catabolite control protein A
Passaged mouse 4	RA	937849	T→A	0.11	D292V(GAT→GTT)	eno←	Enolase
Passaged mouse 4	RA	1868565	C→A	0.105	intergenic (‑117/+53)	pgi← / ←D39N_01907	Glucose‑6‑phosphate isomerase/Putative glutamine amidotransferase
Passaged mouse 4	RA	488198	T→G	0.103	A30A(GCT→GCG)	nusA→	Transcription termination/antitermination protein NusA
Passaged mouse 4	RA	130794	T→A	0.097	intergenic (+123/‑278)	lytB_1→ / →mnmA	Putative endo‑beta‑N‑acetylglucosaminidase/tRNA‑specific 2‑thiouridylase MnmA
Passaged mouse 4	RA	1843457	T→A	0.093	intergenic (‑11/+65)	comGA← / ←D39N_01872	ComG operon protein 1/hypothetical protein
Passaged mouse 4	RA	141840	A→T	0.091	intergenic (‑1/‑1220)	D39N_00139← / →bshA_1	hypothetical protein/N‑acetyl‑alpha‑D‑glucosaminyl L‑malate synthase
Passaged mouse 4	RA	130793	G→T	0.089	intergenic (+122/‑279)	lytB_1→ / →mnmA	Putative endo‑beta‑N‑acetylglucosaminidase/tRNA‑specific 2‑thiouridylase MnmA
Passaged mouse 4	RA	130756	G→T	0.081	intergenic (+85/‑316)	lytB_1→ / →mnmA	Putative endo‑beta‑N‑acetylglucosaminidase/tRNA‑specific 2‑thiouridylase MnmA
Passaged mouse 4	RA	1868596	G→T	0.078	intergenic (‑148/+22)	pgi← / ←D39N_01907	Glucose‑6‑phosphate isomerase/Putative glutamine amidotransferase
Passaged mouse 4	RA	1853065	T→A	0.074	S184C(AGT→TGT)	D39N_01883←	hypothetical protein
Passaged mouse 4	RA	130780	G→T	0.074	intergenic (+109/‑292)	lytB_1→ / →mnmA	Putative endo‑beta‑N‑acetylglucosaminidase/tRNA‑specific 2‑thiouridylase MnmA
Passaged mouse 4	RA	1853036	T→G	0.072	E193D(GAA→GAC)	D39N_01883←	hypothetical protein
Passaged mouse 4	RA	1256268	A→C	0.071	A40A(GCT→GCG)	D39N_01240←	hypothetical protein
Passaged mouse 4	RA	1868538	G→T	0.07	intergenic (‑90/+80)	pgi← / ←D39N_01907	Glucose‑6‑phosphate isomerase/Putative glutamine amidotransferase
Passaged mouse 4	RA	1843483	G→T	0.063	intergenic (‑37/+39)	comGA← / ←D39N_01872	ComG operon protein 1/hypothetical protein
Passaged mouse 4	RA	1868563	C→A	0.062	intergenic (‑115/+55)	pgi← / ←D39N_01907	Glucose‑6‑phosphate isomerase/Putative glutamine amidotransferase
Passaged mouse 4	RA	1897979	A→C	0.061	I677S(ATT→AGT)	ctpC←	putative manganese/zinc‑exporting P‑type ATPase
Passaged mouse 4	RA	503287	Δ1 bp	0.058	intergenic (+166/‑117)	D39N_00500→ / →D39N_00501	hypothetical protein/hypothetical protein
Passaged mouse 4	RA	1281962	G→T	0.058	T94K(ACG→AAG)	D39N_01271←	hypothetical protein
Passaged mouse 4	RA	684712	G→T	0.058	D217Y(GAC→TAC)	metK→	S‑adenosylmethionine synthase
Passaged mouse 4	RA	1868548	G→T	0.058	intergenic (‑100/+70)	pgi← / ←D39N_01907	Glucose‑6‑phosphate isomerase/Putative glutamine amidotransferase
Passaged mouse 4	RA	503286	Δ1 bp	0.057	intergenic (+165/‑118)	D39N_00500→ / →D39N_00501	hypothetical protein/hypothetical protein
Passaged mouse 4	RA	425050	C→A	0.057	E396*(GAA→TAA)	nagC←	N‑acetylglucosamine repressor
Passaged mouse 4	RA	299998	C→A	0.052	T208K(ACA→AAA)	kdgR→	HTH‑type transcriptional regulator KdgR
Passaged mouse 5	RA	1274206	C→A	0.757	intergenic (‑65/+75)	rpsU← / ←nagB	30S ribosomal protein S21/Glucosamine‑6‑phosphate deaminase
Passaged mouse 5	RA	191551	G→A	0.695	intergenic (+37/‑83)	D39N_00189→ / →nrdD_1	hypothetical protein/Anaerobic ribonucleoside‑triphosphate reductase
Passaged mouse 5	RA	1524303	G→T	0.509	F550L(TTC→TTA)	nanA_3←	Sialidase A
Passaged mouse 5	RA	1868580	G→T	0.317	intergenic (‑132/+38)	pgi← / ←D39N_01907	Glucose‑6‑phosphate isomerase/Putative glutamine amidotransferase
Passaged mouse 5	RA	471375	C→T	0.271	A458A(GCC→GCT)	dnaK→	Chaperone protein DnaK
Passaged mouse 5	RA	1690463	A→G	0.269	intergenic (‑84/+274)	gtfA← / ←araQ_4	Sucrose phosphorylase/L‑arabinose transport system permease protein AraQ
Passaged mouse 5	RA	1868543	C→A	0.206	intergenic (‑95/+75)	pgi← / ←D39N_01907	Glucose‑6‑phosphate isomerase/Putative glutamine amidotransferase
Passaged mouse 5	RA	1868569	C→A	0.201	intergenic (‑121/+49)	pgi← / ←D39N_01907	Glucose‑6‑phosphate isomerase/Putative glutamine amidotransferase
Passaged mouse 5	RA	1868592	G→T	0.185	intergenic (‑144/+26)	pgi← / ←D39N_01907	Glucose‑6‑phosphate isomerase/Putative glutamine amidotransferase
Passaged mouse 5	RA	419501	A→C	0.138	V54V(GTT→GTG)	dinB←	DNA polymerase IV
Passaged mouse 5	RA	1868538	G→T	0.138	intergenic (‑90/+80)	pgi← / ←D39N_01907	Glucose‑6‑phosphate isomerase/Putative glutamine amidotransferase
Passaged mouse 5	RA	1868565	C→A	0.132	intergenic (‑117/+53)	pgi← / ←D39N_01907	Glucose‑6‑phosphate isomerase/Putative glutamine amidotransferase
Passaged mouse 5	RA	845371	A→T	0.102	M177L(ATG→TTG)	dnaX_2→	DNA polymerase III subunit gamma/tau
Passaged mouse 5	RA	730209	G→T	0.101	intergenic (‑70/+95)	D39N_00724← / ←rppH	hypothetical protein/RNA pyrophosphohydrolase
Passaged mouse 5	RA	1868526	C→A	0.101	intergenic (‑78/+92)	pgi← / ←D39N_01907	Glucose‑6‑phosphate isomerase/Putative glutamine amidotransferase
Passaged mouse 5	RA	1868536	C→A	0.1	intergenic (‑88/+82)	pgi← / ←D39N_01907	Glucose‑6‑phosphate isomerase/Putative glutamine amidotransferase
Passaged mouse 5	RA	1868554	G→T	0.099	intergenic (‑106/+64)	pgi← / ←D39N_01907	Glucose‑6‑phosphate isomerase/Putative glutamine amidotransferase
Passaged mouse 5	RA	300011	G→T	0.094	M212I(ATG→ATT)	kdgR→	HTH‑type transcriptional regulator KdgR
Passaged mouse 5	RA	1868517	G→T	0.092	intergenic (‑69/+101)	pgi← / ←D39N_01907	Glucose‑6‑phosphate isomerase/Putative glutamine amidotransferase
Passaged mouse 5	RA	29851	G→T	0.086	Q56K(CAA→AAA)	D39N_00033←	hypothetical protein
Passaged mouse 5	RA	191126	T→G	0.084	L384R(CTA→CGA)	D39N_00189→	hypothetical protein
Passaged mouse 5	RA	730193	T→G	0.08	intergenic (‑54/+111)	D39N_00724← / ←rppH	hypothetical protein/RNA pyrophosphohydrolase
Passaged mouse 5	RA	351132	T→A	0.08	P32P(CCT→CCA)	galK_1→	Galactokinase
Passaged mouse 5	RA	2003080	A→C	0.074	L84V(TTG→GTG)	clpC_2←	ATP‑dependent Clp protease ATP‑binding subunit ClpC
Passaged mouse 5	RA	1868523	C→A	0.074	intergenic (‑75/+95)	pgi← / ←D39N_01907	Glucose‑6‑phosphate isomerase/Putative glutamine amidotransferase
Passaged mouse 5	RA	492554	A→C	0.072	N900H(AAC→CAC)	infB→	Translation initiation factor IF‑2
Passaged mouse 5	RA	1868548	G→T	0.072	intergenic (‑100/+70)	pgi← / ←D39N_01907	Glucose‑6‑phosphate isomerase/Putative glutamine amidotransferase
Passaged mouse 5	RA	130745	G→T	0.07	intergenic (+74/‑327)	lytB_1→ / →mnmA	Putative endo‑beta‑N‑acetylglucosaminidase/tRNA‑specific 2‑thiouridylase MnmA
Passaged mouse 5	RA	1868547	C→A	0.069	intergenic (‑99/+71)	pgi← / ←D39N_01907	Glucose‑6‑phosphate isomerase/Putative glutamine amidotransferase
Passaged mouse 5	RA	1166980	A→T	0.066	M95K(ATG→AAG)	carA←	Carbamoyl‑phosphate synthase small chain
Passaged mouse 5	RA	1256217	C→A	0.065	L57F(TTG→TTT)	D39N_01240←	hypothetical protein
Passaged mouse 5	RA	1456031	C→A	0.064	intergenic (+137/+156)	plsC→ / ←D39N_01449	1‑acyl‑sn‑glycerol‑3‑phosphate acyltransferase/hypothetical protein
Passaged mouse 5	RA	1166961	C→A	0.063	L101F(TTG→TTT)	carA←	Carbamoyl‑phosphate synthase small chain
Passaged mouse 5	RA	1868506	G→T	0.063	intergenic (‑58/+112)	pgi← / ←D39N_01907	Glucose‑6‑phosphate isomerase/Putative glutamine amidotransferase
Passaged mouse 5	RA	744717	A→C	0.061	T90P(ACT→CCT)	deoD_2→	Purine nucleoside phosphorylase DeoD‑type
Passaged mouse 5	RA	393534	T→G	0.058	L16V(TTG→GTG)	accA→	Acetyl‑coenzyme A carboxylase carboxyl transferase subunit alpha
Passaged mouse 5	RA	503287	Δ1 bp	0.058	intergenic (+166/‑117)	D39N_00500→ / →D39N_00501	hypothetical protein/hypothetical protein
Passaged mouse 5	RA	191134	G→T	0.057	G387W(GGG→TGG)	D39N_00189→	hypothetical protein
Passaged mouse 5	RA	503286	Δ1 bp	0.057	intergenic (+165/‑118)	D39N_00500→ / →D39N_00501	hypothetical protein/hypothetical protein
Passaged mouse 5	RA	2035415	A→C	0.052	Q357H(CAA→CAC)	ybiT_2→	putative ABC transporter ATP‑binding protein YbiT
Passaged mouse 6	RA	1690463	A→G	1	intergenic (‑84/+274)	gtfA← / ←araQ_4	Sucrose phosphorylase/L‑arabinose transport system permease protein AraQ
Passaged mouse 6	RA	471375	C→T	0.932	A458A(GCC→GCT)	dnaK→	Chaperone protein DnaK
Passaged mouse 6	RA	1129380	G→T	0.778	D593Y(GAC→TAC)	glnP_2→	Glutamine transport system permease protein GlnP
Passaged mouse 6	RA	1868580	G→T	0.253	intergenic (‑132/+38)	pgi← / ←D39N_01907	Glucose‑6‑phosphate isomerase/Putative glutamine amidotransferase
Passaged mouse 6	RA	1868569	C→A	0.205	intergenic (‑121/+49)	pgi← / ←D39N_01907	Glucose‑6‑phosphate isomerase/Putative glutamine amidotransferase
Passaged mouse 6	RA	1868592	G→T	0.199	intergenic (‑144/+26)	pgi← / ←D39N_01907	Glucose‑6‑phosphate isomerase/Putative glutamine amidotransferase
Passaged mouse 6	RA	1868543	C→A	0.171	intergenic (‑95/+75)	pgi← / ←D39N_01907	Glucose‑6‑phosphate isomerase/Putative glutamine amidotransferase
Passaged mouse 6	RA	1868554	G→T	0.153	intergenic (‑106/+64)	pgi← / ←D39N_01907	Glucose‑6‑phosphate isomerase/Putative glutamine amidotransferase
Passaged mouse 6	RA	854306	A→C	0.143	Q204H(CAA→CAC)	D39N_00853→	PhoH‑like protein
Passaged mouse 6	RA	1868565	C→A	0.126	intergenic (‑117/+53)	pgi← / ←D39N_01907	Glucose‑6‑phosphate isomerase/Putative glutamine amidotransferase
Passaged mouse 6	RA	1981043	T→G	0.123	E304D(GAA→GAC) ‡	dltA←	D‑alanine‑‑D‑alanyl carrier protein ligase
Passaged mouse 6	RA	419501	A→C	0.121	V54V(GTT→GTG)	dinB←	DNA polymerase IV
Passaged mouse 6	RA	488198	T→G	0.117	A30A(GCT→GCG)	nusA→	Transcription termination/antitermination protein NusA
Passaged mouse 6	RA	827461	T→G	0.11	F285C(TTT→TGT)	speA→	Arginine decarboxylase
Passaged mouse 6	RA	1620726	C→A	0.1	L70F(TTG→TTT)	ccpA_1←	Catabolite control protein A
Passaged mouse 6	RA	130756	G→T	0.094	intergenic (+85/‑316)	lytB_1→ / →mnmA	Putative endo‑beta‑N‑acetylglucosaminidase/tRNA‑specific 2‑thiouridylase MnmA
Passaged mouse 6	RA	1868538	G→T	0.089	intergenic (‑90/+80)	pgi← / ←D39N_01907	Glucose‑6‑phosphate isomerase/Putative glutamine amidotransferase
Passaged mouse 6	RA	130794	T→A	0.085	intergenic (+123/‑278)	lytB_1→ / →mnmA	Putative endo‑beta‑N‑acetylglucosaminidase/tRNA‑specific 2‑thiouridylase MnmA
Passaged mouse 6	RA	1868548	G→T	0.083	intergenic (‑100/+70)	pgi← / ←D39N_01907	Glucose‑6‑phosphate isomerase/Putative glutamine amidotransferase
Passaged mouse 6	RA	29851	G→T	0.077	Q56K(CAA→AAA)	D39N_00033←	hypothetical protein
Passaged mouse 6	RA	82939	G→A	0.076	K918K(AAG→AAA)	D39N_00079→	hypothetical protein
Passaged mouse 6	RA	1458297	C→A	0.074	R93L(CGT→CTT)	D39N_01451←	hypothetical protein
Passaged mouse 6	RA	1868526	C→A	0.073	intergenic (‑78/+92)	pgi← / ←D39N_01907	Glucose‑6‑phosphate isomerase/Putative glutamine amidotransferase
Passaged mouse 6	RA	503287	Δ1 bp	0.072	intergenic (+166/‑117)	D39N_00500→ / →D39N_00501	hypothetical protein/hypothetical protein
Passaged mouse 6	RA	503286	Δ1 bp	0.071	intergenic (+165/‑118)	D39N_00500→ / →D39N_00501	hypothetical protein/hypothetical protein
Passaged mouse 6	RA	130793	G→T	0.071	intergenic (+122/‑279)	lytB_1→ / →mnmA	Putative endo‑beta‑N‑acetylglucosaminidase/tRNA‑specific 2‑thiouridylase MnmA
Passaged mouse 6	RA	1783497	A→C	0.07	F171C(TTT→TGT)	rnmV←	Ribonuclease M5
Passaged mouse 6	RA	1843420	G→T	0.067	I9I(ATC→ATA)	comGA←	ComG operon protein 1
Passaged mouse 6	RA	1256217	C→A	0.067	L57F(TTG→TTT)	D39N_01240←	hypothetical protein
Passaged mouse 6	RA	976298	A→C	0.067	F536V(TTC→GTC)	pcrA←	ATP‑dependent DNA helicase PcrA
Passaged mouse 6	RA	1868596	G→T	0.064	intergenic (‑148/+22)	pgi← / ←D39N_01907	Glucose‑6‑phosphate isomerase/Putative glutamine amidotransferase
Passaged mouse 6	RA	1981045	C→G	0.063	E304Q(GAA→CAA) ‡	dltA←	D‑alanine‑‑D‑alanyl carrier protein ligase
Passaged mouse 6	RA	1286261	G→T	0.062	G379G(GGC→GGA)	ydcP_2←	putative protease YdcP
Passaged mouse 6	RA	1868506	G→T	0.06	intergenic (‑58/+112)	pgi← / ←D39N_01907	Glucose‑6‑phosphate isomerase/Putative glutamine amidotransferase
Passaged mouse 6	RA	1537179	A→C	0.059	L36R(CTG→CGG)	D39N_01521←	hypothetical protein
Passaged mouse 6	RA	151611	T→G	0.058	L83R(CTT→CGT)	D39N_00149→	hypothetical protein
Passaged mouse 6	RA	1752234	A→C	0.058	intergenic (‑87/+24)	ndk← / ←rpoC	Nucleoside diphosphate kinase/DNA‑directed RNA polymerase subunit beta'
Passaged mouse 6	RA	1281343	T→G	0.057	Q99P(CAA→CCA)	pncB2←	Nicotinate phosphoribosyltransferase pncB2
Passaged mouse 6	RA	936982	A→C	0.056	intergenic (+544/+437)	D39N_00927→ / ←eno	hypothetical protein/Enolase
Passaged mouse 6	RA	1166961	C→A	0.055	L101F(TTG→TTT)	carA←	Carbamoyl‑phosphate synthase small chain
Passaged mouse 6	RA	191116	C→A	0.053	L381I(CTA→ATA)	D39N_00189→	hypothetical protein
Passaged mouse 7	RA	471375	C→T	1	A458A(GCC→GCT)	dnaK→	Chaperone protein DnaK
Passaged mouse 7	RA	1690463	A→G	1	intergenic (‑84/+274)	gtfA← / ←araQ_4	Sucrose phosphorylase/L‑arabinose transport system permease protein AraQ
Passaged mouse 7	RA	1868580	G→T	0.191	intergenic (‑132/+38)	pgi← / ←D39N_01907	Glucose‑6‑phosphate isomerase/Putative glutamine amidotransferase
Passaged mouse 7	RA	488198	T→G	0.173	A30A(GCT→GCG)	nusA→	Transcription termination/antitermination protein NusA
Passaged mouse 7	RA	299952	T→G	0.171	L193V(TTG→GTG)	kdgR→	HTH‑type transcriptional regulator KdgR
Passaged mouse 7	RA	1868592	G→T	0.129	intergenic (‑144/+26)	pgi← / ←D39N_01907	Glucose‑6‑phosphate isomerase/Putative glutamine amidotransferase
Passaged mouse 7	RA	1868569	C→A	0.128	intergenic (‑121/+49)	pgi← / ←D39N_01907	Glucose‑6‑phosphate isomerase/Putative glutamine amidotransferase
Passaged mouse 7	RA	351140	A→T	0.113	E35V(GAA→GTA)	galK_1→	Galactokinase
Passaged mouse 7	RA	1868565	C→A	0.093	intergenic (‑117/+53)	pgi← / ←D39N_01907	Glucose‑6‑phosphate isomerase/Putative glutamine amidotransferase
Passaged mouse 7	RA	1456031	C→A	0.089	intergenic (+137/+156)	plsC→ / ←D39N_01449	1‑acyl‑sn‑glycerol‑3‑phosphate acyltransferase/hypothetical protein
Passaged mouse 7	RA	1256237	G→T	0.085	L51M(CTG→ATG)	D39N_01240←	hypothetical protein
Passaged mouse 7	RA	1544918	A→T	0.085	L39H(CTC→CAC)	dnaI←	Primosomal protein DnaI
Passaged mouse 7	RA	1868543	C→A	0.082	intergenic (‑95/+75)	pgi← / ←D39N_01907	Glucose‑6‑phosphate isomerase/Putative glutamine amidotransferase
Passaged mouse 7	RA	503,285:1	+T	0.077	intergenic (+164/‑119)	D39N_00500→ / →D39N_00501	hypothetical protein/hypothetical protein
Passaged mouse 7	RA	503,285:2	+A	0.077	intergenic (+164/‑119)	D39N_00500→ / →D39N_00501	hypothetical protein/hypothetical protein
Passaged mouse 7	RA	130798	T→A	0.076	intergenic (+127/‑274)	lytB_1→ / →mnmA	Putative endo‑beta‑N‑acetylglucosaminidase/tRNA‑specific 2‑thiouridylase MnmA
Passaged mouse 7	RA	1142449	T→A	0.076	E525V(GAA→GTA)	mcrB←	5‑methylcytosine‑specific restriction enzyme B
Passaged mouse 7	RA	1752234	A→C	0.066	intergenic (‑87/+24)	ndk← / ←rpoC	Nucleoside diphosphate kinase/DNA‑directed RNA polymerase subunit beta'
Passaged mouse 7	RA	1281962	G→T	0.065	T94K(ACG→AAG)	D39N_01271←	hypothetical protein
Passaged mouse 7	RA	1665990	T→G	0.062	N35K(AAT→AAG)	fhuC→	Iron(3+)‑hydroxamate import ATP‑binding protein FhuC
Passaged mouse 7	RA	1286261	G→T	0.062	G379G(GGC→GGA)	ydcP_2←	putative protease YdcP
Passaged mouse 7	RA	1868506	G→T	0.058	intergenic (‑58/+112)	pgi← / ←D39N_01907	Glucose‑6‑phosphate isomerase/Putative glutamine amidotransferase
Passaged mouse 7	RA	1868526	C→A	0.058	intergenic (‑78/+92)	pgi← / ←D39N_01907	Glucose‑6‑phosphate isomerase/Putative glutamine amidotransferase
Passaged mouse 7	RA	1129380	G→T	0.055	D593Y(GAC→TAC)	glnP_2→	Glutamine transport system permease protein GlnP
Passaged mouse 7	RA	1981056	T→G	0.053	Y300S(TAC→TCC)	dltA←	D‑alanine‑‑D‑alanyl carrier protein ligase
Passaged mouse 7	RA	2035412	T→A	0.053	I356I(ATT→ATA)	ybiT_2→	putative ABC transporter ATP‑binding protein YbiT
Passaged mouse 8	RA	471375	C→T	1	A458A(GCC→GCT)	dnaK→	Chaperone protein DnaK
Passaged mouse 8	RA	1129380	G→T	1	D593Y(GAC→TAC)	glnP_2→	Glutamine transport system permease protein GlnP
Passaged mouse 8	RA	1690463	A→G	1	intergenic (‑84/+274)	gtfA← / ←araQ_4	Sucrose phosphorylase/L‑arabinose transport system permease protein AraQ
Passaged mouse 8	RA	1868580	G→T	0.251	intergenic (‑132/+38)	pgi← / ←D39N_01907	Glucose‑6‑phosphate isomerase/Putative glutamine amidotransferase
Passaged mouse 8	RA	1868592	G→T	0.235	intergenic (‑144/+26)	pgi← / ←D39N_01907	Glucose‑6‑phosphate isomerase/Putative glutamine amidotransferase
Passaged mouse 8	RA	1868569	C→A	0.159	intergenic (‑121/+49)	pgi← / ←D39N_01907	Glucose‑6‑phosphate isomerase/Putative glutamine amidotransferase
Passaged mouse 8	RA	1868543	C→A	0.132	intergenic (‑95/+75)	pgi← / ←D39N_01907	Glucose‑6‑phosphate isomerase/Putative glutamine amidotransferase
Passaged mouse 8	RA	1868548	G→T	0.117	intergenic (‑100/+70)	pgi← / ←D39N_01907	Glucose‑6‑phosphate isomerase/Putative glutamine amidotransferase
Passaged mouse 8	RA	1868538	G→T	0.105	intergenic (‑90/+80)	pgi← / ←D39N_01907	Glucose‑6‑phosphate isomerase/Putative glutamine amidotransferase
Passaged mouse 8	RA	1544943	C→A	0.085	A31S(GCG→TCG)	dnaI←	Primosomal protein DnaI
Passaged mouse 8	RA	130756	G→T	0.085	intergenic (+85/‑316)	lytB_1→ / →mnmA	Putative endo‑beta‑N‑acetylglucosaminidase/tRNA‑specific 2‑thiouridylase MnmA
Passaged mouse 8	RA	1868517	G→T	0.084	intergenic (‑69/+101)	pgi← / ←D39N_01907	Glucose‑6‑phosphate isomerase/Putative glutamine amidotransferase
Passaged mouse 8	RA	1877645	A→C	0.072	E209D(GAA→GAC)	argS→	Arginine‑‑tRNA ligase
Passaged mouse 8	RA	1868506	G→T	0.069	intergenic (‑58/+112)	pgi← / ←D39N_01907	Glucose‑6‑phosphate isomerase/Putative glutamine amidotransferase

## Sheet: Post-infection non-passaged
Isolate	evidence	position	mutation	freq	annotation	gene	description
NP mouse 1	RA	471375	C→T	0.93	A458A(GCC→GCT)	dnaK→	Chaperone protein DnaK
NP mouse 1	RA	1690463	A→G	0.888	intergenic (‑84/+274)	gtfA← / ←araQ_4	Sucrose phosphorylase/L‑arabinose transport system permease protein AraQ
NP mouse 1	RA	1129380	G→T	0.878	D593Y(GAC→TAC)	glnP_2→	Glutamine transport system permease protein GlnP
NP mouse 1	RA	1868580	G→T	0.24	intergenic (‑132/+38)	pgi← / ←D39N_01907	Glucose‑6‑phosphate isomerase/Putative glutamine amidotransferase
NP mouse 1	RA	854306	A→C	0.198	Q204H(CAA→CAC)	D39N_00853→	PhoH‑like protein
NP mouse 1	RA	1868569	C→A	0.183	intergenic (‑121/+49)	pgi← / ←D39N_01907	Glucose‑6‑phosphate isomerase/Putative glutamine amidotransferase
NP mouse 1	RA	1868592	G→T	0.183	intergenic (‑144/+26)	pgi← / ←D39N_01907	Glucose‑6‑phosphate isomerase/Putative glutamine amidotransferase
NP mouse 1	RA	1868543	C→A	0.122	intergenic (‑95/+75)	pgi← / ←D39N_01907	Glucose‑6‑phosphate isomerase/Putative glutamine amidotransferase
NP mouse 1	RA	1981043	T→G	0.115	E304D(GAA→GAC)	dltA←	D‑alanine‑‑D‑alanyl carrier protein ligase
NP mouse 1	RA	1868565	C→A	0.115	intergenic (‑117/+53)	pgi← / ←D39N_01907	Glucose‑6‑phosphate isomerase/Putative glutamine amidotransferase
NP mouse 1	RA	1620739	G→T	0.108	A66D(GCT→GAT)	ccpA_1←	Catabolite control protein A
NP mouse 1	RA	141854	T→A	0.1	intergenic (‑15/‑1206)	D39N_00139← / →bshA_1	hypothetical protein/N‑acetyl‑alpha‑D‑glucosaminyl L‑malate synthase
NP mouse 1	RA	1620726	C→A	0.096	L70F(TTG→TTT)	ccpA_1←	Catabolite control protein A
NP mouse 1	RA	191551	G→A	0.092	intergenic (+37/‑83)	D39N_00189→ / →nrdD_1	hypothetical protein/Anaerobic ribonucleoside‑triphosphate reductase
NP mouse 1	RA	1868575	A→T	0.087	intergenic (‑127/+43)	pgi← / ←D39N_01907	Glucose‑6‑phosphate isomerase/Putative glutamine amidotransferase
NP mouse 1	RA	130756	G→T	0.081	intergenic (+85/‑316)	lytB_1→ / →mnmA	Putative endo‑beta‑N‑acetylglucosaminidase/tRNA‑specific 2‑thiouridylase MnmA
NP mouse 1	RA	300011	G→T	0.079	M212I(ATG→ATT)	kdgR→	HTH‑type transcriptional regulator KdgR
NP mouse 1	RA	1868526	C→A	0.078	intergenic (‑78/+92)	pgi← / ←D39N_01907	Glucose‑6‑phosphate isomerase/Putative glutamine amidotransferase
NP mouse 1	RA	1544991	A→C	0.076	F15V(TTT→GTT)	dnaI←	Primosomal protein DnaI
NP mouse 1	RA	141861	A→C	0.076	intergenic (‑22/‑1199)	D39N_00139← / →bshA_1	hypothetical protein/N‑acetyl‑alpha‑D‑glucosaminyl L‑malate synthase
NP mouse 1	RA	1456594	C→A	0.076	V70F(GTT→TTT)	D39N_01449←	hypothetical protein
NP mouse 1	RA	1256268	A→C	0.073	A40A(GCT→GCG)	D39N_01240←	hypothetical protein
NP mouse 1	RA	130780	G→T	0.072	intergenic (+109/‑292)	lytB_1→ / →mnmA	Putative endo‑beta‑N‑acetylglucosaminidase/tRNA‑specific 2‑thiouridylase MnmA
NP mouse 1	RA	1868538	G→T	0.072	intergenic (‑90/+80)	pgi← / ←D39N_01907	Glucose‑6‑phosphate isomerase/Putative glutamine amidotransferase
NP mouse 1	RA	1868517	G→T	0.069	intergenic (‑69/+101)	pgi← / ←D39N_01907	Glucose‑6‑phosphate isomerase/Putative glutamine amidotransferase
NP mouse 1	RA	1868506	G→T	0.068	intergenic (‑58/+112)	pgi← / ←D39N_01907	Glucose‑6‑phosphate isomerase/Putative glutamine amidotransferase
NP mouse 1	RA	2035412	T→A	0.066	I356I(ATT→ATA)	ybiT_2→	putative ABC transporter ATP‑binding protein YbiT
NP mouse 1	RA	1281998	G→T	0.065	T82K(ACG→AAG)	D39N_01271←	hypothetical protein
NP mouse 1	RA	1868536	C→A	0.065	intergenic (‑88/+82)	pgi← / ←D39N_01907	Glucose‑6‑phosphate isomerase/Putative glutamine amidotransferase
NP mouse 1	RA	1319957	A→C	0.064	intergenic (+20/‑40)	apbE→ / →nfr2	FAD:protein FMN transferase/NADH‑dependent flavin reductase subunit 2
NP mouse 1	RA	684713	A→T	0.064	D217V(GAC→GTC)	metK→	S‑adenosylmethionine synthase
NP mouse 1	RA	130793	G→T	0.063	intergenic (+122/‑279)	lytB_1→ / →mnmA	Putative endo‑beta‑N‑acetylglucosaminidase/tRNA‑specific 2‑thiouridylase MnmA
NP mouse 1	RA	965194	C→A	0.063	Q56K(CAA→AAA)	D39N_00950→	hypothetical protein
NP mouse 1	RA	1274206	C→A	0.063	intergenic (‑65/+75)	rpsU← / ←nagB	30S ribosomal protein S21/Glucosamine‑6‑phosphate deaminase
NP mouse 1	RA	1567777	T→G	0.063	E106D(GAA→GAC)	rsmB←	Ribosomal RNA small subunit methyltransferase B
NP mouse 1	RA	244865	T→A	0.062	G912G(GGA→GGT)	pulA←	Pullulanase
NP mouse 1	RA	1853036	T→G	0.06	E193D(GAA→GAC)	D39N_01883←	hypothetical protein
NP mouse 1	RA	1934327	A→T	0.059	G489G(GGT→GGA)	lytB_6←	Putative endo‑beta‑N‑acetylglucosaminidase
NP mouse 1	RA	633989	A→T	0.058	I29F(ATT→TTT)	D39N_00622→	hypothetical protein
NP mouse 1	RA	1456762	A→T	0.058	S14T(TCC→ACC)	D39N_01449←	hypothetical protein
NP mouse 1	RA	408482	A→T	0.056	K316N(AAA→AAT)	ilvC→	Ketol‑acid reductoisomerase (NADP(+))
NP mouse 1	RA	111785	G→T	0.055	W262L(TGG→TTG)	argH→	Argininosuccinate lyase
NP mouse 1	RA	130788	G→T	0.054	intergenic (+117/‑284)	lytB_1→ / →mnmA	Putative endo‑beta‑N‑acetylglucosaminidase/tRNA‑specific 2‑thiouridylase MnmA
NP mouse 1	RA	3749	A→C	0.053	E250D(GAA→GAC)	ychF→	Ribosome‑binding ATPase YchF
NP mouse 1	RA	985356	C→A	0.052	R14R(CGA→AGA)	D39N_00974→	hypothetical protein
NP mouse 1	RA	82939	G→A	0.05	K918K(AAG→AAA)	D39N_00079→	hypothetical protein
NP mouse 2	RA	191551	G→A	1	intergenic (+37/‑83)	D39N_00189→ / →nrdD_1	hypothetical protein/Anaerobic ribonucleoside‑triphosphate reductase
NP mouse 2	RA	1699720	A→G	1	noncoding (68/72 nt)	D39N_01703←	tRNA‑Gly
NP mouse 2	RA	1699722	C→A	1	noncoding (66/72 nt)	D39N_01703←	tRNA‑Gly
NP mouse 2	RA	1699751	T→A	1	noncoding (37/72 nt)	D39N_01703←	tRNA‑Gly
NP mouse 2	RA	1274206	C→A	1	intergenic (‑65/+75)	rpsU← / ←nagB	30S ribosomal protein S21/Glucosamine‑6‑phosphate deaminase
NP mouse 2	RA	15448	C→A	0.498	noncoding (295/1542 nt)	D39N_00016→	16S ribosomal RNA
NP mouse 2	RA	16012	C→T	0.467	noncoding (859/1542 nt)	D39N_00016→	16S ribosomal RNA
NP mouse 2	RA	16014	T→C	0.467	noncoding (861/1542 nt)	D39N_00016→	16S ribosomal RNA
NP mouse 2	RA	15656	G→C	0.456	noncoding (503/1542 nt)	D39N_00016→	16S ribosomal RNA
NP mouse 2	RA	15631	A→G	0.455	noncoding (478/1542 nt)	D39N_00016→	16S ribosomal RNA
NP mouse 2	RA	15632	C→T	0.455	noncoding (479/1542 nt)	D39N_00016→	16S ribosomal RNA
NP mouse 2	RA	15634	G→T	0.455	noncoding (481/1542 nt)	D39N_00016→	16S ribosomal RNA
NP mouse 2	RA	15635	T→C	0.455	noncoding (482/1542 nt)	D39N_00016→	16S ribosomal RNA
NP mouse 2	RA	15646	T→A	0.42	noncoding (493/1542 nt)	D39N_00016→	16S ribosomal RNA
NP mouse 2	RA	16025	T→A	0.404	noncoding (872/1542 nt)	D39N_00016→	16S ribosomal RNA
NP mouse 2	RA	16032	C→T	0.4	noncoding (879/1542 nt)	D39N_00016→	16S ribosomal RNA
NP mouse 2	RA	18827	A→C	0.397	noncoding (1881/2897 nt)	D39N_00018→	23S ribosomal RNA
NP mouse 2	RA	18762	T→A	0.396	noncoding (1816/2897 nt)	D39N_00018→	23S ribosomal RNA
NP mouse 2	RA	18807	T→G	0.384	noncoding (1861/2897 nt)	D39N_00018→	23S ribosomal RNA
NP mouse 2	RA	18739	C→G	0.356	noncoding (1793/2897 nt)	D39N_00018→	23S ribosomal RNA
NP mouse 2	RA	18747	T→A	0.354	noncoding (1801/2897 nt)	D39N_00018→	23S ribosomal RNA
NP mouse 2	RA	16955	A→T	0.31	noncoding (9/2897 nt)	D39N_00018→	23S ribosomal RNA
NP mouse 2	RA	1206480	C→T	0.243	E508K(GAA→AAA)	ltxB←	Leukotoxin export ATP‑binding protein LtxB
NP mouse 2	RA	1868580	G→T	0.216	intergenic (‑132/+38)	pgi← / ←D39N_01907	Glucose‑6‑phosphate isomerase/Putative glutamine amidotransferase
NP mouse 2	RA	1868592	G→T	0.201	intergenic (‑144/+26)	pgi← / ←D39N_01907	Glucose‑6‑phosphate isomerase/Putative glutamine amidotransferase
NP mouse 2	RA	1868569	C→A	0.17	intergenic (‑121/+49)	pgi← / ←D39N_01907	Glucose‑6‑phosphate isomerase/Putative glutamine amidotransferase
NP mouse 2	RA	1281412	A→C	0.168	L76R(CTT→CGT)	pncB2←	Nicotinate phosphoribosyltransferase pncB2
NP mouse 2	RA	1129889	G→T	0.159	G41C(GGT→TGT)	artM_2→	Arginine transport ATP‑binding protein ArtM
NP mouse 2	RA	721350	G→T	0.14	L13F(TTG→TTT)	rodA→	Peptidoglycan glycosyltransferase RodA
NP mouse 2	RA	845385	G→T	0.13	K181N(AAG→AAT)	dnaX_2→	DNA polymerase III subunit gamma/tau
NP mouse 2	RA	730214	T→A	0.119	intergenic (‑75/+90)	D39N_00724← / ←rppH	hypothetical protein/RNA pyrophosphohydrolase
NP mouse 2	RA	1868543	C→A	0.118	intergenic (‑95/+75)	pgi← / ←D39N_01907	Glucose‑6‑phosphate isomerase/Putative glutamine amidotransferase
NP mouse 2	RA	351140	A→T	0.111	E35V(GAA→GTA)	galK_1→	Galactokinase
NP mouse 2	RA	1868565	C→A	0.111	intergenic (‑117/+53)	pgi← / ←D39N_01907	Glucose‑6‑phosphate isomerase/Putative glutamine amidotransferase
NP mouse 2	RA	1868538	G→T	0.097	intergenic (‑90/+80)	pgi← / ←D39N_01907	Glucose‑6‑phosphate isomerase/Putative glutamine amidotransferase
NP mouse 2	RA	419501	A→C	0.094	V54V(GTT→GTG)	dinB←	DNA polymerase IV
NP mouse 2	RA	1868554	G→T	0.089	intergenic (‑106/+64)	pgi← / ←D39N_01907	Glucose‑6‑phosphate isomerase/Putative glutamine amidotransferase
NP mouse 2	RA	1868596	G→T	0.089	intergenic (‑148/+22)	pgi← / ←D39N_01907	Glucose‑6‑phosphate isomerase/Putative glutamine amidotransferase
NP mouse 2	RA	503,285:2	#NAME?	0.085	intergenic (+164/‑119)	D39N_00500→ / →D39N_00501	hypothetical protein/hypothetical protein
NP mouse 2	RA	503,285:1	#NAME?	0.084	intergenic (+164/‑119)	D39N_00500→ / →D39N_00501	hypothetical protein/hypothetical protein
NP mouse 2	RA	130788	G→T	0.083	intergenic (+117/‑284)	lytB_1→ / →mnmA	Putative endo‑beta‑N‑acetylglucosaminidase/tRNA‑specific 2‑thiouridylase MnmA
NP mouse 2	RA	1620710	T→G	0.08	I76L(ATC→CTC)	ccpA_1←	Catabolite control protein A
NP mouse 2	RA	1620750	A→T	0.077	T62T(ACT→ACA) ‡	ccpA_1←	Catabolite control protein A
NP mouse 2	RA	1499967	C→A	0.077	E96*(GAA→TAA)	murF_2←	UDP‑N‑acetylmuramoyl‑tripeptide‑‑D‑alanyl‑D‑ alanine ligase
NP mouse 2	RA	1868536	C→A	0.073	intergenic (‑88/+82)	pgi← / ←D39N_01907	Glucose‑6‑phosphate isomerase/Putative glutamine amidotransferase
NP mouse 2	RA	1868548	G→T	0.072	intergenic (‑100/+70)	pgi← / ←D39N_01907	Glucose‑6‑phosphate isomerase/Putative glutamine amidotransferase
NP mouse 2	RA	1868563	C→A	0.071	intergenic (‑115/+55)	pgi← / ←D39N_01907	Glucose‑6‑phosphate isomerase/Putative glutamine amidotransferase
NP mouse 2	RA	1868506	G→T	0.069	intergenic (‑58/+112)	pgi← / ←D39N_01907	Glucose‑6‑phosphate isomerase/Putative glutamine amidotransferase
NP mouse 2	RA	1995966	T→A	0.064	S540S(TCA→TCT)	lytB_7←	Putative endo‑beta‑N‑acetylglucosaminidase
NP mouse 2	RA	1868517	G→T	0.061	intergenic (‑69/+101)	pgi← / ←D39N_01907	Glucose‑6‑phosphate isomerase/Putative glutamine amidotransferase
NP mouse 2	RA	7553	C→A	0.06	S933*(TCA→TAA)	mfd→	Transcription‑repair‑coupling factor
NP mouse 2	RA	1620751	G→T	0.056	T62N(ACT→AAT) ‡	ccpA_1←	Catabolite control protein A
NP mouse 2	RA	130756	G→T	0.052	intergenic (+85/‑316)	lytB_1→ / →mnmA	Putative endo‑beta‑N‑acetylglucosaminidase/tRNA‑specific 2‑thiouridylase MnmA
NP mouse 2	RA	1932669	A→C	0.052	N33T(AAT→ACT)	D39N_01967→	hypothetical protein
NP mouse 3	RA	1690463	A→G	0.89	intergenic (‑84/+274)	gtfA← / ←araQ_4	Sucrose phosphorylase/L‑arabinose transport system permease protein AraQ
NP mouse 3	RA	471375	C→T	0.877	A458A(GCC→GCT)	dnaK→	Chaperone protein DnaK
NP mouse 3	RA	1129380	G→T	0.744	D593Y(GAC→TAC)	glnP_2→	Glutamine transport system permease protein GlnP
NP mouse 3	RA	1868580	G→T	0.256	intergenic (‑132/+38)	pgi← / ←D39N_01907	Glucose‑6‑phosphate isomerase/Putative glutamine amidotransferase
NP mouse 3	RA	130795	C→A	0.19	intergenic (+124/‑277)	lytB_1→ / →mnmA	Putative endo‑beta‑N‑acetylglucosaminidase/tRNA‑specific 2‑thiouridylase MnmA
NP mouse 3	RA	1868592	G→T	0.188	intergenic (‑144/+26)	pgi← / ←D39N_01907	Glucose‑6‑phosphate isomerase/Putative glutamine amidotransferase
NP mouse 3	RA	1868569	C→A	0.16	intergenic (‑121/+49)	pgi← / ←D39N_01907	Glucose‑6‑phosphate isomerase/Putative glutamine amidotransferase
NP mouse 3	RA	191551	G→A	0.155	intergenic (+37/‑83)	D39N_00189→ / →nrdD_1	hypothetical protein/Anaerobic ribonucleoside‑triphosphate reductase
NP mouse 3	RA	1274206	C→A	0.14	intergenic (‑65/+75)	rpsU← / ←nagB	30S ribosomal protein S21/Glucosamine‑6‑phosphate deaminase
NP mouse 3	RA	1868543	C→A	0.137	intergenic (‑95/+75)	pgi← / ←D39N_01907	Glucose‑6‑phosphate isomerase/Putative glutamine amidotransferase
NP mouse 3	RA	1868565	C→A	0.129	intergenic (‑117/+53)	pgi← / ←D39N_01907	Glucose‑6‑phosphate isomerase/Putative glutamine amidotransferase
NP mouse 3	RA	351125	C→A	0.125	S30Y(TCC→TAC)	galK_1→	Galactokinase
NP mouse 3	RA	1868554	G→T	0.121	intergenic (‑106/+64)	pgi← / ←D39N_01907	Glucose‑6‑phosphate isomerase/Putative glutamine amidotransferase
NP mouse 3	RA	730209	G→T	0.111	intergenic (‑70/+95)	D39N_00724← / ←rppH	hypothetical protein/RNA pyrophosphohydrolase
NP mouse 3	RA	1868538	G→T	0.105	intergenic (‑90/+80)	pgi← / ←D39N_01907	Glucose‑6‑phosphate isomerase/Putative glutamine amidotransferase
NP mouse 3	RA	488202	C→A	0.097	R32S(CGC→AGC)	nusA→	Transcription termination/antitermination protein NusA
NP mouse 3	RA	492554	A→C	0.086	N900H(AAC→CAC)	infB→	Translation initiation factor IF‑2
NP mouse 3	RA	845344	G→T	0.084	E168*(GAA→TAA)	dnaX_2→	DNA polymerase III subunit gamma/tau
NP mouse 3	RA	1129098	Δ1 bp	0.083	coding (1495/2166 nt)	glnP_2→	Glutamine transport system permease protein GlnP
NP mouse 3	RA	1129099	A→T	0.083	D499V(GAC→GTC) ‡	glnP_2→	Glutamine transport system permease protein GlnP
NP mouse 3	RA	1129100	C→T	0.083	D499D(GAC→GAT) ‡	glnP_2→	Glutamine transport system permease protein GlnP
NP mouse 3	RA	1966756	C→T	0.081	G19E(GGG→GAG)	D39N_01991←	hypothetical protein
NP mouse 3	RA	1868536	C→A	0.08	intergenic (‑88/+82)	pgi← / ←D39N_01907	Glucose‑6‑phosphate isomerase/Putative glutamine amidotransferase
NP mouse 3	RA	1783682	T→G	0.08	K109N(AAA→AAC)	rnmV←	Ribonuclease M5
NP mouse 3	RA	634055	A→C	0.079	N51H(AAC→CAC)	D39N_00622→	hypothetical protein
NP mouse 3	RA	419501	A→C	0.075	V54V(GTT→GTG)	dinB←	DNA polymerase IV
NP mouse 3	RA	1868563	C→A	0.075	intergenic (‑115/+55)	pgi← / ←D39N_01907	Glucose‑6‑phosphate isomerase/Putative glutamine amidotransferase
NP mouse 3	RA	1868526	C→A	0.072	intergenic (‑78/+92)	pgi← / ←D39N_01907	Glucose‑6‑phosphate isomerase/Putative glutamine amidotransferase
NP mouse 3	RA	1256244	C→A	0.07	L48F(TTG→TTT)	D39N_01240←	hypothetical protein
NP mouse 3	RA	2003080	A→C	0.069	L84V(TTG→GTG)	clpC_2←	ATP‑dependent Clp protease ATP‑binding subunit ClpC
NP mouse 3	RA	130756	G→T	0.064	intergenic (+85/‑316)	lytB_1→ / →mnmA	Putative endo‑beta‑N‑acetylglucosaminidase/tRNA‑specific 2‑thiouridylase MnmA
NP mouse 3	RA	7553	C→A	0.06	S933*(TCA→TAA)	mfd→	Transcription‑repair‑coupling factor
NP mouse 3	RA	1281991	C→A	0.06	L84F(TTG→TTT)	D39N_01271←	hypothetical protein
NP mouse 3	RA	130788	G→T	0.058	intergenic (+117/‑284)	lytB_1→ / →mnmA	Putative endo‑beta‑N‑acetylglucosaminidase/tRNA‑specific 2‑thiouridylase MnmA
NP mouse 3	RA	1868506	G→T	0.057	intergenic (‑58/+112)	pgi← / ←D39N_01907	Glucose‑6‑phosphate isomerase/Putative glutamine amidotransferase
NP mouse 3	RA	503,285:1	#NAME?	0.056	intergenic (+164/‑119)	D39N_00500→ / →D39N_00501	hypothetical protein/hypothetical protein
NP mouse 3	RA	503,285:2	#NAME?	0.056	intergenic (+164/‑119)	D39N_00500→ / →D39N_00501	hypothetical protein/hypothetical protein
NP mouse 3	RA	733670	A→C	0.054	P160P(CCT→CCG)	clpE←	ATP‑dependent Clp protease ATP‑binding subunit ClpE
NP mouse 3	RA	351138	G→T	0.053	L34F(TTG→TTT)	galK_1→	Galactokinase
NP mouse 3	RA	1456031	C→A	0.053	intergenic (+137/+156)	plsC→ / ←D39N_01449	1‑acyl‑sn‑glycerol‑3‑phosphate acyltransferase/hypothetical protein
NP mouse 3	RA	29851	G→T	0.052	Q56K(CAA→AAA)	D39N_00033←	hypothetical protein
NP mouse 3	RA	130780	G→T	0.05	intergenic (+109/‑292)	lytB_1→ / →mnmA	Putative endo‑beta‑N‑acetylglucosaminidase/tRNA‑specific 2‑thiouridylase MnmA
NP mouse 4	RA	471375	C→T	1	A458A(GCC→GCT)	dnaK→	Chaperone protein DnaK
NP mouse 4	RA	1690463	A→G	1	intergenic (‑84/+274)	gtfA← / ←araQ_4	Sucrose phosphorylase/L‑arabinose transport system permease protein AraQ
NP mouse 4	RA	1614697	C→A	0.923	A121S(GCC→TCC)	trpF←	N‑(5'‑phosphoribosyl)anthranilate isomerase
NP mouse 4	RA	18932	G→T	0.542	noncoding (1986/2897 nt)	D39N_00018→	23S ribosomal RNA
NP mouse 4	RA	1868592	G→T	0.256	intergenic (‑144/+26)	pgi← / ←D39N_01907	Glucose‑6‑phosphate isomerase/Putative glutamine amidotransferase
NP mouse 4	RA	1868580	G→T	0.252	intergenic (‑132/+38)	pgi← / ←D39N_01907	Glucose‑6‑phosphate isomerase/Putative glutamine amidotransferase
NP mouse 4	RA	985326	T→G	0.229	F4V(TTT→GTT)	D39N_00974→	hypothetical protein
NP mouse 4	RA	351117	T→A	0.157	P27P(CCT→CCA)	galK_1→	Galactokinase
NP mouse 4	RA	1868543	C→A	0.147	intergenic (‑95/+75)	pgi← / ←D39N_01907	Glucose‑6‑phosphate isomerase/Putative glutamine amidotransferase
NP mouse 4	RA	1868569	C→A	0.128	intergenic (‑121/+49)	pgi← / ←D39N_01907	Glucose‑6‑phosphate isomerase/Putative glutamine amidotransferase
NP mouse 4	RA	488211	T→G	0.126	Y35D(TAT→GAT)	nusA→	Transcription termination/antitermination protein NusA
NP mouse 4	RA	130795	C→A	0.119	intergenic (+124/‑277)	lytB_1→ / →mnmA	Putative endo‑beta‑N‑acetylglucosaminidase/tRNA‑specific 2‑thiouridylase MnmA
NP mouse 4	RA	1868538	G→T	0.117	intergenic (‑90/+80)	pgi← / ←D39N_01907	Glucose‑6‑phosphate isomerase/Putative glutamine amidotransferase
NP mouse 4	RA	130798	T→A	0.113	intergenic (+127/‑274)	lytB_1→ / →mnmA	Putative endo‑beta‑N‑acetylglucosaminidase/tRNA‑specific 2‑thiouridylase MnmA
NP mouse 4	RA	1620763	G→T	0.109	A58E(GCA→GAA)	ccpA_1←	Catabolite control protein A
NP mouse 4	RA	467372	T→G	0.108	F37V(TTT→GTT)	D39N_00458→	hypothetical protein
NP mouse 4	RA	1868565	C→A	0.105	intergenic (‑117/+53)	pgi← / ←D39N_01907	Glucose‑6‑phosphate isomerase/Putative glutamine amidotransferase
NP mouse 4	RA	1868596	G→T	0.103	intergenic (‑148/+22)	pgi← / ←D39N_01907	Glucose‑6‑phosphate isomerase/Putative glutamine amidotransferase
NP mouse 4	RA	1868554	G→T	0.099	intergenic (‑106/+64)	pgi← / ←D39N_01907	Glucose‑6‑phosphate isomerase/Putative glutamine amidotransferase
NP mouse 4	RA	937849	T→A	0.096	D292V(GAT→GTT)	eno←	Enolase
NP mouse 4	RA	111785	G→T	0.095	W262L(TGG→TTG)	argH→	Argininosuccinate lyase
NP mouse 4	RA	111796	G→T	0.094	E266*(GAG→TAG)	argH→	Argininosuccinate lyase
NP mouse 4	RA	1868536	C→A	0.089	intergenic (‑88/+82)	pgi← / ←D39N_01907	Glucose‑6‑phosphate isomerase/Putative glutamine amidotransferase
NP mouse 4	RA	1868526	C→A	0.087	intergenic (‑78/+92)	pgi← / ←D39N_01907	Glucose‑6‑phosphate isomerase/Putative glutamine amidotransferase
NP mouse 4	RA	1783728	T→G	0.086	K94T(AAG→ACG)	rnmV←	Ribonuclease M5
NP mouse 4	RA	2003080	A→C	0.084	L84V(TTG→GTG)	clpC_2←	ATP‑dependent Clp protease ATP‑binding subunit ClpC
NP mouse 4	RA	1868548	G→T	0.083	intergenic (‑100/+70)	pgi← / ←D39N_01907	Glucose‑6‑phosphate isomerase/Putative glutamine amidotransferase
NP mouse 4	RA	419501	A→C	0.082	V54V(GTT→GTG)	dinB←	DNA polymerase IV
NP mouse 4	RA	1868517	G→T	0.08	intergenic (‑69/+101)	pgi← / ←D39N_01907	Glucose‑6‑phosphate isomerase/Putative glutamine amidotransferase
NP mouse 4	RA	408585	T→A	0.078	intergenic (+28/‑79)	ilvC→ / →D39N_00409	Ketol‑acid reductoisomerase (NADP(+))/hypothetical protein
NP mouse 4	RA	730193	T→G	0.075	intergenic (‑54/+111)	D39N_00724← / ←rppH	hypothetical protein/RNA pyrophosphohydrolase
NP mouse 4	RA	1286261	G→T	0.075	G379G(GGC→GGA)	ydcP_2←	putative protease YdcP
NP mouse 4	RA	1620726	C→A	0.074	L70F(TTG→TTT)	ccpA_1←	Catabolite control protein A
NP mouse 4	RA	492554	A→C	0.071	N900H(AAC→CAC)	infB→	Translation initiation factor IF‑2
NP mouse 4	RA	1437975	A→C	0.066	N99H(AAC→CAC)	cobQ→	Cobyric acid synthase
NP mouse 4	RA	503287	Δ1 bp	0.066	intergenic (+166/‑117)	D39N_00500→ / →D39N_00501	hypothetical protein/hypothetical protein
NP mouse 4	RA	3749	A→C	0.066	E250D(GAA→GAC)	ychF→	Ribosome‑binding ATPase YchF
NP mouse 4	RA	503286	Δ1 bp	0.065	intergenic (+165/‑118)	D39N_00500→ / →D39N_00501	hypothetical protein/hypothetical protein
NP mouse 4	RA	300011	G→T	0.06	M212I(ATG→ATT)	kdgR→	HTH‑type transcriptional regulator KdgR
NP mouse 4	RA	1843756	C→A	0.055	W44C(TGG→TGT)	D39N_01872←	hypothetical protein
NP mouse 4	RA	1868506	G→T	0.055	intergenic (‑58/+112)	pgi← / ←D39N_01907	Glucose‑6‑phosphate isomerase/Putative glutamine amidotransferase
NP mouse 4	RA	130780	G→T	0.053	intergenic (+109/‑292)	lytB_1→ / →mnmA	Putative endo‑beta‑N‑acetylglucosaminidase/tRNA‑specific 2‑thiouridylase MnmA
NP mouse 4	RA	1129380	G→T	0.051	D593Y(GAC→TAC)	glnP_2→	Glutamine transport system permease protein GlnP
NP mouse 5	RA	471375	C→T	1	A458A(GCC→GCT)	dnaK→	Chaperone protein DnaK
NP mouse 5	RA	1129099	2 bp→TT	1	coding (1496‑1497/2166 nt)	glnP_2→	Glutamine transport system permease protein GlnP
NP mouse 5	RA	1690463	A→G	1	intergenic (‑84/+274)	gtfA← / ←araQ_4	Sucrose phosphorylase/L‑arabinose transport system permease protein AraQ
NP mouse 5	RA	565178	G→T	1	D18Y(GAT→TAT)	D39N_00559→	hypothetical protein
NP mouse 5	RA	1699720	A→G	1	noncoding (68/72 nt)	D39N_01703←	tRNA‑Gly
NP mouse 5	RA	1699722	C→A	1	noncoding (66/72 nt)	D39N_01703←	tRNA‑Gly
NP mouse 5	RA	1966756	C→T	1	G19E(GGG→GAG)	D39N_01991←	hypothetical protein
NP mouse 5	RA	1129098	Δ1 bp	0.949	coding (1495/2166 nt)	glnP_2→	Glutamine transport system permease protein GlnP
NP mouse 5	RA	18556	G→T	0.544	noncoding (1610/2897 nt)	D39N_00018→	23S ribosomal RNA
NP mouse 5	RA	15561	A→G	0.5	noncoding (408/1542 nt)	D39N_00016→	16S ribosomal RNA
NP mouse 5	RA	15573	T→C	0.462	noncoding (420/1542 nt)	D39N_00016→	16S ribosomal RNA
NP mouse 5	RA	18522	T→G	0.398	noncoding (1576/2897 nt)	D39N_00018→	23S ribosomal RNA
NP mouse 5	RA	15831	T→C	0.374	noncoding (678/1542 nt)	D39N_00016→	16S ribosomal RNA
NP mouse 5	RA	15803	A→G	0.283	noncoding (650/1542 nt)	D39N_00016→	16S ribosomal RNA
NP mouse 5	RA	1868580	G→T	0.249	intergenic (‑132/+38)	pgi← / ←D39N_01907	Glucose‑6‑phosphate isomerase/Putative glutamine amidotransferase
NP mouse 5	RA	15819	G→A	0.241	noncoding (666/1542 nt)	D39N_00016→	16S ribosomal RNA
NP mouse 5	RA	15815	A→G	0.239	noncoding (662/1542 nt)	D39N_00016→	16S ribosomal RNA
NP mouse 5	RA	15816	G→A	0.235	noncoding (663/1542 nt)	D39N_00016→	16S ribosomal RNA
NP mouse 5	RA	15800	T→G	0.225	noncoding (647/1542 nt)	D39N_00016→	16S ribosomal RNA
NP mouse 5	RA	15802	T→A	0.223	noncoding (649/1542 nt)	D39N_00016→	16S ribosomal RNA
NP mouse 5	RA	15801	T→G	0.222	noncoding (648/1542 nt)	D39N_00016→	16S ribosomal RNA
NP mouse 5	RA	299955	A→T	0.177	S194C(AGT→TGT)	kdgR→	HTH‑type transcriptional regulator KdgR
NP mouse 5	RA	897035	A→C	0.176	Q37H(CAA→CAC)	D39N_00901→	hypothetical protein
NP mouse 5	RA	1868569	C→A	0.167	intergenic (‑121/+49)	pgi← / ←D39N_01907	Glucose‑6‑phosphate isomerase/Putative glutamine amidotransferase
NP mouse 5	RA	1981043	T→G	0.163	E304D(GAA→GAC)	dltA←	D‑alanine‑‑D‑alanyl carrier protein ligase
NP mouse 5	RA	130795	C→A	0.157	intergenic (+124/‑277)	lytB_1→ / →mnmA	Putative endo‑beta‑N‑acetylglucosaminidase/tRNA‑specific 2‑thiouridylase MnmA
NP mouse 5	RA	1868592	G→T	0.141	intergenic (‑144/+26)	pgi← / ←D39N_01907	Glucose‑6‑phosphate isomerase/Putative glutamine amidotransferase
NP mouse 5	RA	488198	T→G	0.129	A30A(GCT→GCG)	nusA→	Transcription termination/antitermination protein NusA
NP mouse 5	RA	130788	G→T	0.116	intergenic (+117/‑284)	lytB_1→ / →mnmA	Putative endo‑beta‑N‑acetylglucosaminidase/tRNA‑specific 2‑thiouridylase MnmA
NP mouse 5	RA	1868543	C→A	0.116	intergenic (‑95/+75)	pgi← / ←D39N_01907	Glucose‑6‑phosphate isomerase/Putative glutamine amidotransferase
NP mouse 5	RA	191101	T→G	0.114	F376V(TTC→GTC)	D39N_00189→	hypothetical protein
NP mouse 5	RA	1868565	C→A	0.113	intergenic (‑117/+53)	pgi← / ←D39N_01907	Glucose‑6‑phosphate isomerase/Putative glutamine amidotransferase
NP mouse 5	RA	419501	A→C	0.104	V54V(GTT→GTG)	dinB←	DNA polymerase IV
NP mouse 5	RA	684699	T→A	0.092	H212Q(CAT→CAA)	metK→	S‑adenosylmethionine synthase
NP mouse 5	RA	1168860	A→T	0.089	intergenic (‑84/+127)	pyrR← / ←pdg	Bifunctional protein PyrR/Ultraviolet N‑glycosylase/AP lyase
NP mouse 5	RA	1087148	C→A	0.087	intergenic (‑10/+69)	lepA← / ←pphA	Elongation factor 4/Serine/threonine‑protein phosphatase 1
NP mouse 5	RA	130780	G→T	0.084	intergenic (+109/‑292)	lytB_1→ / →mnmA	Putative endo‑beta‑N‑acetylglucosaminidase/tRNA‑specific 2‑thiouridylase MnmA
NP mouse 5	RA	854286	C→A	0.08	Q198K(CAA→AAA)	D39N_00853→	PhoH‑like protein
NP mouse 5	RA	1868517	G→T	0.078	intergenic (‑69/+101)	pgi← / ←D39N_01907	Glucose‑6‑phosphate isomerase/Putative glutamine amidotransferase
NP mouse 5	RA	1934327	A→T	0.074	G489G(GGT→GGA)	lytB_6←	Putative endo‑beta‑N‑acetylglucosaminidase
NP mouse 5	RA	1315222	T→G	0.074	V53V(GTT→GTG)	D39N_01308→	hypothetical protein
NP mouse 5	RA	1281962	G→T	0.073	T94K(ACG→AAG)	D39N_01271←	hypothetical protein
NP mouse 5	RA	1544962	G→T	0.072	I24I(ATC→ATA)	dnaI←	Primosomal protein DnaI
NP mouse 5	RA	503,285:1	#NAME?	0.071	intergenic (+164/‑119)	D39N_00500→ / →D39N_00501	hypothetical protein/hypothetical protein
NP mouse 5	RA	503,285:2	#NAME?	0.071	intergenic (+164/‑119)	D39N_00500→ / →D39N_00501	hypothetical protein/hypothetical protein
NP mouse 5	RA	1783738	A→T	0.07	S91T(TCC→ACC)	rnmV←	Ribonuclease M5
NP mouse 5	RA	111796	G→T	0.069	E266*(GAG→TAG)	argH→	Argininosuccinate lyase
NP mouse 5	RA	1868548	G→T	0.069	intergenic (‑100/+70)	pgi← / ←D39N_01907	Glucose‑6‑phosphate isomerase/Putative glutamine amidotransferase
NP mouse 5	RA	854285	T→A	0.068	Y197*(TAT→TAA)	D39N_00853→	PhoH‑like protein
NP mouse 5	RA	1868526	C→A	0.068	intergenic (‑78/+92)	pgi← / ←D39N_01907	Glucose‑6‑phosphate isomerase/Putative glutamine amidotransferase
NP mouse 5	RA	1759761	C→A	0.066	intergenic (‑182/‑233)	rpoB← / →D39N_01770	DNA‑directed RNA polymerase subunit beta/tRNA‑Cys
NP mouse 5	RA	1868596	G→T	0.064	intergenic (‑148/+22)	pgi← / ←D39N_01907	Glucose‑6‑phosphate isomerase/Putative glutamine amidotransferase
NP mouse 5	RA	1544973	C→A	0.063	V21F(GTT→TTT)	dnaI←	Primosomal protein DnaI
NP mouse 5	RA	1843431	C→A	0.061	A6S(GCA→TCA)	comGA←	ComG operon protein 1
NP mouse 5	RA	1868538	G→T	0.06	intergenic (‑90/+80)	pgi← / ←D39N_01907	Glucose‑6‑phosphate isomerase/Putative glutamine amidotransferase
NP mouse 5	RA	1709215	A→C	0.059	E65D(GAA→GAC)	D39N_01718→	hypothetical protein
NP mouse 5	RA	1868505	A→T	0.059	intergenic (‑57/+113)	pgi← / ←D39N_01907	Glucose‑6‑phosphate isomerase/Putative glutamine amidotransferase
NP mouse 5	RA	1166961	C→A	0.058	L101F(TTG→TTT)	carA←	Carbamoyl‑phosphate synthase small chain
NP mouse 5	RA	634055	A→C	0.057	N51H(AAC→CAC)	D39N_00622→	hypothetical protein
NP mouse 5	RA	467416	C→A	0.054	I51I(ATC→ATA)	D39N_00458→	hypothetical protein
NP mouse 5	RA	1868554	G→T	0.054	intergenic (‑106/+64)	pgi← / ←D39N_01907	Glucose‑6‑phosphate isomerase/Putative glutamine amidotransferase
NP mouse 5	RA	2035405	A→T	0.051	N354I(AAT→ATT)	ybiT_2→	putative ABC transporter ATP‑binding protein YbiT
NP mouse 6	RA	1690463	A→G	0.792	intergenic (‑84/+274)	gtfA← / ←araQ_4	Sucrose phosphorylase/L‑arabinose transport system permease protein AraQ
NP mouse 6	RA	471375	C→T	0.737	A458A(GCC→GCT)	dnaK→	Chaperone protein DnaK
NP mouse 6	RA	1129380	G→T	0.729	D593Y(GAC→TAC)	glnP_2→	Glutamine transport system permease protein GlnP
NP mouse 6	RA	1274206	C→A	0.252	intergenic (‑65/+75)	rpsU← / ←nagB	30S ribosomal protein S21/Glucosamine‑6‑phosphate deaminase
NP mouse 6	RA	1868580	G→T	0.221	intergenic (‑132/+38)	pgi← / ←D39N_01907	Glucose‑6‑phosphate isomerase/Putative glutamine amidotransferase
NP mouse 6	RA	191551	G→A	0.205	intergenic (+37/‑83)	D39N_00189→ / →nrdD_1	hypothetical protein/Anaerobic ribonucleoside‑triphosphate reductase
NP mouse 6	RA	1868569	C→A	0.161	intergenic (‑121/+49)	pgi← / ←D39N_01907	Glucose‑6‑phosphate isomerase/Putative glutamine amidotransferase
NP mouse 6	RA	488202	C→A	0.149	R32S(CGC→AGC)	nusA→	Transcription termination/antitermination protein NusA
NP mouse 6	RA	1981043	T→G	0.14	E304D(GAA→GAC)	dltA←	D‑alanine‑‑D‑alanyl carrier protein ligase
NP mouse 6	RA	1868592	G→T	0.139	intergenic (‑144/+26)	pgi← / ←D39N_01907	Glucose‑6‑phosphate isomerase/Putative glutamine amidotransferase
NP mouse 6	RA	130795	C→A	0.13	intergenic (+124/‑277)	lytB_1→ / →mnmA	Putative endo‑beta‑N‑acetylglucosaminidase/tRNA‑specific 2‑thiouridylase MnmA
NP mouse 6	RA	299952	T→G	0.127	L193V(TTG→GTG)	kdgR→	HTH‑type transcriptional regulator KdgR
NP mouse 6	RA	730215	C→A	0.114	intergenic (‑76/+89)	D39N_00724← / ←rppH	hypothetical protein/RNA pyrophosphohydrolase
NP mouse 6	RA	419501	A→C	0.105	V54V(GTT→GTG)	dinB←	DNA polymerase IV
NP mouse 6	RA	1868538	G→T	0.103	intergenic (‑90/+80)	pgi← / ←D39N_01907	Glucose‑6‑phosphate isomerase/Putative glutamine amidotransferase
NP mouse 6	RA	1868565	C→A	0.1	intergenic (‑117/+53)	pgi← / ←D39N_01907	Glucose‑6‑phosphate isomerase/Putative glutamine amidotransferase
NP mouse 6	RA	1868543	C→A	0.093	intergenic (‑95/+75)	pgi← / ←D39N_01907	Glucose‑6‑phosphate isomerase/Putative glutamine amidotransferase
NP mouse 6	RA	1868526	C→A	0.091	intergenic (‑78/+92)	pgi← / ←D39N_01907	Glucose‑6‑phosphate isomerase/Putative glutamine amidotransferase
NP mouse 6	RA	1620726	C→A	0.088	L70F(TTG→TTT)	ccpA_1←	Catabolite control protein A
NP mouse 6	RA	906047	A→T	0.088	V157V(GTA→GTT)	ung→	Uracil‑DNA glycosylase
NP mouse 6	RA	899925	T→A	0.087	I179N(ATC→AAC)	znuA_1→	High‑affinity zinc uptake system binding‑protein ZnuA
NP mouse 6	RA	965194	C→A	0.086	Q56K(CAA→AAA)	D39N_00950→	hypothetical protein
NP mouse 6	RA	191167	A→T	0.085	M398L(ATG→TTG)	D39N_00189→	hypothetical protein
NP mouse 6	RA	1868506	G→T	0.081	intergenic (‑58/+112)	pgi← / ←D39N_01907	Glucose‑6‑phosphate isomerase/Putative glutamine amidotransferase
NP mouse 6	RA	351105	T→G	0.08	V23V(GTT→GTG)	galK_1→	Galactokinase
NP mouse 6	RA	2035412	T→A	0.08	I356I(ATT→ATA)	ybiT_2→	putative ABC transporter ATP‑binding protein YbiT
NP mouse 6	RA	492554	A→C	0.078	N900H(AAC→CAC)	infB→	Translation initiation factor IF‑2
NP mouse 6	RA	169053	A→C	0.075	N176H(AAC→CAC)	mutL→	DNA mismatch repair protein MutL
NP mouse 6	RA	29822	T→G	0.074	E65D(GAA→GAC)	D39N_00033←	hypothetical protein
NP mouse 6	RA	1281979	G→T	0.074	F88L(TTC→TTA)	D39N_01271←	hypothetical protein
NP mouse 6	RA	1843479	G→T	0.072	intergenic (‑33/+43)	comGA← / ←D39N_01872	ComG operon protein 1/hypothetical protein
NP mouse 6	RA	1328540	T→G	0.071	E193D(GAA→GAC)	pgdA←	Peptidoglycan‑N‑acetylglucosamine deacetylase
NP mouse 6	RA	1843483	G→T	0.07	intergenic (‑37/+39)	comGA← / ←D39N_01872	ComG operon protein 1/hypothetical protein
NP mouse 6	RA	1256217	C→A	0.069	L57F(TTG→TTT)	D39N_01240←	hypothetical protein
NP mouse 6	RA	1868536	C→A	0.069	intergenic (‑88/+82)	pgi← / ←D39N_01907	Glucose‑6‑phosphate isomerase/Putative glutamine amidotransferase
NP mouse 6	RA	7519	G→T	0.068	A922S(GCT→TCT)	mfd→	Transcription‑repair‑coupling factor
NP mouse 6	RA	82939	G→A	0.067	K918K(AAG→AAA)	D39N_00079→	hypothetical protein
NP mouse 6	RA	1868554	G→T	0.066	intergenic (‑106/+64)	pgi← / ←D39N_01907	Glucose‑6‑phosphate isomerase/Putative glutamine amidotransferase
NP mouse 6	RA	111763	T→G	0.061	F255V(TTT→GTT)	argH→	Argininosuccinate lyase
NP mouse 6	RA	1087139	G→T	0.061	intergenic (‑1/+78)	lepA← / ←pphA	Elongation factor 4/Serine/threonine‑protein phosphatase 1
NP mouse 6	RA	1868563	C→A	0.061	intergenic (‑115/+55)	pgi← / ←D39N_01907	Glucose‑6‑phosphate isomerase/Putative glutamine amidotransferase
NP mouse 6	RA	1868596	G→T	0.061	intergenic (‑148/+22)	pgi← / ←D39N_01907	Glucose‑6‑phosphate isomerase/Putative glutamine amidotransferase
NP mouse 6	RA	1281388	T→A	0.061	D84V(GAT→GTT)	pncB2←	Nicotinate phosphoribosyltransferase pncB2
NP mouse 6	RA	3749	A→C	0.061	E250D(GAA→GAC)	ychF→	Ribosome‑binding ATPase YchF
NP mouse 6	RA	927222	T→G	0.06	intergenic (‑138/+71)	iga_2← / ←D39N_00924	Immunoglobulin A1 protease/hypothetical protein
NP mouse 6	RA	130788	G→T	0.06	intergenic (+117/‑284)	lytB_1→ / →mnmA	Putative endo‑beta‑N‑acetylglucosaminidase/tRNA‑specific 2‑thiouridylase MnmA
NP mouse 6	RA	425050	C→A	0.06	E396*(GAA→TAA)	nagC←	N‑acetylglucosamine repressor
NP mouse 6	RA	1843431	C→A	0.059	A6S(GCA→TCA)	comGA←	ComG operon protein 1
NP mouse 6	RA	488266	C→A	0.059	T53K(ACA→AAA)	nusA→	Transcription termination/antitermination protein NusA
NP mouse 6	RA	1868548	G→T	0.059	intergenic (‑100/+70)	pgi← / ←D39N_01907	Glucose‑6‑phosphate isomerase/Putative glutamine amidotransferase
NP mouse 6	RA	1620739	G→T	0.057	A66D(GCT→GAT)	ccpA_1←	Catabolite control protein A
NP mouse 6	RA	130756	G→T	0.056	intergenic (+85/‑316)	lytB_1→ / →mnmA	Putative endo‑beta‑N‑acetylglucosaminidase/tRNA‑specific 2‑thiouridylase MnmA
NP mouse 6	RA	7531	C→A	0.055	L926I(CTC→ATC)	mfd→	Transcription‑repair‑coupling factor
NP mouse 6	RA	1179304	T→G	0.055	F54V(TTC→GTC)	D39N_01160→	Deoxyguanosinetriphosphate triphosphohydrolase‑like protein
NP mouse 6	RA	985356	C→A	0.054	R14R(CGA→AGA)	D39N_00974→	hypothetical protein
NP mouse 6	RA	684673	C→A	0.053	P204T(CCA→ACA)	metK→	S‑adenosylmethionine synthase
NP mouse 7	RA	1937897	C→A	1	A608S(GCA→TCA)	D39N_01974←	hypothetical protein
NP mouse 7	RA	1868580	G→T	0.252	intergenic (‑132/+38)	pgi← / ←D39N_01907	Glucose‑6‑phosphate isomerase/Putative glutamine amidotransferase
NP mouse 7	RA	1620719	C→A	0.216	V73L(GTA→TTA)	ccpA_1←	Catabolite control protein A
NP mouse 7	RA	897035	A→C	0.208	Q37H(CAA→CAC)	D39N_00901→	hypothetical protein
NP mouse 7	RA	130795	C→A	0.206	intergenic (+124/‑277)	lytB_1→ / →mnmA	Putative endo‑beta‑N‑acetylglucosaminidase/tRNA‑specific 2‑thiouridylase MnmA
NP mouse 7	RA	1868592	G→T	0.191	intergenic (‑144/+26)	pgi← / ←D39N_01907	Glucose‑6‑phosphate isomerase/Putative glutamine amidotransferase
NP mouse 7	RA	1868569	C→A	0.159	intergenic (‑121/+49)	pgi← / ←D39N_01907	Glucose‑6‑phosphate isomerase/Putative glutamine amidotransferase
NP mouse 7	RA	721350	G→T	0.142	L13F(TTG→TTT)	rodA→	Peptidoglycan glycosyltransferase RodA
NP mouse 7	RA	191101	T→G	0.135	F376V(TTC→GTC)	D39N_00189→	hypothetical protein
NP mouse 7	RA	1868543	C→A	0.126	intergenic (‑95/+75)	pgi← / ←D39N_01907	Glucose‑6‑phosphate isomerase/Putative glutamine amidotransferase
NP mouse 7	RA	141840	A→T	0.12	intergenic (‑1/‑1220)	D39N_00139← / →bshA_1	hypothetical protein/N‑acetyl‑alpha‑D‑glucosaminyl L‑malate synthase
NP mouse 7	RA	976419	T→G	0.112	Q495H(CAA→CAC)	pcrA←	ATP‑dependent DNA helicase PcrA
NP mouse 7	RA	351140	A→T	0.105	E35V(GAA→GTA)	galK_1→	Galactokinase
NP mouse 7	RA	899925	T→A	0.105	I179N(ATC→AAC)	znuA_1→	High‑affinity zinc uptake system binding‑protein ZnuA
NP mouse 7	RA	1981043	T→G	0.104	E304D(GAA→GAC)	dltA←	D‑alanine‑‑D‑alanyl carrier protein ligase
NP mouse 7	RA	684654	T→G	0.102	V197V(GTT→GTG)	metK→	S‑adenosylmethionine synthase
NP mouse 7	RA	419501	A→C	0.101	V54V(GTT→GTG)	dinB←	DNA polymerase IV
NP mouse 7	RA	1868538	G→T	0.097	intergenic (‑90/+80)	pgi← / ←D39N_01907	Glucose‑6‑phosphate isomerase/Putative glutamine amidotransferase
NP mouse 7	RA	130788	G→T	0.095	intergenic (+117/‑284)	lytB_1→ / →mnmA	Putative endo‑beta‑N‑acetylglucosaminidase/tRNA‑specific 2‑thiouridylase MnmA
NP mouse 7	RA	845385	G→T	0.092	K181N(AAG→AAT)	dnaX_2→	DNA polymerase III subunit gamma/tau
NP mouse 7	RA	1620726	C→A	0.091	L70F(TTG→TTT)	ccpA_1←	Catabolite control protein A
NP mouse 7	RA	1328540	T→G	0.091	E193D(GAA→GAC)	pgdA←	Peptidoglycan‑N‑acetylglucosamine deacetylase
NP mouse 7	RA	1167016	T→A	0.09	E83V(GAA→GTA)	carA←	Carbamoyl‑phosphate synthase small chain
NP mouse 7	RA	1620739	G→T	0.09	A66D(GCT→GAT)	ccpA_1←	Catabolite control protein A
NP mouse 7	RA	1868554	G→T	0.09	intergenic (‑106/+64)	pgi← / ←D39N_01907	Glucose‑6‑phosphate isomerase/Putative glutamine amidotransferase
NP mouse 7	RA	1868565	C→A	0.086	intergenic (‑117/+53)	pgi← / ←D39N_01907	Glucose‑6‑phosphate isomerase/Putative glutamine amidotransferase
NP mouse 7	RA	1168860	A→T	0.082	intergenic (‑84/+127)	pyrR← / ←pdg	Bifunctional protein PyrR/Ultraviolet N‑glycosylase/AP lyase
NP mouse 7	RA	1868596	G→T	0.08	intergenic (‑148/+22)	pgi← / ←D39N_01907	Glucose‑6‑phosphate isomerase/Putative glutamine amidotransferase
NP mouse 7	RA	82939	G→A	0.079	K918K(AAG→AAA)	D39N_00079→	hypothetical protein
NP mouse 7	RA	130756	G→T	0.078	intergenic (+85/‑316)	lytB_1→ / →mnmA	Putative endo‑beta‑N‑acetylglucosaminidase/tRNA‑specific 2‑thiouridylase MnmA
NP mouse 7	RA	1087139	G→T	0.075	intergenic (‑1/+78)	lepA← / ←pphA	Elongation factor 4/Serine/threonine‑protein phosphatase 1
NP mouse 7	RA	965194	C→A	0.075	Q56K(CAA→AAA)	D39N_00950→	hypothetical protein
NP mouse 7	RA	1256237	G→T	0.075	L51M(CTG→ATG)	D39N_01240←	hypothetical protein
NP mouse 7	RA	1783682	T→G	0.075	K109N(AAA→AAC)	rnmV←	Ribonuclease M5
NP mouse 7	RA	488188	T→G	0.074	L27R(CTT→CGT)	nusA→	Transcription termination/antitermination protein NusA
NP mouse 7	RA	130793	G→T	0.072	intergenic (+122/‑279)	lytB_1→ / →mnmA	Putative endo‑beta‑N‑acetylglucosaminidase/tRNA‑specific 2‑thiouridylase MnmA
NP mouse 7	RA	111785	G→T	0.07	W262L(TGG→TTG)	argH→	Argininosuccinate lyase
NP mouse 7	RA	130780	G→T	0.069	intergenic (+109/‑292)	lytB_1→ / →mnmA	Putative endo‑beta‑N‑acetylglucosaminidase/tRNA‑specific 2‑thiouridylase MnmA
NP mouse 7	RA	1853036	T→G	0.065	E193D(GAA→GAC)	D39N_01883←	hypothetical protein
NP mouse 7	RA	1284947	G→T	0.064	G192G(GGC→GGA)	ydcP_1←	putative protease YdcP
NP mouse 7	RA	351105	T→G	0.063	V23V(GTT→GTG)	galK_1→	Galactokinase
NP mouse 7	RA	141841	T→G	0.063	intergenic (‑2/‑1219)	D39N_00139← / →bshA_1	hypothetical protein/N‑acetyl‑alpha‑D‑glucosaminyl L‑malate synthase
NP mouse 7	RA	503286	Δ1 bp	0.063	intergenic (+165/‑118)	D39N_00500→ / →D39N_00501	hypothetical protein/hypothetical protein
NP mouse 7	RA	503287	Δ1 bp	0.063	intergenic (+166/‑117)	D39N_00500→ / →D39N_00501	hypothetical protein/hypothetical protein
NP mouse 7	RA	1087148	C→A	0.062	intergenic (‑10/+69)	lepA← / ←pphA	Elongation factor 4/Serine/threonine‑protein phosphatase 1
NP mouse 7	RA	1868563	C→A	0.059	intergenic (‑115/+55)	pgi← / ←D39N_01907	Glucose‑6‑phosphate isomerase/Putative glutamine amidotransferase
NP mouse 7	RA	1256244	C→A	0.057	L48F(TTG→TTT)	D39N_01240←	hypothetical protein
NP mouse 7	RA	1256254	G→T	0.057	S45*(TCG→TAG)	D39N_01240←	hypothetical protein
NP mouse 7	RA	1281962	G→T	0.057	T94K(ACG→AAG)	D39N_01271←	hypothetical protein
NP mouse 7	RA	1281384	G→T	0.057	Y85*(TAC→TAA)	pncB2←	Nicotinate phosphoribosyltransferase pncB2
NP mouse 7	RA	950118	T→A	0.055	M458L(ATG→TTG)	amyX←	Pullulanase
NP mouse 7	RA	1256231	G→C	0.055	H53D(CAT→GAT)	D39N_01240←	hypothetical protein
NP mouse 7	RA	141809	A→T	0.053	S11T(TCA→ACA)	D39N_00139←	hypothetical protein
NP mouse 7	RA	730205	C→A	0.053	intergenic (‑66/+99)	D39N_00724← / ←rppH	hypothetical protein/RNA pyrophosphohydrolase
NP mouse 7	RA	1868523	C→A	0.053	intergenic (‑75/+95)	pgi← / ←D39N_01907	Glucose‑6‑phosphate isomerase/Putative glutamine amidotransferase
NP mouse 7	RA	1868526	C→A	0.052	intergenic (‑78/+92)	pgi← / ←D39N_01907	Glucose‑6‑phosphate isomerase/Putative glutamine amidotransferase
NP mouse 8	RA	1690463	A→G	0.726	intergenic (‑84/+274)	gtfA← / ←araQ_4	Sucrose phosphorylase/L‑arabinose transport system permease protein AraQ
NP mouse 8	RA	1966756	C→T	0.7	G19E(GGG→GAG)	D39N_01991←	hypothetical protein
NP mouse 8	RA	1129100	C→T	0.657	D499D(GAC→GAT) ‡	glnP_2→	Glutamine transport system permease protein GlnP
NP mouse 8	RA	471375	C→T	0.65	A458A(GCC→GCT)	dnaK→	Chaperone protein DnaK
NP mouse 8	RA	1129099	A→T	0.648	D499V(GAC→GTC) ‡	glnP_2→	Glutamine transport system permease protein GlnP
NP mouse 8	RA	1129098	Δ1 bp	0.641	coding (1495/2166 nt)	glnP_2→	Glutamine transport system permease protein GlnP
NP mouse 8	RA	191551	G→A	0.301	intergenic (+37/‑83)	D39N_00189→ / →nrdD_1	hypothetical protein/Anaerobic ribonucleoside‑triphosphate reductase
NP mouse 8	RA	1274206	C→A	0.293	intergenic (‑65/+75)	rpsU← / ←nagB	30S ribosomal protein S21/Glucosamine‑6‑phosphate deaminase
NP mouse 8	RA	1676547	A→G	0.202	V487A(GTT→GCT)	treB←	PTS system trehalose‑specific EIIBC component
NP mouse 8	RA	1868580	G→T	0.199	intergenic (‑132/+38)	pgi← / ←D39N_01907	Glucose‑6‑phosphate isomerase/Putative glutamine amidotransferase
NP mouse 8	RA	1868592	G→T	0.195	intergenic (‑144/+26)	pgi← / ←D39N_01907	Glucose‑6‑phosphate isomerase/Putative glutamine amidotransferase
NP mouse 8	RA	1620719	C→A	0.193	V73L(GTA→TTA)	ccpA_1←	Catabolite control protein A
NP mouse 8	RA	1868569	C→A	0.161	intergenic (‑121/+49)	pgi← / ←D39N_01907	Glucose‑6‑phosphate isomerase/Putative glutamine amidotransferase
NP mouse 8	RA	299952	T→G	0.159	L193V(TTG→GTG)	kdgR→	HTH‑type transcriptional regulator KdgR
NP mouse 8	RA	1130024	G→A	0.156	V86I(GTA→ATA)	artM_2→	Arginine transport ATP‑binding protein ArtM
NP mouse 8	RA	1868543	C→A	0.134	intergenic (‑95/+75)	pgi← / ←D39N_01907	Glucose‑6‑phosphate isomerase/Putative glutamine amidotransferase
NP mouse 8	RA	130795	C→A	0.13	intergenic (+124/‑277)	lytB_1→ / →mnmA	Putative endo‑beta‑N‑acetylglucosaminidase/tRNA‑specific 2‑thiouridylase MnmA
NP mouse 8	RA	730215	C→A	0.12	intergenic (‑76/+89)	D39N_00724← / ←rppH	hypothetical protein/RNA pyrophosphohydrolase
NP mouse 8	RA	845385	G→T	0.114	K181N(AAG→AAT)	dnaX_2→	DNA polymerase III subunit gamma/tau
NP mouse 8	RA	1620726	C→A	0.107	L70F(TTG→TTT)	ccpA_1←	Catabolite control protein A
NP mouse 8	RA	1981043	T→G	0.105	E304D(GAA→GAC) ‡	dltA←	D‑alanine‑‑D‑alanyl carrier protein ligase
NP mouse 8	RA	130798	T→A	0.103	intergenic (+127/‑274)	lytB_1→ / →mnmA	Putative endo‑beta‑N‑acetylglucosaminidase/tRNA‑specific 2‑thiouridylase MnmA
NP mouse 8	RA	488198	T→G	0.103	A30A(GCT→GCG)	nusA→	Transcription termination/antitermination protein NusA
NP mouse 8	RA	1868565	C→A	0.102	intergenic (‑117/+53)	pgi← / ←D39N_01907	Glucose‑6‑phosphate isomerase/Putative glutamine amidotransferase
NP mouse 8	RA	827475	G→T	0.098	E290*(GAG→TAG)	speA→	Arginine decarboxylase
NP mouse 8	RA	191126	T→G	0.094	L384R(CTA→CGA)	D39N_00189→	hypothetical protein
NP mouse 8	RA	937849	T→A	0.091	D292V(GAT→GTT)	eno←	Enolase
NP mouse 8	RA	1567777	T→G	0.091	E106D(GAA→GAC)	rsmB←	Ribosomal RNA small subunit methyltransferase B
NP mouse 8	RA	419501	A→C	0.088	V54V(GTT→GTG)	dinB←	DNA polymerase IV
NP mouse 8	RA	1281372	G→T	0.086	F89L(TTC→TTA)	pncB2←	Nicotinate phosphoribosyltransferase pncB2
NP mouse 8	RA	899925	T→A	0.086	I179N(ATC→AAC)	znuA_1→	High‑affinity zinc uptake system binding‑protein ZnuA
NP mouse 8	RA	730219	G→T	0.083	intergenic (‑80/+85)	D39N_00724← / ←rppH	hypothetical protein/RNA pyrophosphohydrolase
NP mouse 8	RA	854286	C→A	0.082	Q198K(CAA→AAA)	D39N_00853→	PhoH‑like protein
NP mouse 8	RA	976419	T→G	0.082	Q495H(CAA→CAC)	pcrA←	ATP‑dependent DNA helicase PcrA
NP mouse 8	RA	351105	T→G	0.081	V23V(GTT→GTG)	galK_1→	Galactokinase
NP mouse 8	RA	1167016	T→A	0.08	E83V(GAA→GTA)	carA←	Carbamoyl‑phosphate synthase small chain
NP mouse 8	RA	1981045	C→G	0.077	E304Q(GAA→CAA) ‡	dltA←	D‑alanine‑‑D‑alanyl carrier protein ligase
NP mouse 8	RA	1868554	G→T	0.077	intergenic (‑106/+64)	pgi← / ←D39N_01907	Glucose‑6‑phosphate isomerase/Putative glutamine amidotransferase
NP mouse 8	RA	130804	A→C	0.075	intergenic (+133/‑268)	lytB_1→ / →mnmA	Putative endo‑beta‑N‑acetylglucosaminidase/tRNA‑specific 2‑thiouridylase MnmA
NP mouse 8	RA	1707520	A→C	0.075	E206D(GAA→GAC)	recX→	Regulatory protein RecX
NP mouse 8	RA	299968	A→T	0.074	E198V(GAG→GTG)	kdgR→	HTH‑type transcriptional regulator KdgR
NP mouse 8	RA	1868523	C→A	0.074	intergenic (‑75/+95)	pgi← / ←D39N_01907	Glucose‑6‑phosphate isomerase/Putative glutamine amidotransferase
NP mouse 8	RA	1868538	G→T	0.073	intergenic (‑90/+80)	pgi← / ←D39N_01907	Glucose‑6‑phosphate isomerase/Putative glutamine amidotransferase
NP mouse 8	RA	906063	G→T	0.073	A163S(GCA→TCA)	ung→	Uracil‑DNA glycosylase
NP mouse 8	RA	965194	C→A	0.072	Q56K(CAA→AAA)	D39N_00950→	hypothetical protein
NP mouse 8	RA	191115	T→A	0.071	N380K(AAT→AAA)	D39N_00189→	hypothetical protein
NP mouse 8	RA	730193	T→G	0.07	intergenic (‑54/+111)	D39N_00724← / ←rppH	hypothetical protein/RNA pyrophosphohydrolase
NP mouse 8	RA	936964	G→T	0.07	intergenic (+526/+455)	D39N_00927→ / ←eno	hypothetical protein/Enolase
NP mouse 8	RA	111797	A→T	0.069	E266V(GAG→GTG)	argH→	Argininosuccinate lyase
NP mouse 8	RA	1620739	G→T	0.069	A66D(GCT→GAT)	ccpA_1←	Catabolite control protein A
NP mouse 8	RA	1868548	G→T	0.069	intergenic (‑100/+70)	pgi← / ←D39N_01907	Glucose‑6‑phosphate isomerase/Putative glutamine amidotransferase
NP mouse 8	RA	130756	G→T	0.067	intergenic (+85/‑316)	lytB_1→ / →mnmA	Putative endo‑beta‑N‑acetylglucosaminidase/tRNA‑specific 2‑thiouridylase MnmA
NP mouse 8	RA	1166961	C→A	0.066	L101F(TTG→TTT)	carA←	Carbamoyl‑phosphate synthase small chain
NP mouse 8	RA	1456061	T→A	0.066	intergenic (+167/+126)	plsC→ / ←D39N_01449	1‑acyl‑sn‑glycerol‑3‑phosphate acyltransferase/hypothetical protein
NP mouse 8	RA	1888544	T→A	0.065	S287T(TCA→ACA)	gpsA→	Glycerol‑3‑phosphate dehydrogenase [NAD(P)+]
NP mouse 8	RA	906093	C→A	0.065	P173T(CCT→ACT)	ung→	Uracil‑DNA glycosylase
NP mouse 8	RA	1286261	G→T	0.065	G379G(GGC→GGA)	ydcP_2←	putative protease YdcP
NP mouse 8	RA	2003065	C→A	0.064	D89Y(GAC→TAC)	clpC_2←	ATP‑dependent Clp protease ATP‑binding subunit ClpC
NP mouse 8	RA	130780	G→T	0.063	intergenic (+109/‑292)	lytB_1→ / →mnmA	Putative endo‑beta‑N‑acetylglucosaminidase/tRNA‑specific 2‑thiouridylase MnmA
NP mouse 8	RA	1282008	A→C	0.063	F79V(TTT→GTT)	D39N_01271←	hypothetical protein
NP mouse 8	RA	1281355	A→C	0.063	V95G(GTT→GGT)	pncB2←	Nicotinate phosphoribosyltransferase pncB2
NP mouse 8	RA	503,285:1	#NAME?	0.062	intergenic (+164/‑119)	D39N_00500→ / →D39N_00501	hypothetical protein/hypothetical protein
NP mouse 8	RA	503,285:2	#NAME?	0.062	intergenic (+164/‑119)	D39N_00500→ / →D39N_00501	hypothetical protein/hypothetical protein
NP mouse 8	RA	802633	A→C	0.062	R320R(CGT→CGG)	pepX←	Xaa‑Pro dipeptidyl‑peptidase
NP mouse 8	RA	1868506	G→T	0.061	intergenic (‑58/+112)	pgi← / ←D39N_01907	Glucose‑6‑phosphate isomerase/Putative glutamine amidotransferase
NP mouse 8	RA	896998	C→A	0.06	T25N(ACT→AAT)	D39N_00901→	hypothetical protein
NP mouse 8	RA	1783682	T→G	0.06	K109N(AAA→AAC)	rnmV←	Ribonuclease M5
NP mouse 8	RA	845371	A→T	0.059	M177L(ATG→TTG)	dnaX_2→	DNA polymerase III subunit gamma/tau
NP mouse 8	RA	79124	T→G	0.059	L24R(CTA→CGA)	epsH→	Putative glycosyltransferase EpsH
NP mouse 8	RA	492554	A→C	0.059	N900H(AAC→CAC)	infB→	Translation initiation factor IF‑2
NP mouse 8	RA	191106	C→A	0.059	F377L(TTC→TTA)	D39N_00189→	hypothetical protein
NP mouse 8	RA	244876	A→C	0.059	L909V(TTA→GTA)	pulA←	Pullulanase
NP mouse 8	RA	1315222	T→G	0.058	V53V(GTT→GTG)	D39N_01308→	hypothetical protein
NP mouse 8	RA	1853036	T→G	0.058	E193D(GAA→GAC)	D39N_01883←	hypothetical protein
NP mouse 8	RA	912080	T→G	0.057	R34R(CGT→CGG)	pdhC→	Dihydrolipoyllysine‑residue acetyltransferase component of pyruvate dehydrogenase complex
NP mouse 8	RA	1783497	A→C	0.057	F171C(TTT→TGT)	rnmV←	Ribonuclease M5
NP mouse 8	RA	950118	T→A	0.055	M458L(ATG→TTG)	amyX←	Pullulanase
NP mouse 8	RA	2003080	A→C	0.055	L84V(TTG→GTG)	clpC_2←	ATP‑dependent Clp protease ATP‑binding subunit ClpC
NP mouse 8	RA	1868596	G→T	0.055	intergenic (‑148/+22)	pgi← / ←D39N_01907	Glucose‑6‑phosphate isomerase/Putative glutamine amidotransferase
NP mouse 8	RA	1281343	T→G	0.055	Q99P(CAA→CCA)	pncB2←	Nicotinate phosphoribosyltransferase pncB2
NP mouse 8	RA	130788	G→T	0.054	intergenic (+117/‑284)	lytB_1→ / →mnmA	Putative endo‑beta‑N‑acetylglucosaminidase/tRNA‑specific 2‑thiouridylase MnmA
NP mouse 8	RA	1868517	G→T	0.053	intergenic (‑69/+101)	pgi← / ←D39N_01907	Glucose‑6‑phosphate isomerase/Putative glutamine amidotransferase
NP mouse 8	RA	1087138	T→A	0.052	M1M(ATG→TTG) †	lepA←	Elongation factor 4
NP mouse 8	RA	130775	C→A	0.052	intergenic (+104/‑297)	lytB_1→ / →mnmA	Putative endo‑beta‑N‑acetylglucosaminidase/tRNA‑specific 2‑thiouridylase MnmA
NP mouse 8	RA	684695	T→A	0.052	I211N(ATC→AAC)	metK→	S‑adenosylmethionine synthase
NP mouse 8	RA	1868526	C→A	0.052	intergenic (‑78/+92)	pgi← / ←D39N_01907	Glucose‑6‑phosphate isomerase/Putative glutamine amidotransferase
NP mouse 8	RA	906122	T→A	0.052	H182Q(CAT→CAA)	ung→	Uracil‑DNA glycosylase
NP mouse 8	RA	351151	A→T	0.051	T39S(ACC→TCC)	galK_1→	Galactokinase
NP mouse 8	RA	1281998	G→T	0.051	T82K(ACG→AAG)	D39N_01271←	hypothetical protein
NP mouse 8	RA	1709215	A→C	0.051	E65D(GAA→GAC)	D39N_01718→	hypothetical protein
NP mouse 8	RA	1328540	T→G	0.051	E193D(GAA→GAC)	pgdA←	Peptidoglycan‑N‑acetylglucosamine deacetylase
NP mouse 8	RA	244849	T→A	0.051	T918S(ACA→TCA)	pulA←	Pullulanase
NP mouse 8	RA	1981065	A→T	0.05	I297N(ATC→AAC)	dltA←	D‑alanine‑‑D‑alanyl carrier protein ligase
