# Supplementary material for: Influence of Streptococcus pneumoniae Within-Strain Population Diversity on Virulence and Pathogenesis
Source: Microbiol Spectr. 2022 Dec 12;11(1):e03103-22. doi: 10.1128/spectrum.03103-22 (PMC9927508; doi:10.1128/spectrum.03103-22)
Supplement: Supplemental file 4 — Data Set S4. Download spectrum.03103-22-s0005.xlsx, XLSX file, 0.10 MB [file spectrum.03103-22-s0005.xlsx]

## Sheet: D39N
Isolate	evidence	position	mutation	freq	annotation	gene	description
D39N	RA	65566	G→A	1	intergenic (‑69/‑279)	DQM66_RS00325 ← / → DQM66_RS00330	GntR family transcriptional regulator/beta‑galactosidase
D39N	RA	157206	T→C	1	F115L (TTC→CTC)	DQM66_RS00850 →	M20/M25/M40 family metallo‑hydrolase
D39N	RA	181836	A→G	1	K722K (AAA→AAG)	uvrA →	excinuclease ABC subunit UvrA
D39N	RA	196410	A→T	1	intergenic (+95/‑122)	rpsJ → / → rplC	30S ribosomal protein S10/50S ribosomal protein L3
D39N	RA	211927	C→A	1	pseudogene (587/1339 nt)	DQM66_RS01215 →	PFL family protein
D39N	RA	211931	T→C	1	pseudogene (591/1339 nt)	DQM66_RS01215 →	PFL family protein
D39N	RA	212308	Δ1 bp	1	pseudogene (968/1339 nt)	DQM66_RS01215 →	PFL family protein
D39N	RA	212312	G→C	1	pseudogene (972/1339 nt)	DQM66_RS01215 →	PFL family protein
D39N	MC JC	293223	Δ95 bp	1	intergenic (‑88/‑89)	DQM66_RS01605 ← / → DQM66_RS01610	gluconate 5‑dehydrogenase/PTS sugar transporter subunit IIA
D39N	RA	306651	T→G	1	Y32D (TAC→GAC)	DQM66_RS01685 →	ATP‑dependent Clp protease ATP‑binding subunit
D39N	RA	312219	C→T	1	Y349Y (TAC→TAT)	DQM66_RS01700 →	alpha‑glucosidase
D39N	RA	362142	A→G	1	N133D (AAT→GAT)	DQM66_RS01950 →	PTS mannitol‑specific transporter subunit IIBC
D39N	RA	457827	T→C	1	Y444H (TAT→CAT)	glnA →	type I glutamate‑‑ammonia ligase
D39N	RA	500654	G→C	1	V323L (GTC→CTT)	DQM66_RS02660 →	valine‑‑tRNA ligase
D39N	RA	500656	C→T	1	V323L (GTC→CTT)	DQM66_RS02660 →	valine‑‑tRNA ligase
D39N	RA	506371	A→G	1	pseudogene (509/1371 nt)	DQM66_RS11290 →	DNA primase
D39N	RA	518255	A→G	1	N141N (AAT→AAC)	DQM66_RS02725 ←	endonuclease/exonuclease/phosphatase family protein
D39N	RA	630186	A→G	1	pseudogene (66/840 nt)	DQM66_RS03260 →	ABC transporter ATP‑binding protein
D39N	RA	658276	A→G	1	T282A (ACA→GCA)	spxB →	pyruvate oxidase
D39N	RA	837501	C→T	1	A260V (GCT→GTT)	DQM66_RS04395 →	LysR family transcriptional regulator
D39N	RA	856452	T→G	1	pseudogene (689/1112 nt)	ald ←	alanine dehydrogenase
D39N	RA	996358	G→A	1	intergenic (‑4/+409)	DQM66_RS05210 ← / ← ppc	ABC transporter substrate‑binding protein/phosphoenolpyruvate carboxylase
D39N	RA	1019890	T→C	1	Y91C (TAT→TGT)	DQM66_RS11435 ←	hypothetical protein
D39N	RA	1090952	G→T	1	P274T (CCC→ACC)	DQM66_RS05705 ←	polyprenyl synthetase family protein
D39N	RA	1121522	C→T	1	A177A (GCC→GCT)	DQM66_RS05835 →	ECF transporter S component
D39N	RA	1166597	C→A	1	G237V (GGA→GTA)	DQM66_RS06040 ←	carbamoyl phosphate synthase small subunit
D39N	RA	1166599	C→A	1	G236G (GGG→GGT)	DQM66_RS06040 ←	carbamoyl phosphate synthase small subunit
D39N	RA	1181971	C→A	1	A102S (GCG→TCG)	crcB ←	fluoride efflux transporter CrcB
D39N	RA	1219649	T→A	1	G56G (GGA→GGT)	DQM66_RS06365 ←	ABC transporter ATP‑binding protein/permease
D39N	RA	1234414	G→C	1	A398G (GCA→GGA)	aroA ←	3‑phosphoshikimate 1‑carboxyvinyltransferase
D39N	RA	1353455	A→G	1	L274S (TTG→TCG)	atpA ←	F0F1 ATP synthase subunit alpha
D39N	RA	1366359	T→C	1	N256S (AAT→AGT)	DQM66_RS07185 ←	DEAD/DEAH box helicase
D39N	RA	1387760	A→G	1	D98G (GAC→GGC)	DQM66_RS07305 →	NAD(P)H‑dependent oxidoreductase
D39N	RA	1404645	2 bp→AG	1	intergenic (‑214/‑89)	DQM66_RS07350 ← / → mntE	cation‑translocating P‑type ATPase/CDF family manganese efflux transporter MntE
D39N	RA	1511664	G→C	1	P296A (CCT→GCT)	DQM66_RS07940 ←	ABC transporter substrate‑binding protein
D39N	RA	1565733	C→A	1	V114F (GTC→TTC)	pknB ←	Stk1 family PASTA domain‑containing Ser/Thr kinase
D39N	RA	1607893	G→A	1	G53D (GGT→GAT)	DQM66_RS08475 →	Asp23/Gls24 family envelope stress response protein
D39N	RA	1624194	A→C	1	G261G (GGT→GGG)	DQM66_RS08575 ←	ABC transporter ATP‑binding protein
D39N	RA	1735190	A→G	1	V119A (GTT→GCT)	DQM66_RS09265 ←	competence/damage‑inducible protein A
D39N	RA	1744924	A→G	1	S115G (AGT→GGT)	DQM66_RS09325 →	M50 family metallopeptidase
D39N	RA	1776468	C→T	1	Q99Q (CAG→CAA)	DQM66_RS09470 ←	thiamine diphosphokinase
D39N	RA	1794028	A→G	1	D141D (GAT→GAC)	DQM66_RS09575 ←	sensor histidine kinase
D39N	RA	1829993	G→C	1	G221G (GGC→GGG)	DQM66_RS09800 ←	L‑ribulose‑5‑phosphate 3‑epimerase
D39N	RA	1928289	C→T	1	L258L (TTG→TTA)	DQM66_RS10365 ←	PTS ascorbate transporter subunit IIC
D39N	RA	1961957	G→A	1	A858V (GCT→GTT)	DQM66_RS10510 ←	discoidin domain‑containing protein
D39N	RA	1962115	G→A	1	N805N (AAC→AAT)	DQM66_RS10510 ←	discoidin domain‑containing protein
D39N	RA	1978062	A→G	1	L293P (CTC→CCC)	dltD ←	D‑alanyl‑lipoteichoic acid biosynthesis protein DltD
D39N	RA	2008202	G→A	1	H39Y (CAT→TAT)	cbpD ←	choline binding‑anchored murein hydrolase CbpD
D39N	JC	293486	53 bp x 2	0.757	duplication	DQM66_RS01610 →	PTS sugar transporter subunit IIA
D39N	RA	1274249	C→A	0.731	intergenic (‑65/+75)	rpsU ← / ← DQM66_RS06655	30S ribosomal protein S21/glucosamine‑6‑phosphate deaminase
D39N	RA	191551	G→A	0.726	intergenic (+37/‑83)	DQM66_RS01035 → / → nrdD	hypothetical protein/anaerobic ribonucleoside‑triphosphate reductase
D39N	RA	1393647	T→C	0.275	T755A (ACT→GCT) ‡	DQM66_RS07310 ←	G5 domain‑containing protein
D39N	RA	1393729	C→G	0.204	G727G (GGG→GGC)	DQM66_RS07310 ←	G5 domain‑containing protein
D39N	RA	1995878	C→G	0.204	S577T (AGC→ACC) ‡	cbpA ←	choline‑binding protein CbpA
D39N	RA	1393744	G→C	0.203	A722A (GCC→GCG)	DQM66_RS07310 ←	G5 domain‑containing protein
D39N	RA	1995871	G→T	0.199	G579G (GGC→GGA)	cbpA ←	choline‑binding protein CbpA
D39N	RA	130387	C→A	0.194	Q526K (CAA→AAA)	pspA →	pneumococcal surface protein A
D39N	RA	1995877	G→T	0.192	S577R (AGC→AGA) ‡	cbpA ←	choline‑binding protein CbpA
D39N	RA	1690506	A→G	0.191	intergenic (‑84/+100)	gtfA ← / ← DQM66_RS11550	sucrose phosphorylase/hypothetical protein
D39N	RA	1393783	C→G	0.184	G709G (GGG→GGC)	DQM66_RS07310 ←	G5 domain‑containing protein
D39N	RA	466357	C→G	0.18	E115Q (GAA→CAA)	DQM66_RS02450 ←	DEAD/DEAH box helicase family protein
D39N	RA	1393747	A→T	0.176	G721G (GGT→GGA)	DQM66_RS07310 ←	G5 domain‑containing protein
D39N	RA	471418	C→T	0.171	A458A (GCC→GCT)	dnaK →	molecular chaperone DnaK
D39N	RA	721400	C→G	0.17	P16A (CCA→GCA)	DQM66_RS03800 →	FtsW/RodA/SpoVE family cell cycle protein
D39N	RA	1995988	T→A	0.168	S540S (TCA→TCT) ‡	cbpA ←	choline‑binding protein CbpA
D39N	RA	1995982	T→C	0.161	A542A (GCA→GCG)	cbpA ←	choline‑binding protein CbpA
D39N	RA	900004	C→A	0.16	P191Q (CCA→CAA)	adcAII →	zinc‑binding lipoprotein AdcAII
D39N	RA	730258	C→A	0.158	intergenic (‑76/+89)	DQM66_RS03840 ← / ← DQM66_RS03850	DUF1827 family protein/NUDIX hydrolase
D39N	RA	721393	G→T	0.156	L13F (TTG→TTT)	DQM66_RS03800 →	FtsW/RodA/SpoVE family cell cycle protein
D39N	RA	130386	C→G	0.153	L525L (CTC→CTG) ‡	pspA →	pneumococcal surface protein A
D39N	RA	466374	T→A	0.149	N109I (AAT→ATT)	DQM66_RS02450 ←	DEAD/DEAH box helicase family protein
D39N	RA	1995990	A→C	0.144	S540A (TCA→GCA) ‡	cbpA ←	choline‑binding protein CbpA
D39N	RA	997226	G→C	0.143	F746L (TTC→TTG)	ppc ←	phosphoenolpyruvate carboxylase
D39N	RA	1620806	G→T	0.143	A58E (GCA→GAA)	DQM66_RS08555 ←	LacI family transcriptional regulator
D39N	RA	1868602	G→T	0.143	S12* (TCA→TAA)	DQM66_RS10060 ←	hypothetical protein
D39N	RA	1996006	A→C	0.143	Y534* (TAT→TAG)	cbpA ←	choline‑binding protein CbpA
D39N	RA	897068	C→A	0.142	P34Q (CCA→CAA)	sdbB →	thiol‑disulfide oxidoreductase‑associated lipoprotein SdbB
D39N	RA	1393395	A→C	0.142	L839V (TTA→GTA)	DQM66_RS07310 ←	G5 domain‑containing protein
D39N	RA	1995901	A→T	0.139	N569K (AAT→AAA)	cbpA ←	choline‑binding protein CbpA
D39N	RA	130422	C→A	0.138	N537K (AAC→AAA) ‡	pspA →	pneumococcal surface protein A
D39N	RA	1868591	C→A	0.135	E16* (GAA→TAA)	DQM66_RS10060 ←	hypothetical protein
D39N	RA	1995838	G→T	0.135	G590G (GGC→GGA)	cbpA ←	choline‑binding protein CbpA
D39N	RA	1995879	T→C	0.134	S577G (AGC→GGC) ‡	cbpA ←	choline‑binding protein CbpA
D39N	RA	592996	C→G	0.131	A149G (GCC→GGC)	DQM66_RS03080 →	YihY/virulence factor BrkB family protein
D39N	RA	130384	C→G	0.13	L525V (CTC→GTC) ‡	pspA →	pneumococcal surface protein A
D39N	RA	1934349	A→C	0.13	G489G (GGT→GGG)	pcpA ←	choline‑binding protein PcpA
D39N	RA	1394041	T→G	0.129	E623D (GAA→GAC)	DQM66_RS07310 ←	G5 domain‑containing protein
D39N	RA	1393705	G→T	0.124	T735T (ACC→ACA)	DQM66_RS07310 ←	G5 domain‑containing protein
D39N	RA	1393835	G→T	0.123	A692D (GCC→GAC)	DQM66_RS07310 ←	G5 domain‑containing protein
D39N	RA	1995823	G→T	0.121	L595L (CTC→CTA)	cbpA ←	choline‑binding protein CbpA
D39N	RA	1393302	T→G	0.117	T870P (ACC→CCC)	DQM66_RS07310 ←	G5 domain‑containing protein
D39N	RA	130155	T→A	0.116	N448K (AAT→AAA)	pspA →	pneumococcal surface protein A
D39N	RA	1995809	T→G	0.114	D600A (GAT→GCT)	cbpA ←	choline‑binding protein CbpA
D39N	RA	985386	G→T	0.113	pseudogene (826/1303 nt)	DQM66_RS05150 →	transposase
D39N	RA	1037778	G→T	0.113	I69I (ATC→ATA)	DQM66_RS05435 ←	hypothetical protein
D39N	RA	1995763	G→T	0.113	L615L (CTC→CTA)	cbpA ←	choline‑binding protein CbpA
D39N	RA	1995841	A→T	0.113	N589K (AAT→AAA)	cbpA ←	choline‑binding protein CbpA
D39N	RA	130194	A→T	0.112	A461A (GCA→GCT)	pspA →	pneumococcal surface protein A
D39N	RA	130204	G→C	0.111	A465P (GCT→CCT) ‡	pspA →	pneumococcal surface protein A
D39N	RA	1286304	G→T	0.111	G379G (GGC→GGA)	DQM66_RS06715 ←	U32 family peptidase
D39N	RA	1393459	C→G	0.11	G817G (GGG→GGC)	DQM66_RS07310 ←	G5 domain‑containing protein
D39N	RA	1393454	T→G	0.108	Q819P (CAA→CCA)	DQM66_RS07310 ←	G5 domain‑containing protein
D39N	RA	1868618	G→C	0.108	L7V (CTT→GTT)	DQM66_RS10060 ←	hypothetical protein
D39N	RA	130331	T→A	0.106	V507D (GTC→GAC)	pspA →	pneumococcal surface protein A
D39N	RA	1256308	G→C	0.105	F41L (TTC→TTG)	DQM66_RS06540 ←	YhfC family glutamic‑type intramembrane protease
D39N	RA	592977	C→G	0.102	Q143E (CAG→GAG)	DQM66_RS03080 →	YihY/virulence factor BrkB family protein
D39N	RA	1394059	T→A	0.102	E617D (GAA→GAT)	DQM66_RS07310 ←	G5 domain‑containing protein
D39N	RA	1934054	T→A	0.101	K588* (AAA→TAA)	pcpA ←	choline‑binding protein PcpA
D39N	RA	130211	T→A	0.1	V467D (GTC→GAC)	pspA →	pneumococcal surface protein A
D39N	RA	130287	T→G	0.099	Y492* (TAT→TAG)	pspA →	pneumococcal surface protein A
D39N	RA	730239	A→T	0.098	intergenic (‑57/+108)	DQM66_RS03840 ← / ← DQM66_RS03850	DUF1827 family protein/NUDIX hydrolase
D39N	RA	1995781	G→A	0.098	N609N (AAC→AAT)	cbpA ←	choline‑binding protein CbpA
D39N	RA	1995786	T→A	0.098	N608Y (AAC→TAC)	cbpA ←	choline‑binding protein CbpA
D39N	RA	503330	Δ1 bp	0.097	intergenic (+166/‑117)	DQM66_RS02665 → / → DQM66_RS02670	DUF3883 domain‑containing protein/Fic/DOC family protein
D39N	RA	1393666	A→C	0.097	G748G (GGT→GGG)	DQM66_RS07310 ←	G5 domain‑containing protein
D39N	RA	503329	Δ1 bp	0.096	intergenic (+165/‑118)	DQM66_RS02665 → / → DQM66_RS02670	DUF3883 domain‑containing protein/Fic/DOC family protein
D39N	RA	130167	T→G	0.095	Y452* (TAT→TAG)	pspA →	pneumococcal surface protein A
D39N	RA	1256287	C→A	0.095	L48F (TTG→TTT)	DQM66_RS06540 ←	YhfC family glutamic‑type intramembrane protease
D39N	RA	1256260	C→A	0.094	L57F (TTG→TTT)	DQM66_RS06540 ←	YhfC family glutamic‑type intramembrane protease
D39N	RA	1868614	G→C	0.093	S8C (TCT→TGT)	DQM66_RS10060 ←	hypothetical protein
D39N	RA	191106	C→G	0.092	F377L (TTC→TTG)	DQM66_RS01035 →	hypothetical protein
D39N	RA	1393483	G→T	0.092	A809A (GCC→GCA)	DQM66_RS07310 ←	G5 domain‑containing protein
D39N	RA	1523245	G→C	0.091	A917A (GCC→GCG)	nanA ←	LPXTG‑anchored neuraminidase NanA
D39N	RA	130305	C→A	0.089	G498G (GGC→GGA)	pspA →	pneumococcal surface protein A
D39N	RA	1393882	G→C	0.089	G676G (GGC→GGG)	DQM66_RS07310 ←	G5 domain‑containing protein
D39N	RA	854329	C→A	0.088	Q198K (CAA→AAA)	DQM66_RS04495 →	PhoH family protein
D39N	RA	1393645	A→T	0.088	T755T (ACT→ACA) ‡	DQM66_RS07310 ←	G5 domain‑containing protein
D39N	RA	1767000	T→A	0.088	I201F (ATC→TTC)	asnA ←	aspartate‑‑ammonia ligase
D39N	RA	130390	T→G	0.085	Y527D (TAC→GAC)	pspA →	pneumococcal surface protein A
D39N	RA	730252	G→T	0.085	intergenic (‑70/+95)	DQM66_RS03840 ← / ← DQM66_RS03850	DUF1827 family protein/NUDIX hydrolase
D39N	RA	1728775	G→C	0.084	A9G (GCA→GGA)	DQM66_RS09225 ←	hypothetical protein
D39N	RA	130185	C→A	0.083	G458G (GGC→GGA)	pspA →	pneumococcal surface protein A
D39N	RA	1281438	A→C	0.083	F82V (TTC→GTC)	DQM66_RS06680 ←	nicotinate phosphoribosyltransferase
D39N	RA	1393312	T→G	0.083	E866D (GAA→GAC)	DQM66_RS07310 ←	G5 domain‑containing protein
D39N	RA	130324	G→C	0.082	A505P (GCT→CCT) ‡	pspA →	pneumococcal surface protein A
D39N	RA	1728787	A→C	0.082	V5G (GTA→GGA)	DQM66_RS09225 ←	hypothetical protein
D39N	RA	691359	C→G	0.081	G154G (GGC→GGG)	DQM66_RS03610 →	ATP‑binding cassette domain‑containing protein
D39N	RA	1937919	C→A	0.079	A608S (GCA→TCA)	DQM66_RS10415 ←	beta‑N‑acetylhexosaminidase
D39N	RA	1393600	C→A	0.078	L770L (CTG→CTT)	DQM66_RS07310 ←	G5 domain‑containing protein
D39N	RA	1933854	G→T	0.078	T654T (ACC→ACA)	pcpA ←	choline‑binding protein PcpA
D39N	RA	592992	T→G	0.076	F148V (TTT→GTT)	DQM66_RS03080 →	YihY/virulence factor BrkB family protein
D39N	RA	1281428	T→A	0.076	Y85F (TAC→TTC)	DQM66_RS06680 ←	nicotinate phosphoribosyltransferase
D39N	RA	1393724	T→A	0.076	Q729L (CAA→CTA)	DQM66_RS07310 ←	G5 domain‑containing protein
D39N	RA	1037758	C→A	0.074	C76F (TGT→TTT)	DQM66_RS05435 ←	hypothetical protein
D39N	RA	1037784	G→T	0.073	Y67* (TAC→TAA)	DQM66_RS05435 ←	hypothetical protein
D39N	RA	1282048	G→C	0.073	H80D (CAT→GAT)	DQM66_RS06685 ←	hypothetical protein
D39N	RA	1393807	T→A	0.073	A701A (GCA→GCT)	DQM66_RS07310 ←	G5 domain‑containing protein
D39N	RA	1868548	C→A	0.073	W30L (TGG→TTG)	DQM66_RS10060 ←	hypothetical protein
D39N	RA	1933994	T→A	0.073	K608* (AAA→TAA) ‡	pcpA ←	choline‑binding protein PcpA
D39N	RA	1393813	G→T	0.072	T699T (ACC→ACA)	DQM66_RS07310 ←	G5 domain‑containing protein
D39N	RA	1728751	C→A	0.072	W17L (TGG→TTG)	DQM66_RS09225 ←	hypothetical protein
D39N	RA	1934331	G→C	0.072	N495K (AAC→AAG)	pcpA ←	choline‑binding protein PcpA
D39N	RA	1393832	T→A	0.071	Q693L (CAA→CTA)	DQM66_RS07310 ←	G5 domain‑containing protein
D39N	RA	1462760	C→A	0.071	L25F (TTG→TTT)	DQM66_RS07680 ←	HAMP domain‑containing histidine kinase
D39N	RA	130237	G→T	0.07	A476S (GCT→TCT)	pspA →	pneumococcal surface protein A
D39N	RA	1393511	G→T	0.07	A800D (GCC→GAC)	DQM66_RS07310 ←	G5 domain‑containing protein
D39N	RA	191134	G→T	0.068	G387W (GGG→TGG)	DQM66_RS01035 →	hypothetical protein
D39N	RA	1393546	C→A	0.068	L788L (CTG→CTT)	DQM66_RS07310 ←	G5 domain‑containing protein
D39N	RA	1934289	A→C	0.068	G509G (GGT→GGG)	pcpA ←	choline‑binding protein PcpA
D39N	RA	1996026	T→A	0.068	N528Y (AAC→TAC)	cbpA ←	choline‑binding protein CbpA
D39N	RA	422742	C→A	0.067	intergenic (+318/+49)	pflB → / ← DQM66_RS02260	formate C‑acetyltransferase/hypothetical protein
D39N	RA	899998	T→A	0.067	F189Y (TTC→TAC)	adcAII →	zinc‑binding lipoprotein AdcAII
D39N	RA	1393504	A→C	0.067	G802G (GGT→GGG)	DQM66_RS07310 ←	G5 domain‑containing protein
D39N	RA	1430377	G→T	0.067	R117S (CGT→AGT)	DQM66_RS07495 ←	cysteine hydrolase
D39N	RA	867870	C→G	0.066	Y304* (TAC→TAG)	lytB →	endo‑beta‑N‑acetylglucosaminidase
D39N	RA	1393591	G→T	0.066	A773A (GCC→GCA)	DQM66_RS07310 ←	G5 domain‑containing protein
D39N	RA	1393675	T→G	0.066	G745G (GGA→GGC)	DQM66_RS07310 ←	G5 domain‑containing protein
D39N	RA	1393428	G→T	0.065	Q828K (CAA→AAA)	DQM66_RS07310 ←	G5 domain‑containing protein
D39N	RA	1393670	T→C	0.065	Q747R (CAA→CGA)	DQM66_RS07310 ←	G5 domain‑containing protein
D39N	RA	1767007	C→A	0.065	L198F (TTG→TTT)	asnA ←	aspartate‑‑ammonia ligase
D39N	RA	130771	C→A	0.064	intergenic (+100/‑301)	pspA → / → mnmA	pneumococcal surface protein A/tRNA 2‑thiouridine(34) synthase MnmA
D39N	RA	1995906	A→T	0.064	Y568N (TAC→AAC)	cbpA ←	choline‑binding protein CbpA
D39N	RA	1996066	A→C	0.064	Y514* (TAT→TAG)	cbpA ←	choline‑binding protein CbpA
D39N	RA	998482	G→T	0.063	Q328K (CAA→AAA)	ppc ←	phosphoenolpyruvate carboxylase
D39N	RA	1101622	C→A	0.063	intergenic (‑102/+46)	DQM66_RS05750 ← / ← DQM66_RS05755	O‑acetylhomoserine aminocarboxypropyltransferase/cysteine synthase/formate/nitrite transporter family protein
D39N	RA	1393889	T→G	0.063	D674A (GAC→GCC)	DQM66_RS07310 ←	G5 domain‑containing protein
D39N	RA	130205	C→A	0.062	A465D (GCT→GAT) ‡	pspA →	pneumococcal surface protein A
D39N	RA	191137	T→G	0.062	F388V (TTT→GTT)	DQM66_RS01035 →	hypothetical protein
D39N	RA	1393936	A→C	0.062	G658G (GGT→GGG)	DQM66_RS07310 ←	G5 domain‑containing protein
D39N	RA	1995961	A→T	0.061	N549K (AAT→AAA)	cbpA ←	choline‑binding protein CbpA
D39N	RA	130446	T→G	0.06	A545A (GCT→GCG) ‡	pspA →	pneumococcal surface protein A
D39N	RA	300039	A→T	0.06	L207F (TTA→TTT)	DQM66_RS01645 →	LacI family DNA‑binding transcriptional regulator
D39N	RA	1393412	T→G	0.06	D833A (GAC→GCC)	DQM66_RS07310 ←	G5 domain‑containing protein
D39N	RA	1393477	A→T	0.06	G811G (GGT→GGA)	DQM66_RS07310 ←	G5 domain‑containing protein
D39N	RA	130206	T→A	0.059	A465A (GCT→GCA) ‡	pspA →	pneumococcal surface protein A
D39N	RA	130445	C→G	0.059	A545G (GCT→GGT) ‡	pspA →	pneumococcal surface protein A
D39N	RA	130768	T→A	0.059	intergenic (+97/‑304)	pspA → / → mnmA	pneumococcal surface protein A/tRNA 2‑thiouridine(34) synthase MnmA
D39N	RA	351150	A→T	0.058	Y24F (TAC→TTC)	mvk →	mevalonate kinase
D39N	RA	1393975	A→T	0.058	T645T (ACT→ACA)	DQM66_RS07310 ←	G5 domain‑containing protein
D39N	RA	1767006	T→A	0.058	I199F (ATT→TTT)	asnA ←	aspartate‑‑ammonia ligase
D39N	RA	1843504	C→A	0.058	intergenic (‑15/+61)	DQM66_RS09890 ← / ← DQM66_RS09895	GspE/PulE family protein/DUF1033 family protein
D39N	RA	79812	C→A	0.057	P51P (CCC→CCA)	DQM66_RS00425 →	hypothetical protein
D39N	RA	151609	C→G	0.057	F82L (TTC→TTG)	DQM66_RS00820 →	CPBP family intramembrane metalloprotease
D39N	RA	1393390	A→T	0.057	T840T (ACT→ACA)	DQM66_RS07310 ←	G5 domain‑containing protein
D39N	RA	1517233	G→T	0.057	A355E (GCA→GAA)	nanB ←	neuraminidase NanB
D39N	RA	1933911	A→T	0.057	N635K (AAT→AAA)	pcpA ←	choline‑binding protein PcpA
D39N	RA	130326	T→G	0.056	A505A (GCT→GCG) ‡	pspA →	pneumococcal surface protein A
D39N	RA	899969	C→A	0.056	I179I (ATC→ATA)	adcAII →	zinc‑binding lipoprotein AdcAII
D39N	RA	1393513	T→G	0.056	G799G (GGA→GGC)	DQM66_RS07310 ←	G5 domain‑containing protein
D39N	RA	1393619	T→G	0.056	D764A (GAC→GCC)	DQM66_RS07310 ←	G5 domain‑containing protein
D39N	RA	1394031	T→G	0.056	T627P (ACT→CCT)	DQM66_RS07310 ←	G5 domain‑containing protein
D39N	RA	1523252	T→G	0.056	E915A (GAG→GCG)	nanA ←	LPXTG‑anchored neuraminidase NanA
D39N	RA	1934271	A→C	0.056	N515K (AAT→AAG)	pcpA ←	choline‑binding protein PcpA
D39N	RA	593006	G→T	0.055	L152F (TTG→TTT)	DQM66_RS03080 →	YihY/virulence factor BrkB family protein
D39N	RA	130434	T→A	0.054	A541A (GCT→GCA)	pspA →	pneumococcal surface protein A
D39N	RA	1934312	T→A	0.054	T502S (ACT→TCT)	pcpA ←	choline‑binding protein PcpA
D39N	RA	1995846	A→T	0.054	Y588N (TAC→AAC)	cbpA ←	choline‑binding protein CbpA
D39N	RA	23604	A→T	0.053	T324S (ACT→TCT)	DQM66_RS00115 →	adenylosuccinate synthase
D39N	RA	130314	A→T	0.053	A501A (GCA→GCT)	pspA →	pneumococcal surface protein A
D39N	RA	300017	C→G	0.053	A200G (GCA→GGA)	DQM66_RS01645 →	LacI family DNA‑binding transcriptional regulator
D39N	RA	466392	G→T	0.053	P103Q (CCA→CAA)	DQM66_RS02450 ←	DEAD/DEAH box helicase family protein
D39N	RA	867891	G→C	0.053	M311I (ATG→ATC)	lytB →	endo‑beta‑N‑acetylglucosaminidase
D39N	RA	1868592	T→A	0.053	L15F (TTA→TTT)	DQM66_RS10060 ←	hypothetical protein
D39N	RA	1933992	T→A	0.053	K608N (AAA→AAT) ‡	pcpA ←	choline‑binding protein PcpA
D39N	RA	1996021	A→T	0.053	N529K (AAT→AAA)	cbpA ←	choline‑binding protein CbpA
D39N	RA	500825	G→C	0.052	D380H (GAC→CAC)	DQM66_RS02660 →	valine‑‑tRNA ligase
D39N	RA	867961	A→C	0.052	T335P (ACA→CCA)	lytB →	endo‑beta‑N‑acetylglucosaminidase
D39N	RA	900000	C→A	0.052	Q190K (CAA→AAA)	adcAII →	zinc‑binding lipoprotein AdcAII
D39N	RA	1101608	G→T	0.052	intergenic (‑88/+60)	DQM66_RS05750 ← / ← DQM66_RS05755	O‑acetylhomoserine aminocarboxypropyltransferase/cysteine synthase/formate/nitrite transporter family protein
D39N	RA	1843516	C→A	0.052	intergenic (‑27/+49)	DQM66_RS09890 ← / ← DQM66_RS09895	GspE/PulE family protein/DUF1033 family protein
D39N	RA	1868565	C→A	0.052	L24F (TTG→TTT)	DQM66_RS10060 ←	hypothetical protein
D39N	RA	1933971	G→T	0.052	N615K (AAC→AAA)	pcpA ←	choline‑binding protein PcpA
D39N	RA	1995709	A→C	0.052	Y633* (TAT→TAG)	cbpA ←	choline‑binding protein CbpA
D39N	RA	130420	A→T	0.051	N537Y (AAC→TAC) ‡	pspA →	pneumococcal surface protein A
D39N	RA	897770	G→T	0.051	intergenic (+245/‑129)	sdbB → / → DQM66_RS04770	thiol‑disulfide oxidoreductase‑associated lipoprotein SdbB/amino acid permease
D39N	RA	1843493	T→A	0.051	intergenic (‑4/+72)	DQM66_RS09890 ← / ← DQM66_RS09895	GspE/PulE family protein/DUF1033 family protein
D39N	RA	1868587	C→A	0.051	C17F (TGT→TTT)	DQM66_RS10060 ←	hypothetical protein
D39N	RA	130397	G→C	0.05	G529A (GGT→GCT)	pspA →	pneumococcal surface protein A
D39N	RA	868017	G→C	0.05	G353G (GGG→GGC)	lytB →	endo‑beta‑N‑acetylglucosaminidase
D39N	RA	1393621	T→G	0.05	G763G (GGA→GGC)	DQM66_RS07310 ←	G5 domain‑containing protein
D39N	RA	1393987	T→G	0.05	E641D (GAA→GAC)	DQM66_RS07310 ←	G5 domain‑containing protein
D39N	RA	1995929	G→T	0.05	A560D (GCT→GAT)	cbpA ←	choline‑binding protein CbpA

## Sheet: H1
Isolate	evidence	position	mutation	freq	annotation	gene	description
H1	RA	65804	A→G	1	intergenic (‑307/‑41)	DQM66_RS00325 ← / → DQM66_RS00330	GntR family transcriptional regulator/beta‑galactosidase
H1	RA	215632	C→A	1	E271D (GAG→GAT)	DQM66_RS01235 ←	ABC transporter ATP‑binding protein
H1	RA	318872	C→T	1	P363L (CCA→CTA)	DQM66_RS01735 →	sugar transferase
H1	RA	643097	A→G	1	N49D (AAT→GAT)	lctO →	L‑lactate oxidase
H1	RA	658276	A→G	1	T282A (ACA→GCA)	spxB →	pyruvate oxidase
H1	RA	674535	T→C	1	F24F (TTT→TTC)	DQM66_RS03530 →	ABC transporter ATP‑binding protein
H1	RA	1272594	C→T	1	A119A (GCG→GCA)	lgt ←	prolipoprotein diacylglyceryl transferase
H1	RA	1277264	A→G	1	pseudogene (590/1095 nt)	DQM66_RS06665 ←	G5 domain‑containing protein
H1	RA	1677743	G→A	1	Q103* (CAA→TAA)	treP ←	PTS system trehalose‑specific EIIBC component
H1	RA	1815359	C→A	1	intergenic (‑78/‑80)	DQM66_RS09735 ← / → DQM66_RS09740	GntR family transcriptional regulator/glycoside hydrolase family 1 protein
H1	RA	814968	C→T	0.433	L19L (CTG→CTA)	DQM66_RS04270 ←	TIGR03943 family protein
H1	RA	865372	Δ1 bp	0.376	coding (205/801 nt)	DQM66_RS04580 →	dihydroorotate dehydrogenase electron transfer subunit
H1	RA	1182819	C→T	0.375	E29E (GAG→GAA)	DQM66_RS06140 ←	chorismate mutase
H1	RA	1868602	G→T	0.235	S12* (TCA→TAA)	DQM66_RS10060 ←	hypothetical protein
H1	RA	462669	A→G	0.226	S74S (AGT→AGC)	DQM66_RS02440 ←	restriction endonuclease subunit S
H1	RA	1868614	G→T	0.204	S8Y (TCT→TAT)	DQM66_RS10060 ←	hypothetical protein
H1	RA	1868591	C→A	0.183	E16* (GAA→TAA)	DQM66_RS10060 ←	hypothetical protein
H1	RA	458575	C→T	0.182	intergenic (+402/‑49)	DQM66_RS11280 → / → DQM66_RS02425	hypothetical protein/restriction endonuclease subunit S
H1	RA	1868565	C→A	0.155	L24F (TTG→TTT)	DQM66_RS10060 ←	hypothetical protein
H1	RA	1981065	T→G	0.149	E304D (GAA→GAC)	dltA ←	D‑alanine‑‑poly(phosphoribitol) ligase subunit DltA
H1	RA	299998	A→T	0.147	S194C (AGT→TGT)	DQM66_RS01645 →	LacI family DNA‑binding transcriptional regulator
H1	RA	168783	G→T	0.141	D86Y (GAT→TAT)	mutL →	DNA mismatch repair endonuclease MutL
H1	RA	1281455	A→C	0.137	L76R (CTT→CGT)	DQM66_RS06680 ←	nicotinate phosphoribosyltransferase
H1	RA	1358257	G→C	0.137	intergenic (‑47/+506)	DQM66_RS07145 ← / ← greA	GNAT family N‑acetyltransferase/transcription elongation factor GreA
H1	RA	351160	T→A	0.136	P27P (CCT→CCA)	mvk →	mevalonate kinase
H1	RA	1140775	A→C	0.136	intergenic (‑119/+56)	DQM66_RS05920 ← / ← DQM66_RS05925	GMP reductase/McrC family protein
H1	RA	1393744	G→T	0.134	A722A (GCC→GCA)	DQM66_RS07310 ←	G5 domain‑containing protein
H1	RA	365523	C→T	0.127	L10F (CTT→TTT)	DQM66_RS01960 →	PTS sugar transporter subunit IIA
H1	RA	419544	A→C	0.123	V54V (GTT→GTG)	dinB ←	DNA polymerase IV
H1	RA	1868560	G→T	0.123	S26Y (TCT→TAT)	DQM66_RS10060 ←	hypothetical protein
H1	RA	649016	C→T	0.112	T295I (ACA→ATA)	DQM66_RS03380 →	energy‑coupling factor ABC transporter ATP‑binding protein
H1	JC	1393583	65 bp→GC	0.112	coding (2263‑2327/7656 nt)	DQM66_RS07310 ←	G5 domain‑containing protein
H1	RA	1738048	A→G	0.112	L88L (CTT→CTC)	DQM66_RS09285 ←	hypothetical protein
H1	RA	1868587	C→A	0.112	C17F (TGT→TTT)	DQM66_RS10060 ←	hypothetical protein
H1	RA	845428	G→T	0.109	K181N (AAG→AAT)	DQM66_RS04435 →	DNA polymerase III subunit delta'
H1	RA	151609	C→G	0.102	F82L (TTC→TTG)	DQM66_RS00820 →	CPBP family intramembrane metalloprotease
H1	RA	841085	A→G	0.101	I45V (ATT→GTT)	proB →	glutamate 5‑kinase
H1	RA	1393531	A→T	0.101	G793G (GGT→GGA)	DQM66_RS07310 ←	G5 domain‑containing protein
H1	RA	1620806	G→T	0.1	A58E (GCA→GAA)	DQM66_RS08555 ←	LacI family transcriptional regulator
H1	RA	1395631	T→G	0.098	E93D (GAA→GAC)	DQM66_RS07310 ←	G5 domain‑containing protein
H1	RA	1815999	A→C	0.093	K187N (AAA→AAC)	DQM66_RS09740 →	glycoside hydrolase family 1 protein
H1	RA	666768	G→A	0.092	L199L (CTC→CTT)	DQM66_RS03475 ←	DegV family protein
H1	RA	1393915	A→T	0.087	A665A (GCT→GCA)	DQM66_RS07310 ←	G5 domain‑containing protein
H1	RA	2003102	A→C	0.084	L84V (TTG→GTG)	DQM66_RS10695 ←	ATP‑dependent Clp protease ATP‑binding subunit
H1	RA	393916	A→C	0.08	M129L (ATG→CTG)	DQM66_RS02105 →	acetyl‑CoA carboxylase carboxyl transferase subunit alpha
H1	RA	1393673	G→T	0.08	A746D (GCC→GAC)	DQM66_RS07310 ←	G5 domain‑containing protein
H1	RA	503329	Δ1 bp	0.079	intergenic (+165/‑118)	DQM66_RS02665 → / → DQM66_RS02670	DUF3883 domain‑containing protein/Fic/DOC family protein
H1	RA	503330	Δ1 bp	0.079	intergenic (+166/‑117)	DQM66_RS02665 → / → DQM66_RS02670	DUF3883 domain‑containing protein/Fic/DOC family protein
H1	RA	1393835	G→T	0.078	A692D (GCC→GAC)	DQM66_RS07310 ←	G5 domain‑containing protein
H1	RA	1391398	T→C	0.077	L1504L (CTA→CTG)	DQM66_RS07310 ←	G5 domain‑containing protein
H1	RA	351148	T→G	0.075	V23V (GTT→GTG)	mvk →	mevalonate kinase
H1	RA	1393558	G→T	0.075	G784G (GGC→GGA)	DQM66_RS07310 ←	G5 domain‑containing protein
H1	RA	1868618	G→T	0.075	L7I (CTT→ATT)	DQM66_RS10060 ←	hypothetical protein
H1	RA	1868528	G→T	0.072	L37I (CTT→ATT)	DQM66_RS10060 ←	hypothetical protein
H1	RA	1868548	C→A	0.072	W30L (TGG→TTG)	DQM66_RS10060 ←	hypothetical protein
H1	RA	488277	T→G	0.071	A46A (GCT→GCG)	nusA →	transcription termination factor NusA
H1	RA	1868545	C→A	0.071	R31I (AGA→ATA)	DQM66_RS10060 ←	hypothetical protein
H1	RA	3749	A→C	0.07	E250D (GAA→GAC)	ychF →	redox‑regulated ATPase YchF
H1	RA	492597	A→C	0.07	N900H (AAC→CAC)	infB →	translation initiation factor IF‑2
H1	RA	1393294	G→T	0.07	A872A (GCC→GCA)	DQM66_RS07310 ←	G5 domain‑containing protein
H1	RA	187752	A→C	0.069	Q48H (CAA→CAC)	DQM66_RS01020 →	SP_0198 family lipoprotein
H1	RA	191134	G→T	0.069	G387W (GGG→TGG)	DQM66_RS01035 →	hypothetical protein
H1	RA	1783540	A→C	0.069	F171C (TTT→TGT)	rnmV ←	ribonuclease M5
H1	RA	130780	G→T	0.068	intergenic (+109/‑292)	pspA → / → mnmA	pneumococcal surface protein A/tRNA 2‑thiouridine(34) synthase MnmA
H1	RA	1868585	C→A	0.068	G18C (GGC→TGC)	DQM66_RS10060 ←	hypothetical protein
H1	RA	2035434	T→A	0.068	I356I (ATT→ATA)	DQM66_RS10875 →	ATP‑binding cassette domain‑containing protein
H1	RA	1378116	G→A	0.067	P68L (CCA→CTA)	DQM66_RS07240 ←	UDP‑N‑acetylmuramoylalanyl‑D‑glutamate‑‑2, 6‑diaminopimelate ligase
H1	RA	1709258	A→C	0.067	E65D (GAA→GAC)	DQM66_RS09090 →	ISL3 family transposase
H1	RA	1393483	G→T	0.066	A809A (GCC→GCA)	DQM66_RS07310 ←	G5 domain‑containing protein
H1	RA	1394029	A→T	0.066	T627T (ACT→ACA)	DQM66_RS07310 ←	G5 domain‑containing protein
H1	RA	634098	A→C	0.063	N51H (AAC→CAC)	DQM66_RS11185 →	hypothetical protein
H1	RA	130765	A→T	0.062	intergenic (+94/‑307)	pspA → / → mnmA	pneumococcal surface protein A/tRNA 2‑thiouridine(34) synthase MnmA
H1	RA	1393537	G→T	0.062	A791A (GCC→GCA)	DQM66_RS07310 ←	G5 domain‑containing protein
H1	RA	1776703	T→G	0.062	N21T (AAC→ACC)	DQM66_RS09470 ←	thiamine diphosphokinase
H1	RA	1868525	C→A	0.062	E38* (GAA→TAA)	DQM66_RS10060 ←	hypothetical protein
H1	RA	1087188	C→A	0.061	intergenic (‑7/+72)	lepA ← / ← DQM66_RS05685	translation elongation factor 4/serine/threonine protein phosphatase
H1	RA	1783804	T→G	0.06	K83T (AAG→ACG)	rnmV ←	ribonuclease M5
H1	RA	1843522	G→T	0.059	intergenic (‑33/+43)	DQM66_RS09890 ← / ← DQM66_RS09895	GspE/PulE family protein/DUF1033 family protein
H1	RA	1868570	G→T	0.059	R23S (CGT→AGT)	DQM66_RS10060 ←	hypothetical protein
H1	RA	130756	G→T	0.058	intergenic (+85/‑316)	pspA → / → mnmA	pneumococcal surface protein A/tRNA 2‑thiouridine(34) synthase MnmA
H1	RA	1281995	C→A	0.058	L97F (TTG→TTT)	DQM66_RS06685 ←	hypothetical protein
H1	RA	1981087	A→T	0.057	I297N (ATC→AAC)	dltA ←	D‑alanine‑‑poly(phosphoribitol) ligase subunit DltA
H1	RA	1393477	A→T	0.056	G811G (GGT→GGA)	DQM66_RS07310 ←	G5 domain‑containing protein
H1	RA	1393511	G→T	0.056	A800D (GCC→GAC)	DQM66_RS07310 ←	G5 domain‑containing protein
H1	RA	1328583	T→G	0.055	E176D (GAA→GAC)	DQM66_RS06970 ←	polysaccharide deacetylase family protein
H1	RA	503,328:1	+T	0.054	intergenic (+164/‑119)	DQM66_RS02665 → / → DQM66_RS02670	DUF3883 domain‑containing protein/Fic/DOC family protein
H1	RA	503,328:2	+A	0.054	intergenic (+164/‑119)	DQM66_RS02665 → / → DQM66_RS02670	DUF3883 domain‑containing protein/Fic/DOC family protein
H1	RA	29822	T→G	0.053	pseudogene (195/282 nt)	DQM66_RS00160 ←	ISL3 family transposase
H1	RA	666805	A→T	0.053	I187N (ATT→AAT)	DQM66_RS03475 ←	DegV family protein
H1	RA	1464573	G→A	0.053	G305D (GGT→GAT)	DQM66_RS07690 →	DUF2974 domain‑containing protein
H1	RA	854329	C→A	0.052	Q198K (CAA→AAA)	DQM66_RS04495 →	PhoH family protein
H1	RA	1571467	A→C	0.052	L3R (CTA→CGA)	DQM66_RS08220 ←	primosomal protein N'
H1	RA	1545005	G→T	0.051	I24I (ATC→ATA)	dnaI ←	primosomal protein DnaI
H1	RA	1853079	T→G	0.051	E193D (GAA→GAC)	DQM66_RS09940 ←	LysM peptidoglycan‑binding domain‑containing protein
H1	RA	393639	T→G	0.05	R36R (CGT→CGG)	DQM66_RS02105 →	acetyl‑CoA carboxylase carboxyl transferase subunit alpha
H1	RA	1394093	T→C	0.05	Q606R (CAA→CGA)	DQM66_RS07310 ←	G5 domain‑containing protein
H1	RA	1620826	C→A	0.05	S51S (TCG→TCT)	DQM66_RS08555 ←	LacI family transcriptional regulator

## Sheet: H3
Isolate	evidence	position	mutation	freq	annotation	gene	description
H3	RA	65566	G→A	1	intergenic (‑69/‑279)	DQM66_RS00325 ← / → DQM66_RS00330	GntR family transcriptional regulator/beta‑galactosidase
H3	RA	157206	T→C	1	F115L (TTC→CTC)	DQM66_RS00850 →	M20/M25/M40 family metallo‑hydrolase
H3	RA	181836	A→G	1	K722K (AAA→AAG)	uvrA →	excinuclease ABC subunit UvrA
H3	RA	196410	A→T	1	intergenic (+95/‑122)	rpsJ → / → rplC	30S ribosomal protein S10/50S ribosomal protein L3
H3	RA	211927	C→A	1	pseudogene (587/1339 nt)	DQM66_RS01215 →	PFL family protein
H3	RA	211931	T→C	1	pseudogene (591/1339 nt)	DQM66_RS01215 →	PFL family protein
H3	RA	212308	Δ1 bp	1	pseudogene (968/1339 nt)	DQM66_RS01215 →	PFL family protein
H3	RA	212312	G→C	1	pseudogene (972/1339 nt)	DQM66_RS01215 →	PFL family protein
H3	MC JC	293223	Δ95 bp	1	intergenic (‑88/‑89)	DQM66_RS01605 ← / → DQM66_RS01610	gluconate 5‑dehydrogenase/PTS sugar transporter subunit IIA
H3	RA	306651	T→G	1	Y32D (TAC→GAC)	DQM66_RS01685 →	ATP‑dependent Clp protease ATP‑binding subunit
H3	RA	312219	C→T	1	Y349Y (TAC→TAT)	DQM66_RS01700 →	alpha‑glucosidase
H3	RA	362142	A→G	1	N133D (AAT→GAT)	DQM66_RS01950 →	PTS mannitol‑specific transporter subunit IIBC
H3	RA	457827	T→C	1	Y444H (TAT→CAT)	glnA →	type I glutamate‑‑ammonia ligase
H3	RA	500654	G→C	1	V323L (GTC→CTT)	DQM66_RS02660 →	valine‑‑tRNA ligase
H3	RA	500656	C→T	1	V323L (GTC→CTT)	DQM66_RS02660 →	valine‑‑tRNA ligase
H3	RA	506371	A→G	1	pseudogene (509/1371 nt)	DQM66_RS11290 →	DNA primase
H3	RA	518255	A→G	1	N141N (AAT→AAC)	DQM66_RS02725 ←	endonuclease/exonuclease/phosphatase family protein
H3	RA	630186	A→G	1	pseudogene (66/840 nt)	DQM66_RS03260 →	ABC transporter ATP‑binding protein
H3	RA	658276	A→G	1	T282A (ACA→GCA)	spxB →	pyruvate oxidase
H3	RA	837501	C→T	1	A260V (GCT→GTT)	DQM66_RS04395 →	LysR family transcriptional regulator
H3	RA	856452	T→G	1	pseudogene (689/1112 nt)	ald ←	alanine dehydrogenase
H3	RA	996358	G→A	1	intergenic (‑4/+409)	DQM66_RS05210 ← / ← ppc	ABC transporter substrate‑binding protein/phosphoenolpyruvate carboxylase
H3	RA	1019890	T→C	1	Y91C (TAT→TGT)	DQM66_RS11435 ←	hypothetical protein
H3	RA	1090952	G→T	1	P274T (CCC→ACC)	DQM66_RS05705 ←	polyprenyl synthetase family protein
H3	RA	1121522	C→T	1	A177A (GCC→GCT)	DQM66_RS05835 →	ECF transporter S component
H3	RA	1166597	C→A	1	G237V (GGA→GTA)	DQM66_RS06040 ←	carbamoyl phosphate synthase small subunit
H3	RA	1166599	C→A	1	G236G (GGG→GGT)	DQM66_RS06040 ←	carbamoyl phosphate synthase small subunit
H3	RA	1181971	C→A	1	A102S (GCG→TCG)	crcB ←	fluoride efflux transporter CrcB
H3	RA	1219649	T→A	1	G56G (GGA→GGT)	DQM66_RS06365 ←	ABC transporter ATP‑binding protein/permease
H3	RA	1234414	G→C	1	A398G (GCA→GGA)	aroA ←	3‑phosphoshikimate 1‑carboxyvinyltransferase
H3	RA	1353455	A→G	1	L274S (TTG→TCG)	atpA ←	F0F1 ATP synthase subunit alpha
H3	RA	1366359	T→C	1	N256S (AAT→AGT)	DQM66_RS07185 ←	DEAD/DEAH box helicase
H3	RA	1387760	A→G	1	D98G (GAC→GGC)	DQM66_RS07305 →	NAD(P)H‑dependent oxidoreductase
H3	RA	1404645	2 bp→AG	1	intergenic (‑214/‑89)	DQM66_RS07350 ← / → mntE	cation‑translocating P‑type ATPase/CDF family manganese efflux transporter MntE
H3	RA	1511664	G→C	1	P296A (CCT→GCT)	DQM66_RS07940 ←	ABC transporter substrate‑binding protein
H3	RA	1565733	C→A	1	V114F (GTC→TTC)	pknB ←	Stk1 family PASTA domain‑containing Ser/Thr kinase
H3	RA	1607893	G→A	1	G53D (GGT→GAT)	DQM66_RS08475 →	Asp23/Gls24 family envelope stress response protein
H3	RA	1624194	A→C	1	G261G (GGT→GGG)	DQM66_RS08575 ←	ABC transporter ATP‑binding protein
H3	RA	1735190	A→G	1	V119A (GTT→GCT)	DQM66_RS09265 ←	competence/damage‑inducible protein A
H3	RA	1744924	A→G	1	S115G (AGT→GGT)	DQM66_RS09325 →	M50 family metallopeptidase
H3	RA	1776468	C→T	1	Q99Q (CAG→CAA)	DQM66_RS09470 ←	thiamine diphosphokinase
H3	RA	1794028	A→G	1	D141D (GAT→GAC)	DQM66_RS09575 ←	sensor histidine kinase
H3	RA	1829993	G→C	1	G221G (GGC→GGG)	DQM66_RS09800 ←	L‑ribulose‑5‑phosphate 3‑epimerase
H3	RA	1928289	C→T	1	L258L (TTG→TTA)	DQM66_RS10365 ←	PTS ascorbate transporter subunit IIC
H3	RA	1961957	G→A	1	A858V (GCT→GTT)	DQM66_RS10510 ←	discoidin domain‑containing protein
H3	RA	1962115	G→A	1	N805N (AAC→AAT)	DQM66_RS10510 ←	discoidin domain‑containing protein
H3	RA	1978062	A→G	1	L293P (CTC→CCC)	dltD ←	D‑alanyl‑lipoteichoic acid biosynthesis protein DltD
H3	RA	2008202	G→A	1	H39Y (CAT→TAT)	cbpD ←	choline binding‑anchored murein hydrolase CbpD
H3	JC	293486	53 bp x 2	0.765	duplication	DQM66_RS01610 →	PTS sugar transporter subunit IIA
H3	RA	299995	T→G	0.218	L193V (TTG→GTG)	DQM66_RS01645 →	LacI family DNA‑binding transcriptional regulator
H3	RA	1868602	G→T	0.203	S12* (TCA→TAA)	DQM66_RS10060 ←	hypothetical protein
H3	RA	1868614	G→T	0.18	S8Y (TCT→TAT)	DQM66_RS10060 ←	hypothetical protein
H3	RA	1620762	C→A	0.179	V73L (GTA→TTA)	DQM66_RS08555 ←	LacI family transcriptional regulator
H3	RA	730258	C→A	0.171	intergenic (‑76/+89)	DQM66_RS03840 ← / ← DQM66_RS03850	DUF1827 family protein/NUDIX hydrolase
H3	RA	1868591	C→A	0.142	E16* (GAA→TAA)	DQM66_RS10060 ←	hypothetical protein
H3	RA	1868565	C→A	0.132	L24F (TTG→TTT)	DQM66_RS10060 ←	hypothetical protein
H3	RA	1981065	T→G	0.13	E304D (GAA→GAC)	dltA ←	D‑alanine‑‑poly(phosphoribitol) ligase subunit DltA
H3	RA	419544	A→C	0.125	V54V (GTT→GTG)	dinB ←	DNA polymerase IV
H3	RA	488241	T→G	0.122	A34A (GCT→GCG)	nusA →	transcription termination factor NusA
H3	RA	1620806	G→T	0.118	A58E (GCA→GAA)	DQM66_RS08555 ←	LacI family transcriptional regulator
H3	JC	293541	+53 bp	0.116	coding (136/435 nt)	DQM66_RS01610 →	PTS sugar transporter subunit IIA
H3	RA	1393835	G→T	0.108	A692D (GCC→GAC)	DQM66_RS07310 ←	G5 domain‑containing protein
H3	RA	130786	A→T	0.104	intergenic (+115/‑286)	pspA → / → mnmA	pneumococcal surface protein A/tRNA 2‑thiouridine(34) synthase MnmA
H3	RA	488231	T→G	0.101	L31R (CTT→CGT)	nusA →	transcription termination factor NusA
H3	RA	1393645	A→T	0.1	T755T (ACT→ACA)	DQM66_RS07310 ←	G5 domain‑containing protein
H3	RA	899998	T→A	0.099	F189Y (TTC→TAC)	adcAII →	zinc‑binding lipoprotein AdcAII
H3	RA	1282005	G→T	0.099	T94K (ACG→AAG)	DQM66_RS06685 ←	hypothetical protein
H3	RA	130780	G→T	0.096	intergenic (+109/‑292)	pspA → / → mnmA	pneumococcal surface protein A/tRNA 2‑thiouridine(34) synthase MnmA
H3	RA	1393783	C→A	0.096	G709G (GGG→GGT)	DQM66_RS07310 ←	G5 domain‑containing protein
H3	RA	130775	C→A	0.091	intergenic (+104/‑297)	pspA → / → mnmA	pneumococcal surface protein A/tRNA 2‑thiouridine(34) synthase MnmA
H3	RA	1393744	G→T	0.091	A722A (GCC→GCA)	DQM66_RS07310 ←	G5 domain‑containing protein
H3	RA	111796	G→T	0.085	E266* (GAG→TAG)	argH →	argininosuccinate lyase
H3	RA	1393673	G→T	0.084	A746D (GCC→GAC)	DQM66_RS07310 ←	G5 domain‑containing protein
H3	RA	1087191	C→A	0.083	intergenic (‑10/+69)	lepA ← / ← DQM66_RS05685	translation elongation factor 4/serine/threonine protein phosphatase
H3	RA	1853079	T→G	0.081	E193D (GAA→GAC)	DQM66_RS09940 ←	LysM peptidoglycan‑binding domain‑containing protein
H3	RA	141861	A→C	0.08	intergenic (‑70/+265)	DQM66_RS00760 ← / ← DQM66_RS00765	ISL3 family transposase/transposase
H3	RA	1709229	C→A	0.078	Q56K (CAA→AAA)	DQM66_RS09090 →	ISL3 family transposase
H3	RA	1868570	G→T	0.078	R23S (CGT→AGT)	DQM66_RS10060 ←	hypothetical protein
H3	RA	1868587	C→A	0.077	C17F (TGT→TTT)	DQM66_RS10060 ←	hypothetical protein
H3	RA	1273462	A→C	0.075	G139G (GGT→GGG)	hprK ←	HPr(Ser) kinase/phosphatase
H3	RA	462669	A→G	0.073	S74S (AGT→AGC)	DQM66_RS02440 ←	restriction endonuclease subunit S
H3	RA	300010	G→T	0.071	E198* (GAG→TAG)	DQM66_RS01645 →	LacI family DNA‑binding transcriptional regulator
H3	RA	458575	C→T	0.071	intergenic (+402/‑49)	DQM66_RS11280 → / → DQM66_RS02425	hypothetical protein/restriction endonuclease subunit S
H3	RA	130793	G→T	0.07	intergenic (+122/‑279)	pspA → / → mnmA	pneumococcal surface protein A/tRNA 2‑thiouridine(34) synthase MnmA
H3	RA	1868548	C→A	0.069	W30L (TGG→TTG)	DQM66_RS10060 ←	hypothetical protein
H3	RA	130756	G→T	0.067	intergenic (+85/‑316)	pspA → / → mnmA	pneumococcal surface protein A/tRNA 2‑thiouridine(34) synthase MnmA
H3	RA	1282041	G→T	0.067	T82K (ACG→AAG)	DQM66_RS06685 ←	hypothetical protein
H3	RA	351164	A→C	0.066	I29L (ATT→CTT)	mvk →	mevalonate kinase
H3	RA	425093	C→A	0.064	E396* (GAA→TAA)	DQM66_RS02285 ←	ROK family transcriptional regulator
H3	RA	1458291	T→G	0.064	K109N (AAA→AAC)	DQM66_RS07645 ←	NAD(P)‑dependent oxidoreductase
H3	RA	1545016	C→A	0.063	V21F (GTT→TTT)	dnaI ←	primosomal protein DnaI
H3	RA	1868560	G→T	0.063	S26Y (TCT→TAT)	DQM66_RS10060 ←	hypothetical protein
H3	RA	1843522	G→T	0.062	intergenic (‑33/+43)	DQM66_RS09890 ← / ← DQM66_RS09895	GspE/PulE family protein/DUF1033 family protein
H3	RA	191126	T→G	0.061	L384R (CTA→CGA)	DQM66_RS01035 →	hypothetical protein
H3	RA	1393915	A→T	0.06	A665A (GCT→GCA)	DQM66_RS07310 ←	G5 domain‑containing protein
H3	RA	950110	C→A	0.059	E475* (GAA→TAA)	pulA ←	type I pullulanase
H3	RA	191170	A→T	0.058	K399* (AAG→TAG)	DQM66_RS01035 →	hypothetical protein
H3	RA	1545025	G→T	0.058	Q18K (CAA→AAA)	dnaI ←	primosomal protein DnaI
H3	RA	1783540	A→C	0.058	F171C (TTT→TGT)	rnmV ←	ribonuclease M5
H3	RA	2003087	C→A	0.058	D89Y (GAC→TAC)	DQM66_RS10695 ←	ATP‑dependent Clp protease ATP‑binding subunit
H3	RA	1868528	G→T	0.057	L37I (CTT→ATT)	DQM66_RS10060 ←	hypothetical protein
H3	RA	393614	A→T	0.056	E28V (GAA→GTA)	DQM66_RS02105 →	acetyl‑CoA carboxylase carboxyl transferase subunit alpha
H3	RA	1281989	C→A	0.056	L99F (TTG→TTT)	DQM66_RS06685 ←	hypothetical protein
H3	RA	1393774	A→T	0.056	G712G (GGT→GGA)	DQM66_RS07310 ←	G5 domain‑containing protein
H3	RA	845425	T→A	0.055	V180V (GTT→GTA)	DQM66_RS04435 →	DNA polymerase III subunit delta'
H3	RA	1620794	G→T	0.053	T62N (ACT→AAT)	DQM66_RS08555 ←	LacI family transcriptional regulator
H3	RA	1843474	C→A	0.053	A6S (GCA→TCA)	DQM66_RS09890 ←	GspE/PulE family protein
H3	RA	1843463	G→T	0.052	I9I (ATC→ATA)	DQM66_RS09890 ←	GspE/PulE family protein
H3	RA	1393483	G→T	0.051	A809A (GCC→GCA)	DQM66_RS07310 ←	G5 domain‑containing protein
H3	RA	1393531	A→T	0.051	G793G (GGT→GGA)	DQM66_RS07310 ←	G5 domain‑containing protein
H3	RA	2015182	A→C	0.051	L11V (TTA→GTA)	DQM66_RS10760 ←	DEAD/DEAH box helicase

## Sheet: H27
Isolate	evidence	position	mutation	freq	annotation	gene	description
H27	RA	44870	G→C	1	S268T (AGT→ACT)	comB →	competence pheromone export protein ComB
H27	RA	54032	C→A	1	Q20K (CAA→AAA)	purH →	bifunctional phosphoribosylaminoimidazolecarboxamide formyltransferase/IMP cyclohydrolase
H27	RA	202272	A→C	1	K65T (AAA→ACA)	rplE →	50S ribosomal protein L5
H27	RA	290722	G→A	1	A303V (GCA→GTA)	DQM66_RS01595 ←	sugar kinase
H27	RA	293300	G→A	1	intergenic (‑165/‑106)	DQM66_RS01605 ← / → DQM66_RS01610	gluconate 5‑dehydrogenase/PTS sugar transporter subunit IIA
H27	RA	437741	T→A	1	F144L (TTT→TTA)	DQM66_RS02330 →	ECF‑type riboflavin transporter substrate‑binding protein
H27	RA	485862	C→T	1	V190V (GTC→GTT)	DQM66_RS02565 →	CPBP family intramembrane metalloprotease
H27	RA	658276	A→G	1	T282A (ACA→GCA)	spxB →	pyruvate oxidase
H27	RA	805481	C→A	1	Q501K (CAG→AAG)	DQM66_RS04210 →	DNA polymerase III subunit alpha
H27	RA	816615	Δ1 bp	1	coding (348/369 nt)	DQM66_RS04285 →	glycosyltransferase family 2 protein
H27	RA	936741	A→G	1	pseudogene (611/848 nt)	DQM66_RS04915 →	IS630 family transposase
H27	RA	1194993	G→A	1	Q632* (CAG→TAG)	DQM66_RS06230 ←	ABC transporter ATP‑binding protein
H27	RA	1277264	A→G	1	pseudogene (590/1095 nt)	DQM66_RS06665 ←	G5 domain‑containing protein
H27	RA	1676827	G→T	1	A408D (GCT→GAT)	treP ←	PTS system trehalose‑specific EIIBC component
H27	RA	1681870	G→A	1	Q206* (CAA→TAA)	DQM66_RS08890 ←	ABC transporter ATP‑binding protein
H27	RA	1781250	C→G	1	W334C (TGG→TGC)	DQM66_RS09500 ←	bacteriocin‑associated integral membrane family protein
H27	RA	1676818	G→A	0.845	T411I (ACT→ATT)	treP ←	PTS system trehalose‑specific EIIBC component
H27	RA	1336217	T→C	0.653	intergenic (‑68/+854)	tuf ← / ← DQM66_RS07020	elongation factor Tu/aquaporin family protein
H27	RA	462669	A→G	0.606	S74S (AGT→AGC)	DQM66_RS02440 ←	restriction endonuclease subunit S
H27	RA	458575	C→T	0.567	intergenic (+402/‑49)	DQM66_RS11280 → / → DQM66_RS02425	hypothetical protein/restriction endonuclease subunit S
H27	RA	1025414	C→T	0.273	A251A (GCG→GCA)	DQM66_RS05360 ←	diacylglycerol kinase family lipid kinase
H27	RA	1307547	A→C	0.267	V178V (GTT→GTG)	DQM66_RS11500 ←	CapA family protein
H27	RA	1868602	G→T	0.227	S12* (TCA→TAA)	DQM66_RS10060 ←	hypothetical protein
H27	RA	1868614	G→T	0.204	S8Y (TCT→TAT)	DQM66_RS10060 ←	hypothetical protein
H27	RA	1868591	C→A	0.188	E16* (GAA→TAA)	DQM66_RS10060 ←	hypothetical protein
H27	JC	503328	+TATA	0.184	intergenic (+164/‑119)	DQM66_RS02665 → / → DQM66_RS02670	DUF3883 domain‑containing protein/Fic/DOC family protein
H27	RA	1393835	G→T	0.162	A692D (GCC→GAC)	DQM66_RS07310 ←	G5 domain‑containing protein
H27	RA	130795	C→A	0.148	intergenic (+124/‑277)	pspA → / → mnmA	pneumococcal surface protein A/tRNA 2‑thiouridine(34) synthase MnmA
H27	RA	299995	T→G	0.146	L193V (TTG→GTG)	DQM66_RS01645 →	LacI family DNA‑binding transcriptional regulator
H27	RA	488245	C→A	0.128	R36S (CGC→AGC)	nusA →	transcription termination factor NusA
H27	RA	1868565	C→A	0.127	L24F (TTG→TTT)	DQM66_RS10060 ←	hypothetical protein
H27	RA	845428	G→T	0.125	K181N (AAG→AAT)	DQM66_RS04435 →	DNA polymerase III subunit delta'
H27	RA	1281455	A→C	0.122	L76R (CTT→CGT)	DQM66_RS06680 ←	nicotinate phosphoribosyltransferase
H27	RA	730258	C→A	0.117	intergenic (‑76/+89)	DQM66_RS03840 ← / ← DQM66_RS03850	DUF1827 family protein/NUDIX hydrolase
H27	RA	730252	G→T	0.116	intergenic (‑70/+95)	DQM66_RS03840 ← / ← DQM66_RS03850	DUF1827 family protein/NUDIX hydrolase
H27	RA	1393511	G→T	0.105	A800D (GCC→GAC)	DQM66_RS07310 ←	G5 domain‑containing protein
H27	RA	1868587	C→A	0.102	C17F (TGT→TTT)	DQM66_RS10060 ←	hypothetical protein
H27	RA	785541	G→A	0.101	C508Y (TGT→TAT)	DQM66_RS04140 →	fructose‑specific PTS transporter subunit EIIC
H27	RA	1620769	C→A	0.1	L70F (TTG→TTT)	DQM66_RS08555 ←	LacI family transcriptional regulator
H27	RA	1620782	G→T	0.095	A66D (GCT→GAT)	DQM66_RS08555 ←	LacI family transcriptional regulator
H27	RA	1868560	G→T	0.092	S26Y (TCT→TAT)	DQM66_RS10060 ←	hypothetical protein
H27	RA	906090	A→T	0.09	V157V (GTA→GTT)	DQM66_RS04800 →	uracil‑DNA glycosylase
H27	RA	1868618	G→T	0.087	L7I (CTT→ATT)	DQM66_RS10060 ←	hypothetical protein
H27	RA	1868539	G→T	0.086	S33* (TCG→TAG)	DQM66_RS10060 ←	hypothetical protein
H27	RA	1393531	A→T	0.085	G793G (GGT→GGA)	DQM66_RS07310 ←	G5 domain‑containing protein
H27	RA	1393483	G→T	0.083	A809A (GCC→GCA)	DQM66_RS07310 ←	G5 domain‑containing protein
H27	RA	1706126	C→A	0.082	G257G (GGG→GGT)	rlmD ←	23S rRNA (uracil(1939)‑C(5))‑methyltransferase RlmD
H27	RA	1868528	G→T	0.08	L37I (CTT→ATT)	DQM66_RS10060 ←	hypothetical protein
H27	RA	408525	A→T	0.079	K316N (AAA→AAT)	ilvC →	ketol‑acid reductoisomerase
H27	RA	1706125	Δ1 bp	0.079	coding (772/1344 nt)	rlmD ←	23S rRNA (uracil(1939)‑C(5))‑methyltransferase RlmD
H27	RA	1167023	A→T	0.078	M95K (ATG→AAG)	DQM66_RS06040 ←	carbamoyl phosphate synthase small subunit
H27	RA	1393915	A→T	0.076	A665A (GCT→GCA)	DQM66_RS07310 ←	G5 domain‑containing protein
H27	RA	1393645	A→T	0.074	T755T (ACT→ACA)	DQM66_RS07310 ←	G5 domain‑containing protein
H27	RA	1868548	C→A	0.074	W30L (TGG→TTG)	DQM66_RS10060 ←	hypothetical protein
H27	RA	467434	A→T	0.071	E43V (GAG→GTG)	DQM66_RS02460 →	DUF2812 domain‑containing protein
H27	RA	191126	T→G	0.07	L384R (CTA→CGA)	DQM66_RS01035 →	hypothetical protein
H27	RA	1709229	C→A	0.069	Q56K (CAA→AAA)	DQM66_RS09090 →	ISL3 family transposase
H27	RA	976483	A→C	0.065	Y488* (TAT→TAG)	pcrA ←	DNA helicase PcrA
H27	RA	1393673	G→T	0.065	A746D (GCC→GAC)	DQM66_RS07310 ←	G5 domain‑containing protein
H27	RA	900000	C→A	0.061	Q190K (CAA→AAA)	adcAII →	zinc‑binding lipoprotein AdcAII
H27	RA	1391398	T→C	0.06	L1504L (CTA→CTG)	DQM66_RS07310 ←	G5 domain‑containing protein
H27	RA	1620794	G→T	0.059	T62N (ACT→AAT)	DQM66_RS08555 ←	LacI family transcriptional regulator
H27	RA	815544	A→C	0.058	L128R (CTG→CGG)	DQM66_RS04275 ←	permease
H27	RA	1545005	G→T	0.058	I24I (ATC→ATA)	dnaI ←	primosomal protein DnaI
H27	RA	1394023	A→T	0.056	A629A (GCT→GCA)	DQM66_RS07310 ←	G5 domain‑containing protein
H27	RA	408563	G→T	0.054	G329V (GGT→GTT)	ilvC →	ketol‑acid reductoisomerase
H27	RA	1868558	C→A	0.054	D27Y (GAT→TAT)	DQM66_RS10060 ←	hypothetical protein
H27	RA	488318	C→A	0.053	T60N (ACT→AAT)	nusA →	transcription termination factor NusA
H27	RA	191146	C→A	0.051	L391I (CTT→ATT)	DQM66_RS01035 →	hypothetical protein
H27	RA	1393747	A→T	0.051	G721G (GGT→GGA)	DQM66_RS07310 ←	G5 domain‑containing protein
H27	RA	1620826	C→A	0.051	S51S (TCG→TCT)	DQM66_RS08555 ←	LacI family transcriptional regulator

## Sheet: H44
Isolate	evidence	position	mutation	freq	annotation	gene	description
H44	RA	385012	G→C	1	M129I (ATG→ATC)	DQM66_RS02050 →	MarR family transcriptional regulator
H44	RA	658276	A→G	1	T282A (ACA→GCA)	spxB →	pyruvate oxidase
H44	RA	1030176	T→C	1	Q286R (CAG→CGG)	DQM66_RS05385 ←	recombinase family protein
H44	RA	1277264	A→G	1	pseudogene (590/1095 nt)	DQM66_RS06665 ←	G5 domain‑containing protein
H44	RA	1466223	G→A	1	P110S (CCT→TCT)	DQM66_RS07705 ←	metallophosphoesterase family protein
H44	RA	462669	A→G	0.51	S74S (AGT→AGC)	DQM66_RS02440 ←	restriction endonuclease subunit S
H44	RA	458575	C→T	0.508	intergenic (+402/‑49)	DQM66_RS11280 → / → DQM66_RS02425	hypothetical protein/restriction endonuclease subunit S
H44	RA	1868602	G→T	0.229	S12* (TCA→TAA)	DQM66_RS10060 ←	hypothetical protein
H44	RA	730246	C→A	0.194	intergenic (‑64/+101)	DQM66_RS03840 ← / ← DQM66_RS03850	DUF1827 family protein/NUDIX hydrolase
H44	RA	906084	T→G	0.186	V155V (GTT→GTG)	DQM66_RS04800 →	uracil‑DNA glycosylase
H44	RA	1868591	C→A	0.177	E16* (GAA→TAA)	DQM66_RS10060 ←	hypothetical protein
H44	RA	1620762	C→A	0.169	V73L (GTA→TTA)	DQM66_RS08555 ←	LacI family transcriptional regulator
H44	RA	1868565	C→A	0.168	L24F (TTG→TTT)	DQM66_RS10060 ←	hypothetical protein
H44	RA	1868614	G→T	0.168	S8Y (TCT→TAT)	DQM66_RS10060 ←	hypothetical protein
H44	RA	130795	C→A	0.159	intergenic (+124/‑277)	pspA → / → mnmA	pneumococcal surface protein A/tRNA 2‑thiouridine(34) synthase MnmA
H44	RA	299995	T→G	0.156	L193V (TTG→GTG)	DQM66_RS01645 →	LacI family DNA‑binding transcriptional regulator
H44	RA	1393835	G→T	0.145	A692D (GCC→GAC)	DQM66_RS07310 ←	G5 domain‑containing protein
H44	RA	730252	G→T	0.141	intergenic (‑70/+95)	DQM66_RS03840 ← / ← DQM66_RS03850	DUF1827 family protein/NUDIX hydrolase
H44	RA	1281455	A→C	0.134	L76R (CTT→CGT)	DQM66_RS06680 ←	nicotinate phosphoribosyltransferase
H44	RA	1393729	C→G	0.13	G727G (GGG→GGC)	DQM66_RS07310 ←	G5 domain‑containing protein
H44	RA	845428	G→T	0.127	K181N (AAG→AAT)	DQM66_RS04435 →	DNA polymerase III subunit delta'
H44	RA	730258	C→A	0.124	intergenic (‑76/+89)	DQM66_RS03840 ← / ← DQM66_RS03850	DUF1827 family protein/NUDIX hydrolase
H44	RA	1620806	G→T	0.124	A58E (GCA→GAA)	DQM66_RS08555 ←	LacI family transcriptional regulator
H44	RA	827507	A→T	0.116	E286V (GAG→GTG)	DQM66_RS04340 →	aminotransferase class I/II‑fold pyridoxal phosphate‑dependent enzyme
H44	RA	419544	A→C	0.112	V54V (GTT→GTG)	dinB ←	DNA polymerase IV
H44	RA	1393744	G→T	0.105	A722A (GCC→GCA)	DQM66_RS07310 ←	G5 domain‑containing protein
H44	RA	1393783	C→A	0.105	G709G (GGG→GGT)	DQM66_RS07310 ←	G5 domain‑containing protein
H44	RA	1868587	C→A	0.105	C17F (TGT→TTT)	DQM66_RS10060 ←	hypothetical protein
H44	RA	1868576	G→T	0.103	R21S (CGC→AGC)	DQM66_RS10060 ←	hypothetical protein
H44	RA	1981065	T→G	0.102	E304D (GAA→GAC)	dltA ←	D‑alanine‑‑poly(phosphoribitol) ligase subunit DltA
H44	RA	1393861	A→T	0.101	A683A (GCT→GCA)	DQM66_RS07310 ←	G5 domain‑containing protein
H44	RA	1393511	G→T	0.095	A800D (GCC→GAC)	DQM66_RS07310 ←	G5 domain‑containing protein
H44	RA	1868560	G→T	0.094	S26Y (TCT→TAT)	DQM66_RS10060 ←	hypothetical protein
H44	RA	1393591	G→T	0.092	A773A (GCC→GCA)	DQM66_RS07310 ←	G5 domain‑containing protein
H44	RA	1393832	T→A	0.09	Q693L (CAA→CTA)	DQM66_RS07310 ←	G5 domain‑containing protein
H44	RA	130775	C→A	0.087	intergenic (+104/‑297)	pspA → / → mnmA	pneumococcal surface protein A/tRNA 2‑thiouridine(34) synthase MnmA
H44	RA	187752	A→C	0.087	Q48H (CAA→CAC)	DQM66_RS01020 →	SP_0198 family lipoprotein
H44	RA	1393724	T→A	0.087	Q729L (CAA→CTA)	DQM66_RS07310 ←	G5 domain‑containing protein
H44	RA	730236	T→G	0.086	intergenic (‑54/+111)	DQM66_RS03840 ← / ← DQM66_RS03850	DUF1827 family protein/NUDIX hydrolase
H44	RA	1256280	G→T	0.085	L51M (CTG→ATG)	DQM66_RS06540 ←	YhfC family glutamic‑type intramembrane protease
H44	RA	1393670	T→A	0.085	Q747L (CAA→CTA)	DQM66_RS07310 ←	G5 domain‑containing protein
H44	RA	130786	A→T	0.083	intergenic (+115/‑286)	pspA → / → mnmA	pneumococcal surface protein A/tRNA 2‑thiouridine(34) synthase MnmA
H44	RA	1620793	A→T	0.083	T62T (ACT→ACA)	DQM66_RS08555 ←	LacI family transcriptional regulator
H44	RA	1393450	G→T	0.082	G820G (GGC→GGA)	DQM66_RS07310 ←	G5 domain‑containing protein
H44	RA	1843526	G→T	0.081	intergenic (‑37/+39)	DQM66_RS09890 ← / ← DQM66_RS09895	GspE/PulE family protein/DUF1033 family protein
H44	RA	1393645	A→T	0.079	T755T (ACT→ACA) ‡	DQM66_RS07310 ←	G5 domain‑containing protein
H44	RA	1393915	A→T	0.078	A665A (GCT→GCA)	DQM66_RS07310 ←	G5 domain‑containing protein
H44	RA	300011	A→T	0.077	E198V (GAG→GTG)	DQM66_RS01645 →	LacI family DNA‑binding transcriptional regulator
H44	RA	845387	G→T	0.077	E168* (GAA→TAA)	DQM66_RS04435 →	DNA polymerase III subunit delta'
H44	RA	1393647	T→G	0.077	T755P (ACT→CCT) ‡	DQM66_RS07310 ←	G5 domain‑containing protein
H44	RA	130780	G→T	0.076	intergenic (+109/‑292)	pspA → / → mnmA	pneumococcal surface protein A/tRNA 2‑thiouridine(34) synthase MnmA
H44	RA	191126	T→G	0.076	L384R (CTA→CGA)	DQM66_RS01035 →	hypothetical protein
H44	RA	1282051	A→C	0.076	F79V (TTT→GTT)	DQM66_RS06685 ←	hypothetical protein
H44	RA	82939	G→A	0.071	K918K (AAG→AAA)	DQM66_RS00430 →	PavB family fibronectin‑binding SSURE repeat adhesin
H44	RA	1868545	C→A	0.071	R31I (AGA→ATA)	DQM66_RS10060 ←	hypothetical protein
H44	RA	899982	G→T	0.07	E184* (GAA→TAA)	adcAII →	zinc‑binding lipoprotein AdcAII
H44	RA	1620769	C→A	0.069	L70F (TTG→TTT)	DQM66_RS08555 ←	LacI family transcriptional regulator
H44	RA	1853111	T→G	0.068	S183R (AGC→CGC)	DQM66_RS09940 ←	LysM peptidoglycan‑binding domain‑containing protein
H44	RA	2030599	T→G	0.068	I81S (ATT→AGT)	recF →	DNA replication/repair protein RecF
H44	RA	1315265	T→G	0.067	V53V (GTT→GTG)	DQM66_RS06910 →	hemolysin III family protein
H44	RA	130771	C→A	0.066	intergenic (+100/‑301)	pspA → / → mnmA	pneumococcal surface protein A/tRNA 2‑thiouridine(34) synthase MnmA
H44	RA	130756	G→T	0.065	intergenic (+85/‑316)	pspA → / → mnmA	pneumococcal surface protein A/tRNA 2‑thiouridine(34) synthase MnmA
H44	RA	1273524	A→C	0.064	L119V (TTA→GTA)	hprK ←	HPr(Ser) kinase/phosphatase
H44	RA	1868618	G→T	0.064	L7I (CTT→ATT)	DQM66_RS10060 ←	hypothetical protein
H44	RA	1256260	C→A	0.063	L57F (TTG→TTT)	DQM66_RS06540 ←	YhfC family glutamic‑type intramembrane protease
H44	RA	1393531	A→T	0.063	G793G (GGT→GGA)	DQM66_RS07310 ←	G5 domain‑containing protein
H44	RA	7519	G→T	0.062	A922S (GCT→TCT)	mfd →	transcription‑repair coupling factor
H44	RA	730269	C→A	0.062	intergenic (‑87/+78)	DQM66_RS03840 ← / ← DQM66_RS03850	DUF1827 family protein/NUDIX hydrolase
H44	RA	1281979	G→T	0.062	Q103K (CAA→AAA)	DQM66_RS06685 ←	hypothetical protein
H44	RA	1393558	G→T	0.062	G784G (GGC→GGA)	DQM66_RS07310 ←	G5 domain‑containing protein
H44	RA	488318	C→A	0.061	T60N (ACT→AAT)	nusA →	transcription termination factor NusA
H44	RA	1393673	G→T	0.061	A746D (GCC→GAC)	DQM66_RS07310 ←	G5 domain‑containing protein
H44	RA	1393801	T→A	0.061	G703G (GGA→GGT)	DQM66_RS07310 ←	G5 domain‑containing protein
H44	RA	1868570	G→T	0.061	R23S (CGT→AGT)	DQM66_RS10060 ←	hypothetical protein
H44	RA	2035434	T→A	0.061	I356I (ATT→ATA)	DQM66_RS10875 →	ATP‑binding cassette domain‑containing protein
H44	RA	1853079	T→G	0.06	E193D (GAA→GAC)	DQM66_RS09940 ←	LysM peptidoglycan‑binding domain‑containing protein
H44	RA	300032	A→T	0.058	D205V (GAT→GTT)	DQM66_RS01645 →	LacI family DNA‑binding transcriptional regulator
H44	RA	684742	T→A	0.057	H212Q (CAT→CAA)	metK →	methionine adenosyltransferase
H44	RA	1281438	A→C	0.057	F82V (TTC→GTC)	DQM66_RS06680 ←	nicotinate phosphoribosyltransferase
H44	RA	1393936	A→T	0.057	G658G (GGT→GGA)	DQM66_RS07310 ←	G5 domain‑containing protein
H44	RA	1545005	G→T	0.057	I24I (ATC→ATA)	dnaI ←	primosomal protein DnaI
H44	RA	1567820	T→G	0.057	E106D (GAA→GAC)	rsmB ←	16S rRNA (cytosine(967)‑C(5))‑methyltransferase RsmB
H44	RA	1868539	G→T	0.057	S33* (TCG→TAG)	DQM66_RS10060 ←	hypothetical protein
H44	RA	1087227	A→T	0.056	intergenic (‑46/+33)	lepA ← / ← DQM66_RS05685	translation elongation factor 4/serine/threonine protein phosphatase
H44	RA	1393969	A→T	0.056	A647A (GCT→GCA)	DQM66_RS07310 ←	G5 domain‑containing protein
H44	RA	7553	C→A	0.055	S933* (TCA→TAA)	mfd →	transcription‑repair coupling factor
H44	RA	111796	G→T	0.055	E266* (GAG→TAG)	argH →	argininosuccinate lyase
H44	RA	1868548	C→A	0.055	W30L (TGG→TTG)	DQM66_RS10060 ←	hypothetical protein
H44	RA	492597	A→C	0.054	N900H (AAC→CAC)	infB →	translation initiation factor IF‑2
H44	RA	29834	A→T	0.053	pseudogene (183/282 nt)	DQM66_RS00160 ←	ISL3 family transposase
H44	RA	503329	Δ1 bp	0.053	intergenic (+165/‑118)	DQM66_RS02665 → / → DQM66_RS02670	DUF3883 domain‑containing protein/Fic/DOC family protein
H44	RA	503330	Δ1 bp	0.053	intergenic (+166/‑117)	DQM66_RS02665 → / → DQM66_RS02670	DUF3883 domain‑containing protein/Fic/DOC family protein
H44	RA	1393870	T→C	0.053	L680L (CTA→CTG)	DQM66_RS07310 ←	G5 domain‑containing protein
H44	RA	1393477	A→T	0.052	G811G (GGT→GGA)	DQM66_RS07310 ←	G5 domain‑containing protein
H44	RA	634071	G→T	0.051	D42Y (GAT→TAT)	DQM66_RS11185 →	hypothetical protein
H44	RA	684756	A→T	0.051	D217V (GAC→GTC)	metK →	methionine adenosyltransferase
H44	RA	1393294	G→T	0.051	A872A (GCC→GCA)	DQM66_RS07310 ←	G5 domain‑containing protein

## Sheet: H65
Isolate	evidence	position	mutation	freq	annotation	gene	description
H65	RA	243327	T→C	1	Y216H (TAT→CAT)	DQM66_RS01355 →	LLM class flavin‑dependent oxidoreductase
H65	RA	246843	C→T	1	V253V (GTG→GTA)	spuA ←	LPXTG‑anchored pullulanase SpuA
H65	RA	246969	T→C	1	E211E (GAA→GAG)	spuA ←	LPXTG‑anchored pullulanase SpuA
H65	RA	247284	G→A	1	S106S (AGC→AGT)	spuA ←	LPXTG‑anchored pullulanase SpuA
H65	RA	247387	T→C	1	D72G (GAC→GGC)	spuA ←	LPXTG‑anchored pullulanase SpuA
H65	RA	248140	G→A	1	P41P (CCG→CCA)	rpsL →	30S ribosomal protein S12
H65	RA	248184	A→C	1	K56T (AAA→ACA)	rpsL →	30S ribosomal protein S12
H65	RA	248395	C→T	1	G126G (GGC→GGT)	rpsL →	30S ribosomal protein S12
H65	RA	248576	T→C	1	I42I (ATT→ATC)	rpsG →	30S ribosomal protein S7
H65	RA	248852	T→A	1	A134A (GCT→GCA)	rpsG →	30S ribosomal protein S7
H65	RA	249097	G→A	1	intergenic (+176/‑249)	rpsG → / → fusA	30S ribosomal protein S7/elongation factor G
H65	RA	249099	T→C	1	intergenic (+178/‑247)	rpsG → / → fusA	30S ribosomal protein S7/elongation factor G
H65	RA	249125	G→A	1	intergenic (+204/‑221)	rpsG → / → fusA	30S ribosomal protein S7/elongation factor G
H65	RA	249148	T→C	1	intergenic (+227/‑198)	rpsG → / → fusA	30S ribosomal protein S7/elongation factor G
H65	RA	249684	G→A	1	E113E (GAG→GAA)	fusA →	elongation factor G
H65	RA	250241	T→C	1	I299T (ATT→ACT)	fusA →	elongation factor G
H65	RA	250522	G→T	1	A393S (GCT→TCT)	fusA →	elongation factor G
H65	RA	268849	C→T	1	L118L (CTA→TTA)	folP →	dihydropteroate synthase
H65	RA	319145	C→T	1	A454V (GCG→GTG)	DQM66_RS01735 →	sugar transferase
H65	RA	342683	G→A	1	A109V (GCT→GTT)	pbp1a ←	penicillin‑binding protein PBP1A
H65	RA	530355	A→C	1	intergenic (+124/‑13)	DQM66_RS02785 → / → DQM66_RS02790	PucR family transcriptional regulator/hypothetical protein
H65	RA	638380	T→C	1	I218V (ATC→GTC)	DQM66_RS03315 ←	amino acid ABC transporter ATP‑binding protein
H65	RA	657974	C→T	1	S181L (TCA→TTA)	spxB →	pyruvate oxidase
H65	RA	658276	A→G	1	T282A (ACA→GCA)	spxB →	pyruvate oxidase
H65	RA	735779	G→A	1	V86I (GTT→ATT)	DQM66_RS03875 →	amino acid ABC transporter ATP‑binding protein
H65	RA	753387	G→A	1	G437D (GGT→GAT)	DQM66_RS03985 →	ABC transporter ATP‑binding protein
H65	RA	802166	A→G	1	H490H (CAT→CAC)	DQM66_RS04205 ←	Xaa‑Pro dipeptidyl‑peptidase
H65	RA	962360	G→A	1	R85C (CGC→TGC)	rpmA ←	50S ribosomal protein L27
H65	MC JC	1187851	Δ5,755 bp	1		[gdhA]–[DQM66_RS06225]	[gdhA], DQM66_RS06185, DQM66_RS06190, DQM66_RS06200, DQM66_RS11470, DQM66_RS06205, DQM66_RS06210, DQM66_RS06215, DQM66_RS06220, [DQM66_RS06225]
H65	RA	1277264	A→G	1	pseudogene (590/1095 nt)	DQM66_RS06665 ←	G5 domain‑containing protein
H65	RA	1632521	T→C	1	T232A (ACA→GCA)	pfbA ←	multi‑ligand‑binding adhesin PfbA
H65	RA	1656065	C→A	1	pseudogene (521/1318 nt)	DQM66_RS08745 →	transposase
H65	RA	1686952	Δ1 bp	1	coding (11/1980 nt)	DQM66_RS08905 ←	peptide ABC transporter substrate‑binding protein
H65	RA	1721266	A→G	1	intergenic (‑232/+649)	DQM66_RS09170 ← / ← ply	YebC/PmpR family DNA‑binding transcriptional regulator/cholesterol‑dependent cytolysin pneumolysin
H65	RA	1721506	G→A	1	intergenic (‑472/+409)	DQM66_RS09170 ← / ← ply	YebC/PmpR family DNA‑binding transcriptional regulator/cholesterol‑dependent cytolysin pneumolysin
H65	RA	1721928	A→T	1	V468E (GTA→GAA)	ply ←	cholesterol‑dependent cytolysin pneumolysin
H65	RA	1721997	A→G	1	L445S (TTG→TCG)	ply ←	cholesterol‑dependent cytolysin pneumolysin
H65	MC JC	1722020	Δ1,149 bp	1	coding (163‑1311/1416 nt)	ply ←	cholesterol‑dependent cytolysin pneumolysin
H65	RA	1723954	T→C	1	R133R (AGA→AGG)	DQM66_RS09190 ←	hypothetical protein
H65	RA	1724756	C→A	1	S23I (AGC→ATC)	DQM66_RS09195 ←	DUF4231 domain‑containing protein
H65	RA	1,724,764:1	+A	1	coding (60/459 nt)	DQM66_RS09195 ←	DUF4231 domain‑containing protein
H65	RA	1725182	A→G	1	pseudogene (235/400 nt)	DQM66_RS09200 →	transposase
H65	RA	1853693	G→C	1	intergenic (‑36/+130)	DQM66_RS09940 ← / ← DQM66_RS09945	LysM peptidoglycan‑binding domain‑containing protein/HAD family hydrolase
H65	RA	1853907	A→G	1	S179S (AGT→AGC)	DQM66_RS09945 ←	HAD family hydrolase
H65	RA	1030804	C→T	0.713	V77I (GTA→ATA)	DQM66_RS05385 ←	recombinase family protein
H65	RA	1107263	C→T	0.681	intergenic (+163/+223)	DQM66_RS05770 → / ← DQM66_RS05775	L‑lactate dehydrogenase/DEAD/DEAH box helicase family protein
H65	RA	462669	A→G	0.642	S74S (AGT→AGC)	DQM66_RS02440 ←	restriction endonuclease subunit S
H65	RA	458575	C→T	0.586	intergenic (+402/‑49)	DQM66_RS11280 → / → DQM66_RS02425	hypothetical protein/restriction endonuclease subunit S
H65	RA	897078	A→C	0.238	Q37H (CAA→CAC)	sdbB →	thiol‑disulfide oxidoreductase‑associated lipoprotein SdbB
H65	RA	1840389	G→A	0.235	R81R (CGC→CGT)	DQM66_RS09865 ←	competence protein ComGF
H65	RA	1868602	G→T	0.233	S12* (TCA→TAA)	DQM66_RS10060 ←	hypothetical protein
H65	RA	1584515	G→T	0.2	D42Y (GAT→TAT)	DQM66_RS08315 →	aromatic acid exporter family protein
H65	RA	1868614	G→T	0.185	S8Y (TCT→TAT)	DQM66_RS10060 ←	hypothetical protein
H65	RA	1868591	C→A	0.162	E16* (GAA→TAA)	DQM66_RS10060 ←	hypothetical protein
H65	RA	130795	C→A	0.143	intergenic (+124/‑277)	pspA → / → mnmA	pneumococcal surface protein A/tRNA 2‑thiouridine(34) synthase MnmA
H65	RA	1393729	C→G	0.138	G727G (GGG→GGC)	DQM66_RS07310 ←	G5 domain‑containing protein
H65	RA	730252	G→T	0.127	intergenic (‑70/+95)	DQM66_RS03840 ← / ← DQM66_RS03850	DUF1827 family protein/NUDIX hydrolase
H65	RA	1395631	T→G	0.127	E93D (GAA→GAC)	DQM66_RS07310 ←	G5 domain‑containing protein
H65	RA	1393835	G→T	0.126	A692D (GCC→GAC)	DQM66_RS07310 ←	G5 domain‑containing protein
H65	RA	1620782	G→T	0.119	A66D (GCT→GAT)	DQM66_RS08555 ←	LacI family transcriptional regulator
H65	RA	1868565	C→A	0.118	L24F (TTG→TTT)	DQM66_RS10060 ←	hypothetical protein
H65	RA	488245	C→A	0.117	R36S (CGC→AGC)	nusA →	transcription termination factor NusA
H65	RA	488241	T→G	0.112	A34A (GCT→GCG)	nusA →	transcription termination factor NusA
H65	RA	1393861	A→T	0.109	A683A (GCT→GCA)	DQM66_RS07310 ←	G5 domain‑containing protein
H65	RA	897037	G→T	0.106	E24* (GAA→TAA)	sdbB →	thiol‑disulfide oxidoreductase‑associated lipoprotein SdbB
H65	RA	1395644	G→T	0.1	A89D (GCT→GAT)	DQM66_RS07310 ←	G5 domain‑containing protein
H65	RA	1620806	G→T	0.099	A58E (GCA→GAA)	DQM66_RS08555 ←	LacI family transcriptional regulator
H65	RA	1393645	A→T	0.098	T755T (ACT→ACA)	DQM66_RS07310 ←	G5 domain‑containing protein
H65	RA	299995	T→G	0.097	L193V (TTG→GTG)	DQM66_RS01645 →	LacI family DNA‑binding transcriptional regulator
H65	RA	1620769	C→A	0.096	L70F (TTG→TTT)	DQM66_RS08555 ←	LacI family transcriptional regulator
H65	RA	1393783	C→A	0.095	G709G (GGG→GGT)	DQM66_RS07310 ←	G5 domain‑containing protein
H65	RA	1868618	G→T	0.089	L7I (CTT→ATT)	DQM66_RS10060 ←	hypothetical protein
H65	RA	1868587	C→A	0.087	C17F (TGT→TTT)	DQM66_RS10060 ←	hypothetical protein
H65	RA	965237	C→A	0.086	pseudogene (166/1318 nt)	DQM66_RS05050 →	transposase
H65	RA	1393600	C→G	0.086	L770L (CTG→CTC)	DQM66_RS07310 ←	G5 domain‑containing protein
H65	RA	351183	A→T	0.079	E35V (GAA→GTA)	mvk →	mevalonate kinase
H65	RA	897041	C→A	0.079	T25N (ACT→AAT)	sdbB →	thiol‑disulfide oxidoreductase‑associated lipoprotein SdbB
H65	RA	1282051	A→C	0.077	F79V (TTT→GTT)	DQM66_RS06685 ←	hypothetical protein
H65	RA	172197	T→G	0.076	E93D (GAA→GAC)	DQM66_RS00930 ←	bifunctional 3,4‑dihydroxy‑2‑butanone‑4‑phosphate synthase/GTP cyclohydrolase II
H65	RA	1393832	T→A	0.076	Q693L (CAA→CTA)	DQM66_RS07310 ←	G5 domain‑containing protein
H65	RA	130780	G→T	0.075	intergenic (+109/‑292)	pspA → / → mnmA	pneumococcal surface protein A/tRNA 2‑thiouridine(34) synthase MnmA
H65	RA	1315265	T→G	0.074	V53V (GTT→GTG)	DQM66_RS06910 →	hemolysin III family protein
H65	RA	1393915	A→T	0.073	A665A (GCT→GCA)	DQM66_RS07310 ←	G5 domain‑containing protein
H65	RA	1620794	G→T	0.073	T62N (ACT→AAT)	DQM66_RS08555 ←	LacI family transcriptional regulator
H65	RA	1868548	C→A	0.072	W30L (TGG→TTG)	DQM66_RS10060 ←	hypothetical protein
H65	RA	1868560	G→T	0.07	S26Y (TCT→TAT)	DQM66_RS10060 ←	hypothetical protein
H65	RA	1393673	G→T	0.068	A746D (GCC→GAC)	DQM66_RS07310 ←	G5 domain‑containing protein
H65	RA	1393724	T→A	0.068	Q729L (CAA→CTA)	DQM66_RS07310 ←	G5 domain‑containing protein
H65	RA	1868528	G→T	0.068	L37I (CTT→ATT)	DQM66_RS10060 ←	hypothetical protein
H65	RA	1868570	G→T	0.067	R23S (CGT→AGT)	DQM66_RS10060 ←	hypothetical protein
H65	RA	1843513	T→A	0.066	intergenic (‑24/+52)	DQM66_RS09890 ← / ← DQM66_RS09895	GspE/PulE family protein/DUF1033 family protein
H65	RA	1783540	A→C	0.065	F171C (TTT→TGT)	rnmV ←	ribonuclease M5
H65	RA	1393483	G→T	0.063	A809A (GCC→GCA)	DQM66_RS07310 ←	G5 domain‑containing protein
H65	RA	1868545	C→A	0.063	R31I (AGA→ATA)	DQM66_RS10060 ←	hypothetical protein
H65	RA	111796	G→T	0.062	E266* (GAG→TAG)	argH →	argininosuccinate lyase
H65	RA	191134	G→T	0.062	G387W (GGG→TGG)	DQM66_RS01035 →	hypothetical protein
H65	RA	1868539	G→T	0.062	S33* (TCG→TAG)	DQM66_RS10060 ←	hypothetical protein
H65	RA	721415	C→A	0.06	L21M (CTG→ATG)	DQM66_RS03800 →	FtsW/RodA/SpoVE family cell cycle protein
H65	RA	937892	T→A	0.06	D292V (GAT→GTT)	eno ←	phosphopyruvate hydratase
H65	RA	1393778	T→A	0.06	Q711L (CAA→CTA)	DQM66_RS07310 ←	G5 domain‑containing protein
H65	RA	730248	C→A	0.058	intergenic (‑66/+99)	DQM66_RS03840 ← / ← DQM66_RS03850	DUF1827 family protein/NUDIX hydrolase
H65	RA	1393450	G→T	0.058	G820G (GGC→GGA)	DQM66_RS07310 ←	G5 domain‑containing protein
H65	RA	1393705	G→T	0.056	T735T (ACC→ACA)	DQM66_RS07310 ←	G5 domain‑containing protein
H65	RA	2003087	C→A	0.056	D89Y (GAC→TAC)	DQM66_RS10695 ←	ATP‑dependent Clp protease ATP‑binding subunit
H65	RA	130756	G→T	0.055	intergenic (+85/‑316)	pspA → / → mnmA	pneumococcal surface protein A/tRNA 2‑thiouridine(34) synthase MnmA
H65	RA	343988	C→A	0.055	P108T (CCT→ACT)	DQM66_RS01840 →	DUF1273 domain‑containing protein
H65	RA	1395682	C→A	0.055	A76A (GCG→GCT)	DQM66_RS07310 ←	G5 domain‑containing protein
H65	RA	1254530	T→G	0.054	N10H (AAC→CAC)	DQM66_RS06530 ←	ABC transporter ATP‑binding protein
H65	RA	1394023	A→T	0.054	A629A (GCT→GCA)	DQM66_RS07310 ←	G5 domain‑containing protein
H65	RA	503329	Δ1 bp	0.053	intergenic (+165/‑118)	DQM66_RS02665 → / → DQM66_RS02670	DUF3883 domain‑containing protein/Fic/DOC family protein
H65	RA	503330	Δ1 bp	0.053	intergenic (+166/‑117)	DQM66_RS02665 → / → DQM66_RS02670	DUF3883 domain‑containing protein/Fic/DOC family protein
H65	RA	951510	A→C	0.053	I8S (ATT→AGT)	pulA ←	type I pullulanase
H65	RA	488231	T→G	0.052	L31R (CTT→CGT)	nusA →	transcription termination factor NusA
H65	RA	1393531	A→T	0.052	G793G (GGT→GGA)	DQM66_RS07310 ←	G5 domain‑containing protein
H65	RA	130788	G→T	0.051	intergenic (+117/‑284)	pspA → / → mnmA	pneumococcal surface protein A/tRNA 2‑thiouridine(34) synthase MnmA
H65	RA	2003102	A→C	0.051	L84V (TTG→GTG)	DQM66_RS10695 ←	ATP‑dependent Clp protease ATP‑binding subunit
H65	RA	2035429	G→T	0.051	D355Y (GAT→TAT)	DQM66_RS10875 →	ATP‑binding cassette domain‑containing protein

## Sheet: H90
Isolate	evidence	position	mutation	freq	annotation	gene	description
H90	RA	65566	G→A	1	intergenic (‑69/‑279)	DQM66_RS00325 ← / → DQM66_RS00330	GntR family transcriptional regulator/beta‑galactosidase
H90	RA	157206	T→C	1	F115L (TTC→CTC)	DQM66_RS00850 →	M20/M25/M40 family metallo‑hydrolase
H90	RA	181836	A→G	1	K722K (AAA→AAG)	uvrA →	excinuclease ABC subunit UvrA
H90	RA	196410	A→T	1	intergenic (+95/‑122)	rpsJ → / → rplC	30S ribosomal protein S10/50S ribosomal protein L3
H90	RA	211927	C→A	1	pseudogene (587/1339 nt)	DQM66_RS01215 →	PFL family protein
H90	RA	211931	T→C	1	pseudogene (591/1339 nt)	DQM66_RS01215 →	PFL family protein
H90	RA	212308	Δ1 bp	1	pseudogene (968/1339 nt)	DQM66_RS01215 →	PFL family protein
H90	RA	212312	G→C	1	pseudogene (972/1339 nt)	DQM66_RS01215 →	PFL family protein
H90	MC JC	293223	Δ95 bp	1	intergenic (‑88/‑89)	DQM66_RS01605 ← / → DQM66_RS01610	gluconate 5‑dehydrogenase/PTS sugar transporter subunit IIA
H90	RA	306651	T→G	1	Y32D (TAC→GAC)	DQM66_RS01685 →	ATP‑dependent Clp protease ATP‑binding subunit
H90	RA	312219	C→T	1	Y349Y (TAC→TAT)	DQM66_RS01700 →	alpha‑glucosidase
H90	RA	362142	A→G	1	N133D (AAT→GAT)	DQM66_RS01950 →	PTS mannitol‑specific transporter subunit IIBC
H90	RA	457827	T→C	1	Y444H (TAT→CAT)	glnA →	type I glutamate‑‑ammonia ligase
H90	RA	500654	G→C	1	V323L (GTC→CTT)	DQM66_RS02660 →	valine‑‑tRNA ligase
H90	RA	500656	C→T	1	V323L (GTC→CTT)	DQM66_RS02660 →	valine‑‑tRNA ligase
H90	RA	506371	A→G	1	pseudogene (509/1371 nt)	DQM66_RS11290 →	DNA primase
H90	RA	518255	A→G	1	N141N (AAT→AAC)	DQM66_RS02725 ←	endonuclease/exonuclease/phosphatase family protein
H90	RA	630186	A→G	1	pseudogene (66/840 nt)	DQM66_RS03260 →	ABC transporter ATP‑binding protein
H90	RA	658276	A→G	1	T282A (ACA→GCA)	spxB →	pyruvate oxidase
H90	RA	837501	C→T	1	A260V (GCT→GTT)	DQM66_RS04395 →	LysR family transcriptional regulator
H90	RA	856452	T→G	1	pseudogene (689/1112 nt)	ald ←	alanine dehydrogenase
H90	RA	996358	G→A	1	intergenic (‑4/+409)	DQM66_RS05210 ← / ← ppc	ABC transporter substrate‑binding protein/phosphoenolpyruvate carboxylase
H90	RA	1019890	T→C	1	Y91C (TAT→TGT)	DQM66_RS11435 ←	hypothetical protein
H90	RA	1090952	G→T	1	P274T (CCC→ACC)	DQM66_RS05705 ←	polyprenyl synthetase family protein
H90	RA	1121522	C→T	1	A177A (GCC→GCT)	DQM66_RS05835 →	ECF transporter S component
H90	RA	1166597	C→A	1	G237V (GGA→GTA)	DQM66_RS06040 ←	carbamoyl phosphate synthase small subunit
H90	RA	1166599	C→A	1	G236G (GGG→GGT)	DQM66_RS06040 ←	carbamoyl phosphate synthase small subunit
H90	RA	1181971	C→A	1	A102S (GCG→TCG)	crcB ←	fluoride efflux transporter CrcB
H90	RA	1219649	T→A	1	G56G (GGA→GGT)	DQM66_RS06365 ←	ABC transporter ATP‑binding protein/permease
H90	RA	1234414	G→C	1	A398G (GCA→GGA)	aroA ←	3‑phosphoshikimate 1‑carboxyvinyltransferase
H90	RA	1314844	Δ1 bp	1	coding (181/447 nt)	DQM66_RS06905 →	DUF1836 domain‑containing protein
H90	RA	1353455	A→G	1	L274S (TTG→TCG)	atpA ←	F0F1 ATP synthase subunit alpha
H90	RA	1366359	T→C	1	N256S (AAT→AGT)	DQM66_RS07185 ←	DEAD/DEAH box helicase
H90	RA	1387760	A→G	1	D98G (GAC→GGC)	DQM66_RS07305 →	NAD(P)H‑dependent oxidoreductase
H90	RA	1404645	2 bp→AG	1	intergenic (‑214/‑89)	DQM66_RS07350 ← / → mntE	cation‑translocating P‑type ATPase/CDF family manganese efflux transporter MntE
H90	RA	1511664	G→C	1	P296A (CCT→GCT)	DQM66_RS07940 ←	ABC transporter substrate‑binding protein
H90	RA	1565733	C→A	1	V114F (GTC→TTC)	pknB ←	Stk1 family PASTA domain‑containing Ser/Thr kinase
H90	RA	1607893	G→A	1	G53D (GGT→GAT)	DQM66_RS08475 →	Asp23/Gls24 family envelope stress response protein
H90	RA	1624194	A→C	1	G261G (GGT→GGG)	DQM66_RS08575 ←	ABC transporter ATP‑binding protein
H90	RA	1735190	A→G	1	V119A (GTT→GCT)	DQM66_RS09265 ←	competence/damage‑inducible protein A
H90	RA	1744924	A→G	1	S115G (AGT→GGT)	DQM66_RS09325 →	M50 family metallopeptidase
H90	RA	1776468	C→T	1	Q99Q (CAG→CAA)	DQM66_RS09470 ←	thiamine diphosphokinase
H90	RA	1794028	A→G	1	D141D (GAT→GAC)	DQM66_RS09575 ←	sensor histidine kinase
H90	RA	1829993	G→C	1	G221G (GGC→GGG)	DQM66_RS09800 ←	L‑ribulose‑5‑phosphate 3‑epimerase
H90	RA	1928289	C→T	1	L258L (TTG→TTA)	DQM66_RS10365 ←	PTS ascorbate transporter subunit IIC
H90	RA	1961957	G→A	1	A858V (GCT→GTT)	DQM66_RS10510 ←	discoidin domain‑containing protein
H90	RA	1962115	G→A	1	N805N (AAC→AAT)	DQM66_RS10510 ←	discoidin domain‑containing protein
H90	RA	1978062	A→G	1	L293P (CTC→CCC)	dltD ←	D‑alanyl‑lipoteichoic acid biosynthesis protein DltD
H90	RA	2008202	G→A	1	H39Y (CAT→TAT)	cbpD ←	choline binding‑anchored murein hydrolase CbpD
H90	RA	1336501	C→T	0.85	intergenic (‑352/+570)	tuf ← / ← DQM66_RS07020	elongation factor Tu/aquaporin family protein
H90	JC	293486	53 bp x 2	0.754	duplication	DQM66_RS01610 →	PTS sugar transporter subunit IIA
H90	RA	1868602	G→T	0.273	S12* (TCA→TAA)	DQM66_RS10060 ←	hypothetical protein
H90	RA	1178478	C→A	0.195	K57N (AAG→AAT)	DQM66_RS06100 ←	putative DNA‑binding protein
H90	RA	299995	T→G	0.171	L193V (TTG→GTG)	DQM66_RS01645 →	LacI family DNA‑binding transcriptional regulator
H90	RA	679070	G→T	0.17	K307N (AAG→AAT)	ftsX →	permease‑like cell division protein FtsX
H90	RA	1868591	C→A	0.169	E16* (GAA→TAA)	DQM66_RS10060 ←	hypothetical protein
H90	RA	1281455	A→C	0.168	L76R (CTT→CGT)	DQM66_RS06680 ←	nicotinate phosphoribosyltransferase
H90	RA	1868565	C→A	0.161	L24F (TTG→TTT)	DQM66_RS10060 ←	hypothetical protein
H90	RA	1868614	G→T	0.159	S8Y (TCT→TAT)	DQM66_RS10060 ←	hypothetical protein
H90	RA	130795	C→A	0.147	intergenic (+124/‑277)	pspA → / → mnmA	pneumococcal surface protein A/tRNA 2‑thiouridine(34) synthase MnmA
H90	RA	1393783	C→A	0.141	G709G (GGG→GGT)	DQM66_RS07310 ←	G5 domain‑containing protein
H90	JC	293541	+53 bp	0.139	coding (136/435 nt)	DQM66_RS01610 →	PTS sugar transporter subunit IIA
H90	RA	1393744	G→T	0.136	A722A (GCC→GCA)	DQM66_RS07310 ←	G5 domain‑containing protein
H90	RA	1620769	C→A	0.134	L70F (TTG→TTT)	DQM66_RS08555 ←	LacI family transcriptional regulator
H90	RA	848462	C→G	0.133	pseudogene (604/645 nt)	DQM66_RS04455 →	replication initiator protein A
H90	RA	1314563	C→T	0.132	intergenic (‑34/‑101)	DQM66_RS06900 ← / → DQM66_RS06905	GNAT family N‑acetyltransferase/DUF1836 domain‑containing protein
H90	RA	1393673	G→T	0.127	A746D (GCC→GAC)	DQM66_RS07310 ←	G5 domain‑containing protein
H90	RA	845428	G→T	0.125	K181N (AAG→AAT)	DQM66_RS04435 →	DNA polymerase III subunit delta'
H90	RA	1868587	C→A	0.121	C17F (TGT→TTT)	DQM66_RS10060 ←	hypothetical protein
H90	RA	151609	C→G	0.12	F82L (TTC→TTG)	DQM66_RS00820 →	CPBP family intramembrane metalloprotease
H90	RA	897051	T→A	0.112	T28T (ACT→ACA)	sdbB →	thiol‑disulfide oxidoreductase‑associated lipoprotein SdbB
H90	RA	1620806	G→T	0.111	A58E (GCA→GAA)	DQM66_RS08555 ←	LacI family transcriptional regulator
H90	RA	419544	A→C	0.11	V54V (GTT→GTG)	dinB ←	DNA polymerase IV
H90	RA	721393	G→T	0.107	L13F (TTG→TTT)	DQM66_RS03800 →	FtsW/RodA/SpoVE family cell cycle protein
H90	RA	1393835	G→T	0.103	A692D (GCC→GAC)	DQM66_RS07310 ←	G5 domain‑containing protein
H90	RA	1273524	A→C	0.101	L119V (TTA→GTA)	hprK ←	HPr(Ser) kinase/phosphatase
H90	RA	827518	G→T	0.099	E290* (GAG→TAG)	DQM66_RS04340 →	aminotransferase class I/II‑fold pyridoxal phosphate‑dependent enzyme
H90	RA	1166835	C→G	0.098	V158L (GTT→CTT)	DQM66_RS06040 ←	carbamoyl phosphate synthase small subunit
H90	RA	1393832	T→A	0.095	Q693L (CAA→CTA)	DQM66_RS07310 ←	G5 domain‑containing protein
H90	RA	130794	T→A	0.094	intergenic (+123/‑278)	pspA → / → mnmA	pneumococcal surface protein A/tRNA 2‑thiouridine(34) synthase MnmA
H90	RA	1393450	G→T	0.093	G820G (GGC→GGA)	DQM66_RS07310 ←	G5 domain‑containing protein
H90	RA	1393861	A→T	0.092	A683A (GCT→GCA)	DQM66_RS07310 ←	G5 domain‑containing protein
H90	RA	845387	G→T	0.087	E168* (GAA→TAA)	DQM66_RS04435 →	DNA polymerase III subunit delta'
H90	RA	1620797	A→T	0.087	L61* (TTA→TAA)	DQM66_RS08555 ←	LacI family transcriptional regulator
H90	RA	351183	A→T	0.086	E35V (GAA→GTA)	mvk →	mevalonate kinase
H90	RA	82939	G→A	0.085	K918K (AAG→AAA)	DQM66_RS00430 →	PavB family fibronectin‑binding SSURE repeat adhesin
H90	RA	488241	T→G	0.084	A34A (GCT→GCG)	nusA →	transcription termination factor NusA
H90	RA	1843500	T→A	0.084	intergenic (‑11/+65)	DQM66_RS09890 ← / ← DQM66_RS09895	GspE/PulE family protein/DUF1033 family protein
H90	RA	1393511	G→T	0.083	A800D (GCC→GAC)	DQM66_RS07310 ←	G5 domain‑containing protein
H90	RA	1783771	T→G	0.083	K94T (AAG→ACG)	rnmV ←	ribonuclease M5
H90	RA	1530356	C→G	0.081	A121P (GCT→CCT)	recG ←	ATP‑dependent DNA helicase RecG
H90	RA	1868560	G→T	0.08	S26Y (TCT→TAT)	DQM66_RS10060 ←	hypothetical protein
H90	RA	1393729	C→A	0.079	G727G (GGG→GGT)	DQM66_RS07310 ←	G5 domain‑containing protein
H90	RA	172197	T→G	0.078	E93D (GAA→GAC)	DQM66_RS00930 ←	bifunctional 3,4‑dihydroxy‑2‑butanone‑4‑phosphate synthase/GTP cyclohydrolase II
H90	RA	845408	G→C	0.078	E175Q (GAA→CAA)	DQM66_RS04435 →	DNA polymerase III subunit delta'
H90	RA	1868539	G→T	0.076	S33* (TCG→TAG)	DQM66_RS10060 ←	hypothetical protein
H90	RA	937892	T→A	0.074	D292V (GAT→GTT)	eno ←	phosphopyruvate hydratase
H90	RA	130780	G→T	0.073	intergenic (+109/‑292)	pspA → / → mnmA	pneumococcal surface protein A/tRNA 2‑thiouridine(34) synthase MnmA
H90	RA	1281449	T→A	0.073	Y78F (TAT→TTT)	DQM66_RS06680 ←	nicotinate phosphoribosyltransferase
H90	RA	1868570	G→T	0.072	R23S (CGT→AGT)	DQM66_RS10060 ←	hypothetical protein
H90	RA	965236	T→A	0.071	pseudogene (165/1318 nt)	DQM66_RS05050 →	transposase
H90	RA	1393531	A→T	0.071	G793G (GGT→GGA)	DQM66_RS07310 ←	G5 domain‑containing protein
H90	RA	1393537	G→T	0.071	A791A (GCC→GCA)	DQM66_RS07310 ←	G5 domain‑containing protein
H90	RA	1458311	G→T	0.071	L103I (CTT→ATT)	DQM66_RS07645 ←	NAD(P)‑dependent oxidoreductase
H90	RA	1868618	G→T	0.071	L7I (CTT→ATT)	DQM66_RS10060 ←	hypothetical protein
H90	RA	1087191	C→A	0.07	intergenic (‑10/+69)	lepA ← / ← DQM66_RS05685	translation elongation factor 4/serine/threonine protein phosphatase
H90	RA	1868585	C→A	0.068	G18C (GGC→TGC)	DQM66_RS10060 ←	hypothetical protein
H90	RA	900000	C→A	0.066	Q190K (CAA→AAA)	adcAII →	zinc‑binding lipoprotein AdcAII
H90	RA	1393670	T→A	0.066	Q747L (CAA→CTA)	DQM66_RS07310 ←	G5 domain‑containing protein
H90	RA	730236	T→G	0.065	intergenic (‑54/+111)	DQM66_RS03840 ← / ← DQM66_RS03850	DUF1827 family protein/NUDIX hydrolase
H90	RA	1393915	A→T	0.065	A665A (GCT→GCA)	DQM66_RS07310 ←	G5 domain‑containing protein
H90	RA	1752277	A→C	0.065	intergenic (‑87/+24)	ndk ← / ← rpoC	nucleoside‑diphosphate kinase/DNA‑directed RNA polymerase subunit beta'
H90	RA	1868548	C→A	0.065	W30L (TGG→TTG)	DQM66_RS10060 ←	hypothetical protein
H90	RA	29851	G→T	0.064	pseudogene (166/282 nt)	DQM66_RS00160 ←	ISL3 family transposase
H90	RA	1393645	A→T	0.064	T755T (ACT→ACA)	DQM66_RS07310 ←	G5 domain‑containing protein
H90	RA	1393724	T→A	0.064	Q729L (CAA→CTA)	DQM66_RS07310 ←	G5 domain‑containing protein
H90	RA	1393969	A→T	0.06	A647A (GCT→GCA)	DQM66_RS07310 ←	G5 domain‑containing protein
H90	RA	1620818	G→T	0.059	P54Q (CCA→CAA)	DQM66_RS08555 ←	LacI family transcriptional regulator
H90	RA	1709229	C→A	0.059	Q56K (CAA→AAA)	DQM66_RS09090 →	ISL3 family transposase
H90	RA	503,328:1	+T	0.058	intergenic (+164/‑119)	DQM66_RS02665 → / → DQM66_RS02670	DUF3883 domain‑containing protein/Fic/DOC family protein
H90	RA	503,328:2	+A	0.058	intergenic (+164/‑119)	DQM66_RS02665 → / → DQM66_RS02670	DUF3883 domain‑containing protein/Fic/DOC family protein
H90	RA	1393585	T→A	0.058	G775G (GGA→GGT)	DQM66_RS07310 ←	G5 domain‑containing protein
H90	RA	187752	A→C	0.057	Q48H (CAA→CAC)	DQM66_RS01020 →	SP_0198 family lipoprotein
H90	RA	997174	G→T	0.057	P764T (CCA→ACA)	ppc ←	phosphoenolpyruvate carboxylase
H90	RA	1391398	T→C	0.057	L1504L (CTA→CTG)	DQM66_RS07310 ←	G5 domain‑containing protein
H90	RA	351154	T→G	0.055	G25G (GGT→GGG)	mvk →	mevalonate kinase
H90	RA	1393801	T→A	0.055	G703G (GGA→GGT)	DQM66_RS07310 ←	G5 domain‑containing protein
H90	RA	1393747	A→T	0.054	G721G (GGT→GGA)	DQM66_RS07310 ←	G5 domain‑containing protein
H90	RA	1868528	G→T	0.054	L37I (CTT→ATT)	DQM66_RS10060 ←	hypothetical protein
H90	RA	7556	T→A	0.053	I934N (ATC→AAC)	mfd →	transcription‑repair coupling factor
H90	RA	386442	A→C	0.053	K2N (AAA→AAC)	fabK →	enoyl‑[acyl‑carrier‑protein] reductase FabK
H90	RA	1284983	T→G	0.053	pseudogene (586/729 nt)	DQM66_RS06705 ←	U32 family peptidase
H90	RA	1393909	T→A	0.053	G667G (GGA→GGT)	DQM66_RS07310 ←	G5 domain‑containing protein
H90	RA	1567820	T→G	0.053	E106D (GAA→GAC)	rsmB ←	16S rRNA (cytosine(967)‑C(5))‑methyltransferase RsmB
H90	RA	1391031	T→G	0.052	N1627H (AAT→CAT)	DQM66_RS07310 ←	G5 domain‑containing protein
H90	RA	29822	T→G	0.051	pseudogene (195/282 nt)	DQM66_RS00160 ←	ISL3 family transposase
H90	RA	300065	G→C	0.051	S216T (AGT→ACT)	DQM66_RS01645 →	LacI family DNA‑binding transcriptional regulator
H90	RA	699468	C→G	0.05	intergenic (‑90/+107)	DQM66_RS03690 ← / ← gor	biotin transporter BioY/glutathione‑disulfide reductase

## Sheet: All isolates
Isolate	evidence	position	mutation	freq	annotation	gene	description
H27	RA	44870	G→C	1	S268T (AGT→ACT)	comB →	competence pheromone export protein ComB
H27	RA	54032	C→A	1	Q20K (CAA→AAA)	purH →	bifunctional phosphoribosylaminoimidazolecarboxamide formyltransferase/IMP cyclohydrolase
D39N	RA	65566	G→A	1	intergenic (‑69/‑279)	DQM66_RS00325 ← / → DQM66_RS00330	GntR family transcriptional regulator/beta‑galactosidase
H3	RA	65566	G→A	1	intergenic (‑69/‑279)	DQM66_RS00325 ← / → DQM66_RS00330	GntR family transcriptional regulator/beta‑galactosidase
H90	RA	65566	G→A	1	intergenic (‑69/‑279)	DQM66_RS00325 ← / → DQM66_RS00330	GntR family transcriptional regulator/beta‑galactosidase
H1	RA	65804	A→G	1	intergenic (‑307/‑41)	DQM66_RS00325 ← / → DQM66_RS00330	GntR family transcriptional regulator/beta‑galactosidase
D39N	RA	157206	T→C	1	F115L (TTC→CTC)	DQM66_RS00850 →	M20/M25/M40 family metallo‑hydrolase
H3	RA	157206	T→C	1	F115L (TTC→CTC)	DQM66_RS00850 →	M20/M25/M40 family metallo‑hydrolase
H90	RA	157206	T→C	1	F115L (TTC→CTC)	DQM66_RS00850 →	M20/M25/M40 family metallo‑hydrolase
D39N	RA	181836	A→G	1	K722K (AAA→AAG)	uvrA →	excinuclease ABC subunit UvrA
H3	RA	181836	A→G	1	K722K (AAA→AAG)	uvrA →	excinuclease ABC subunit UvrA
H90	RA	181836	A→G	1	K722K (AAA→AAG)	uvrA →	excinuclease ABC subunit UvrA
D39N	RA	196410	A→T	1	intergenic (+95/‑122)	rpsJ → / → rplC	30S ribosomal protein S10/50S ribosomal protein L3
H3	RA	196410	A→T	1	intergenic (+95/‑122)	rpsJ → / → rplC	30S ribosomal protein S10/50S ribosomal protein L3
H90	RA	196410	A→T	1	intergenic (+95/‑122)	rpsJ → / → rplC	30S ribosomal protein S10/50S ribosomal protein L3
H27	RA	202272	A→C	1	K65T (AAA→ACA)	rplE →	50S ribosomal protein L5
D39N	RA	211927	C→A	1	pseudogene (587/1339 nt)	DQM66_RS01215 →	PFL family protein
H3	RA	211927	C→A	1	pseudogene (587/1339 nt)	DQM66_RS01215 →	PFL family protein
H90	RA	211927	C→A	1	pseudogene (587/1339 nt)	DQM66_RS01215 →	PFL family protein
D39N	RA	211931	T→C	1	pseudogene (591/1339 nt)	DQM66_RS01215 →	PFL family protein
H3	RA	211931	T→C	1	pseudogene (591/1339 nt)	DQM66_RS01215 →	PFL family protein
H90	RA	211931	T→C	1	pseudogene (591/1339 nt)	DQM66_RS01215 →	PFL family protein
D39N	RA	212308	Δ1 bp	1	pseudogene (968/1339 nt)	DQM66_RS01215 →	PFL family protein
H3	RA	212308	Δ1 bp	1	pseudogene (968/1339 nt)	DQM66_RS01215 →	PFL family protein
H90	RA	212308	Δ1 bp	1	pseudogene (968/1339 nt)	DQM66_RS01215 →	PFL family protein
D39N	RA	212312	G→C	1	pseudogene (972/1339 nt)	DQM66_RS01215 →	PFL family protein
H3	RA	212312	G→C	1	pseudogene (972/1339 nt)	DQM66_RS01215 →	PFL family protein
H90	RA	212312	G→C	1	pseudogene (972/1339 nt)	DQM66_RS01215 →	PFL family protein
H1	RA	215632	C→A	1	E271D (GAG→GAT)	DQM66_RS01235 ←	ABC transporter ATP‑binding protein
H65	RA	243327	T→C	1	Y216H (TAT→CAT)	DQM66_RS01355 →	LLM class flavin‑dependent oxidoreductase
H65	RA	246843	C→T	1	V253V (GTG→GTA)	spuA ←	LPXTG‑anchored pullulanase SpuA
H65	RA	246969	T→C	1	E211E (GAA→GAG)	spuA ←	LPXTG‑anchored pullulanase SpuA
H65	RA	247284	G→A	1	S106S (AGC→AGT)	spuA ←	LPXTG‑anchored pullulanase SpuA
H65	RA	247387	T→C	1	D72G (GAC→GGC)	spuA ←	LPXTG‑anchored pullulanase SpuA
H65	RA	248140	G→A	1	P41P (CCG→CCA)	rpsL →	30S ribosomal protein S12
H65	RA	248184	A→C	1	K56T (AAA→ACA)	rpsL →	30S ribosomal protein S12
H65	RA	248395	C→T	1	G126G (GGC→GGT)	rpsL →	30S ribosomal protein S12
H65	RA	248576	T→C	1	I42I (ATT→ATC)	rpsG →	30S ribosomal protein S7
H65	RA	248852	T→A	1	A134A (GCT→GCA)	rpsG →	30S ribosomal protein S7
H65	RA	249097	G→A	1	intergenic (+176/‑249)	rpsG → / → fusA	30S ribosomal protein S7/elongation factor G
H65	RA	249099	T→C	1	intergenic (+178/‑247)	rpsG → / → fusA	30S ribosomal protein S7/elongation factor G
H65	RA	249125	G→A	1	intergenic (+204/‑221)	rpsG → / → fusA	30S ribosomal protein S7/elongation factor G
H65	RA	249148	T→C	1	intergenic (+227/‑198)	rpsG → / → fusA	30S ribosomal protein S7/elongation factor G
H65	RA	249684	G→A	1	E113E (GAG→GAA)	fusA →	elongation factor G
H65	RA	250241	T→C	1	I299T (ATT→ACT)	fusA →	elongation factor G
H65	RA	250522	G→T	1	A393S (GCT→TCT)	fusA →	elongation factor G
H65	RA	268849	C→T	1	L118L (CTA→TTA)	folP →	dihydropteroate synthase
H27	RA	290722	G→A	1	A303V (GCA→GTA)	DQM66_RS01595 ←	sugar kinase
D39N	JC	293486	53 bp x 2	0.757	duplication	DQM66_RS01610 →	PTS sugar transporter subunit IIA
D39N	RA	1274249	C→A	0.731	intergenic (‑65/+75)	rpsU ← / ← DQM66_RS06655	30S ribosomal protein S21/glucosamine‑6‑phosphate deaminase
D39N	RA	191551	G→A	0.726	intergenic (+37/‑83)	DQM66_RS01035 → / → nrdD	hypothetical protein/anaerobic ribonucleoside‑triphosphate reductase
D39N	RA	1393647	T→C	0.275	T755A (ACT→GCT) ‡	DQM66_RS07310 ←	G5 domain‑containing protein
D39N	RA	1393729	C→G	0.204	G727G (GGG→GGC)	DQM66_RS07310 ←	G5 domain‑containing protein
D39N	RA	1995878	C→G	0.204	S577T (AGC→ACC) ‡	cbpA ←	choline‑binding protein CbpA
D39N	RA	1393744	G→C	0.203	A722A (GCC→GCG)	DQM66_RS07310 ←	G5 domain‑containing protein
D39N	RA	1995871	G→T	0.199	G579G (GGC→GGA)	cbpA ←	choline‑binding protein CbpA
D39N	RA	130387	C→A	0.194	Q526K (CAA→AAA)	pspA →	pneumococcal surface protein A
D39N	RA	1995877	G→T	0.192	S577R (AGC→AGA) ‡	cbpA ←	choline‑binding protein CbpA
D39N	RA	1690506	A→G	0.191	intergenic (‑84/+100)	gtfA ← / ← DQM66_RS11550	sucrose phosphorylase/hypothetical protein
D39N	RA	1393783	C→G	0.184	G709G (GGG→GGC)	DQM66_RS07310 ←	G5 domain‑containing protein
D39N	RA	466357	C→G	0.18	E115Q (GAA→CAA)	DQM66_RS02450 ←	DEAD/DEAH box helicase family protein
D39N	RA	1393747	A→T	0.176	G721G (GGT→GGA)	DQM66_RS07310 ←	G5 domain‑containing protein
D39N	RA	471418	C→T	0.171	A458A (GCC→GCT)	dnaK →	molecular chaperone DnaK
D39N	RA	721400	C→G	0.17	P16A (CCA→GCA)	DQM66_RS03800 →	FtsW/RodA/SpoVE family cell cycle protein
D39N	RA	1995988	T→A	0.168	S540S (TCA→TCT) ‡	cbpA ←	choline‑binding protein CbpA
D39N	RA	1995982	T→C	0.161	A542A (GCA→GCG)	cbpA ←	choline‑binding protein CbpA
D39N	RA	900004	C→A	0.16	P191Q (CCA→CAA)	adcAII →	zinc‑binding lipoprotein AdcAII
D39N	RA	730258	C→A	0.158	intergenic (‑76/+89)	DQM66_RS03840 ← / ← DQM66_RS03850	DUF1827 family protein/NUDIX hydrolase
D39N	RA	721393	G→T	0.156	L13F (TTG→TTT)	DQM66_RS03800 →	FtsW/RodA/SpoVE family cell cycle protein
D39N	RA	130386	C→G	0.153	L525L (CTC→CTG) ‡	pspA →	pneumococcal surface protein A
D39N	RA	466374	T→A	0.149	N109I (AAT→ATT)	DQM66_RS02450 ←	DEAD/DEAH box helicase family protein
D39N	RA	1995990	A→C	0.144	S540A (TCA→GCA) ‡	cbpA ←	choline‑binding protein CbpA
D39N	RA	997226	G→C	0.143	F746L (TTC→TTG)	ppc ←	phosphoenolpyruvate carboxylase
D39N	RA	1620806	G→T	0.143	A58E (GCA→GAA)	DQM66_RS08555 ←	LacI family transcriptional regulator
D39N	RA	1868602	G→T	0.143	S12* (TCA→TAA)	DQM66_RS10060 ←	hypothetical protein
D39N	RA	1996006	A→C	0.143	Y534* (TAT→TAG)	cbpA ←	choline‑binding protein CbpA
D39N	RA	897068	C→A	0.142	P34Q (CCA→CAA)	sdbB →	thiol‑disulfide oxidoreductase‑associated lipoprotein SdbB
D39N	RA	1393395	A→C	0.142	L839V (TTA→GTA)	DQM66_RS07310 ←	G5 domain‑containing protein
D39N	RA	1995901	A→T	0.139	N569K (AAT→AAA)	cbpA ←	choline‑binding protein CbpA
D39N	RA	130422	C→A	0.138	N537K (AAC→AAA) ‡	pspA →	pneumococcal surface protein A
D39N	RA	1868591	C→A	0.135	E16* (GAA→TAA)	DQM66_RS10060 ←	hypothetical protein
D39N	RA	1995838	G→T	0.135	G590G (GGC→GGA)	cbpA ←	choline‑binding protein CbpA
D39N	RA	1995879	T→C	0.134	S577G (AGC→GGC) ‡	cbpA ←	choline‑binding protein CbpA
D39N	RA	592996	C→G	0.131	A149G (GCC→GGC)	DQM66_RS03080 →	YihY/virulence factor BrkB family protein
D39N	RA	130384	C→G	0.13	L525V (CTC→GTC) ‡	pspA →	pneumococcal surface protein A
D39N	RA	1934349	A→C	0.13	G489G (GGT→GGG)	pcpA ←	choline‑binding protein PcpA
D39N	RA	1394041	T→G	0.129	E623D (GAA→GAC)	DQM66_RS07310 ←	G5 domain‑containing protein
D39N	RA	1393705	G→T	0.124	T735T (ACC→ACA)	DQM66_RS07310 ←	G5 domain‑containing protein
D39N	RA	1393835	G→T	0.123	A692D (GCC→GAC)	DQM66_RS07310 ←	G5 domain‑containing protein
D39N	RA	1995823	G→T	0.121	L595L (CTC→CTA)	cbpA ←	choline‑binding protein CbpA
D39N	RA	1393302	T→G	0.117	T870P (ACC→CCC)	DQM66_RS07310 ←	G5 domain‑containing protein
D39N	RA	130155	T→A	0.116	N448K (AAT→AAA)	pspA →	pneumococcal surface protein A
D39N	RA	1995809	T→G	0.114	D600A (GAT→GCT)	cbpA ←	choline‑binding protein CbpA
D39N	RA	985386	G→T	0.113	pseudogene (826/1303 nt)	DQM66_RS05150 →	transposase
D39N	RA	1037778	G→T	0.113	I69I (ATC→ATA)	DQM66_RS05435 ←	hypothetical protein
D39N	RA	1995763	G→T	0.113	L615L (CTC→CTA)	cbpA ←	choline‑binding protein CbpA
D39N	RA	1995841	A→T	0.113	N589K (AAT→AAA)	cbpA ←	choline‑binding protein CbpA
D39N	RA	130194	A→T	0.112	A461A (GCA→GCT)	pspA →	pneumococcal surface protein A
D39N	RA	130204	G→C	0.111	A465P (GCT→CCT) ‡	pspA →	pneumococcal surface protein A
D39N	RA	1286304	G→T	0.111	G379G (GGC→GGA)	DQM66_RS06715 ←	U32 family peptidase
D39N	RA	1393459	C→G	0.11	G817G (GGG→GGC)	DQM66_RS07310 ←	G5 domain‑containing protein
D39N	RA	1393454	T→G	0.108	Q819P (CAA→CCA)	DQM66_RS07310 ←	G5 domain‑containing protein
D39N	RA	1868618	G→C	0.108	L7V (CTT→GTT)	DQM66_RS10060 ←	hypothetical protein
D39N	RA	130331	T→A	0.106	V507D (GTC→GAC)	pspA →	pneumococcal surface protein A
D39N	RA	1256308	G→C	0.105	F41L (TTC→TTG)	DQM66_RS06540 ←	YhfC family glutamic‑type intramembrane protease
D39N	RA	592977	C→G	0.102	Q143E (CAG→GAG)	DQM66_RS03080 →	YihY/virulence factor BrkB family protein
D39N	RA	1394059	T→A	0.102	E617D (GAA→GAT)	DQM66_RS07310 ←	G5 domain‑containing protein
D39N	RA	1934054	T→A	0.101	K588* (AAA→TAA)	pcpA ←	choline‑binding protein PcpA
D39N	RA	130211	T→A	0.1	V467D (GTC→GAC)	pspA →	pneumococcal surface protein A
D39N	RA	130287	T→G	0.099	Y492* (TAT→TAG)	pspA →	pneumococcal surface protein A
D39N	RA	730239	A→T	0.098	intergenic (‑57/+108)	DQM66_RS03840 ← / ← DQM66_RS03850	DUF1827 family protein/NUDIX hydrolase
D39N	RA	1995781	G→A	0.098	N609N (AAC→AAT)	cbpA ←	choline‑binding protein CbpA
D39N	RA	1995786	T→A	0.098	N608Y (AAC→TAC)	cbpA ←	choline‑binding protein CbpA
D39N	RA	503330	Δ1 bp	0.097	intergenic (+166/‑117)	DQM66_RS02665 → / → DQM66_RS02670	DUF3883 domain‑containing protein/Fic/DOC family protein
D39N	RA	1393666	A→C	0.097	G748G (GGT→GGG)	DQM66_RS07310 ←	G5 domain‑containing protein
D39N	RA	503329	Δ1 bp	0.096	intergenic (+165/‑118)	DQM66_RS02665 → / → DQM66_RS02670	DUF3883 domain‑containing protein/Fic/DOC family protein
D39N	RA	130167	T→G	0.095	Y452* (TAT→TAG)	pspA →	pneumococcal surface protein A
D39N	RA	1256287	C→A	0.095	L48F (TTG→TTT)	DQM66_RS06540 ←	YhfC family glutamic‑type intramembrane protease
D39N	RA	1256260	C→A	0.094	L57F (TTG→TTT)	DQM66_RS06540 ←	YhfC family glutamic‑type intramembrane protease
D39N	RA	1868614	G→C	0.093	S8C (TCT→TGT)	DQM66_RS10060 ←	hypothetical protein
D39N	RA	191106	C→G	0.092	F377L (TTC→TTG)	DQM66_RS01035 →	hypothetical protein
D39N	RA	1393483	G→T	0.092	A809A (GCC→GCA)	DQM66_RS07310 ←	G5 domain‑containing protein
D39N	RA	1523245	G→C	0.091	A917A (GCC→GCG)	nanA ←	LPXTG‑anchored neuraminidase NanA
D39N	RA	130305	C→A	0.089	G498G (GGC→GGA)	pspA →	pneumococcal surface protein A
D39N	RA	1393882	G→C	0.089	G676G (GGC→GGG)	DQM66_RS07310 ←	G5 domain‑containing protein
D39N	RA	854329	C→A	0.088	Q198K (CAA→AAA)	DQM66_RS04495 →	PhoH family protein
D39N	RA	1393645	A→T	0.088	T755T (ACT→ACA) ‡	DQM66_RS07310 ←	G5 domain‑containing protein
D39N	RA	1767000	T→A	0.088	I201F (ATC→TTC)	asnA ←	aspartate‑‑ammonia ligase
D39N	RA	130390	T→G	0.085	Y527D (TAC→GAC)	pspA →	pneumococcal surface protein A
D39N	RA	730252	G→T	0.085	intergenic (‑70/+95)	DQM66_RS03840 ← / ← DQM66_RS03850	DUF1827 family protein/NUDIX hydrolase
D39N	RA	1728775	G→C	0.084	A9G (GCA→GGA)	DQM66_RS09225 ←	hypothetical protein
D39N	RA	130185	C→A	0.083	G458G (GGC→GGA)	pspA →	pneumococcal surface protein A
D39N	RA	1281438	A→C	0.083	F82V (TTC→GTC)	DQM66_RS06680 ←	nicotinate phosphoribosyltransferase
D39N	RA	1393312	T→G	0.083	E866D (GAA→GAC)	DQM66_RS07310 ←	G5 domain‑containing protein
D39N	RA	130324	G→C	0.082	A505P (GCT→CCT) ‡	pspA →	pneumococcal surface protein A
D39N	RA	1728787	A→C	0.082	V5G (GTA→GGA)	DQM66_RS09225 ←	hypothetical protein
D39N	RA	691359	C→G	0.081	G154G (GGC→GGG)	DQM66_RS03610 →	ATP‑binding cassette domain‑containing protein
D39N	RA	1937919	C→A	0.079	A608S (GCA→TCA)	DQM66_RS10415 ←	beta‑N‑acetylhexosaminidase
D39N	RA	1393600	C→A	0.078	L770L (CTG→CTT)	DQM66_RS07310 ←	G5 domain‑containing protein
D39N	RA	1933854	G→T	0.078	T654T (ACC→ACA)	pcpA ←	choline‑binding protein PcpA
D39N	RA	592992	T→G	0.076	F148V (TTT→GTT)	DQM66_RS03080 →	YihY/virulence factor BrkB family protein
D39N	RA	1281428	T→A	0.076	Y85F (TAC→TTC)	DQM66_RS06680 ←	nicotinate phosphoribosyltransferase
D39N	RA	1393724	T→A	0.076	Q729L (CAA→CTA)	DQM66_RS07310 ←	G5 domain‑containing protein
D39N	RA	1037758	C→A	0.074	C76F (TGT→TTT)	DQM66_RS05435 ←	hypothetical protein
D39N	RA	1037784	G→T	0.073	Y67* (TAC→TAA)	DQM66_RS05435 ←	hypothetical protein
D39N	RA	1282048	G→C	0.073	H80D (CAT→GAT)	DQM66_RS06685 ←	hypothetical protein
D39N	RA	1393807	T→A	0.073	A701A (GCA→GCT)	DQM66_RS07310 ←	G5 domain‑containing protein
D39N	RA	1868548	C→A	0.073	W30L (TGG→TTG)	DQM66_RS10060 ←	hypothetical protein
D39N	RA	1933994	T→A	0.073	K608* (AAA→TAA) ‡	pcpA ←	choline‑binding protein PcpA
D39N	RA	1393813	G→T	0.072	T699T (ACC→ACA)	DQM66_RS07310 ←	G5 domain‑containing protein
D39N	RA	1728751	C→A	0.072	W17L (TGG→TTG)	DQM66_RS09225 ←	hypothetical protein
D39N	RA	1934331	G→C	0.072	N495K (AAC→AAG)	pcpA ←	choline‑binding protein PcpA
D39N	RA	1393832	T→A	0.071	Q693L (CAA→CTA)	DQM66_RS07310 ←	G5 domain‑containing protein
D39N	RA	1462760	C→A	0.071	L25F (TTG→TTT)	DQM66_RS07680 ←	HAMP domain‑containing histidine kinase
D39N	RA	130237	G→T	0.07	A476S (GCT→TCT)	pspA →	pneumococcal surface protein A
D39N	RA	1393511	G→T	0.07	A800D (GCC→GAC)	DQM66_RS07310 ←	G5 domain‑containing protein
D39N	RA	191134	G→T	0.068	G387W (GGG→TGG)	DQM66_RS01035 →	hypothetical protein
D39N	RA	1393546	C→A	0.068	L788L (CTG→CTT)	DQM66_RS07310 ←	G5 domain‑containing protein
D39N	RA	1934289	A→C	0.068	G509G (GGT→GGG)	pcpA ←	choline‑binding protein PcpA
D39N	RA	1996026	T→A	0.068	N528Y (AAC→TAC)	cbpA ←	choline‑binding protein CbpA
D39N	RA	422742	C→A	0.067	intergenic (+318/+49)	pflB → / ← DQM66_RS02260	formate C‑acetyltransferase/hypothetical protein
D39N	RA	899998	T→A	0.067	F189Y (TTC→TAC)	adcAII →	zinc‑binding lipoprotein AdcAII
D39N	RA	1393504	A→C	0.067	G802G (GGT→GGG)	DQM66_RS07310 ←	G5 domain‑containing protein
D39N	RA	1430377	G→T	0.067	R117S (CGT→AGT)	DQM66_RS07495 ←	cysteine hydrolase
D39N	RA	867870	C→G	0.066	Y304* (TAC→TAG)	lytB →	endo‑beta‑N‑acetylglucosaminidase
D39N	RA	1393591	G→T	0.066	A773A (GCC→GCA)	DQM66_RS07310 ←	G5 domain‑containing protein
D39N	RA	1393675	T→G	0.066	G745G (GGA→GGC)	DQM66_RS07310 ←	G5 domain‑containing protein
D39N	RA	1393428	G→T	0.065	Q828K (CAA→AAA)	DQM66_RS07310 ←	G5 domain‑containing protein
D39N	RA	1393670	T→C	0.065	Q747R (CAA→CGA)	DQM66_RS07310 ←	G5 domain‑containing protein
D39N	RA	1767007	C→A	0.065	L198F (TTG→TTT)	asnA ←	aspartate‑‑ammonia ligase
D39N	RA	130771	C→A	0.064	intergenic (+100/‑301)	pspA → / → mnmA	pneumococcal surface protein A/tRNA 2‑thiouridine(34) synthase MnmA
D39N	RA	1995906	A→T	0.064	Y568N (TAC→AAC)	cbpA ←	choline‑binding protein CbpA
D39N	RA	1996066	A→C	0.064	Y514* (TAT→TAG)	cbpA ←	choline‑binding protein CbpA
D39N	RA	998482	G→T	0.063	Q328K (CAA→AAA)	ppc ←	phosphoenolpyruvate carboxylase
D39N	RA	1101622	C→A	0.063	intergenic (‑102/+46)	DQM66_RS05750 ← / ← DQM66_RS05755	O‑acetylhomoserine aminocarboxypropyltransferase/cysteine synthase/formate/nitrite transporter family protein
D39N	RA	1393889	T→G	0.063	D674A (GAC→GCC)	DQM66_RS07310 ←	G5 domain‑containing protein
D39N	RA	130205	C→A	0.062	A465D (GCT→GAT) ‡	pspA →	pneumococcal surface protein A
D39N	RA	191137	T→G	0.062	F388V (TTT→GTT)	DQM66_RS01035 →	hypothetical protein
D39N	RA	1393936	A→C	0.062	G658G (GGT→GGG)	DQM66_RS07310 ←	G5 domain‑containing protein
D39N	RA	1995961	A→T	0.061	N549K (AAT→AAA)	cbpA ←	choline‑binding protein CbpA
D39N	RA	130446	T→G	0.06	A545A (GCT→GCG) ‡	pspA →	pneumococcal surface protein A
D39N	RA	300039	A→T	0.06	L207F (TTA→TTT)	DQM66_RS01645 →	LacI family DNA‑binding transcriptional regulator
D39N	RA	1393412	T→G	0.06	D833A (GAC→GCC)	DQM66_RS07310 ←	G5 domain‑containing protein
D39N	RA	1393477	A→T	0.06	G811G (GGT→GGA)	DQM66_RS07310 ←	G5 domain‑containing protein
D39N	RA	130206	T→A	0.059	A465A (GCT→GCA) ‡	pspA →	pneumococcal surface protein A
D39N	RA	130445	C→G	0.059	A545G (GCT→GGT) ‡	pspA →	pneumococcal surface protein A
D39N	RA	130768	T→A	0.059	intergenic (+97/‑304)	pspA → / → mnmA	pneumococcal surface protein A/tRNA 2‑thiouridine(34) synthase MnmA
D39N	RA	351150	A→T	0.058	Y24F (TAC→TTC)	mvk →	mevalonate kinase
D39N	RA	1393975	A→T	0.058	T645T (ACT→ACA)	DQM66_RS07310 ←	G5 domain‑containing protein
D39N	RA	1767006	T→A	0.058	I199F (ATT→TTT)	asnA ←	aspartate‑‑ammonia ligase
D39N	RA	1843504	C→A	0.058	intergenic (‑15/+61)	DQM66_RS09890 ← / ← DQM66_RS09895	GspE/PulE family protein/DUF1033 family protein
D39N	RA	79812	C→A	0.057	P51P (CCC→CCA)	DQM66_RS00425 →	hypothetical protein
D39N	RA	151609	C→G	0.057	F82L (TTC→TTG)	DQM66_RS00820 →	CPBP family intramembrane metalloprotease
D39N	RA	1393390	A→T	0.057	T840T (ACT→ACA)	DQM66_RS07310 ←	G5 domain‑containing protein
D39N	RA	1517233	G→T	0.057	A355E (GCA→GAA)	nanB ←	neuraminidase NanB
D39N	RA	1933911	A→T	0.057	N635K (AAT→AAA)	pcpA ←	choline‑binding protein PcpA
D39N	RA	130326	T→G	0.056	A505A (GCT→GCG) ‡	pspA →	pneumococcal surface protein A
D39N	RA	899969	C→A	0.056	I179I (ATC→ATA)	adcAII →	zinc‑binding lipoprotein AdcAII
D39N	RA	1393513	T→G	0.056	G799G (GGA→GGC)	DQM66_RS07310 ←	G5 domain‑containing protein
D39N	RA	1393619	T→G	0.056	D764A (GAC→GCC)	DQM66_RS07310 ←	G5 domain‑containing protein
D39N	RA	1394031	T→G	0.056	T627P (ACT→CCT)	DQM66_RS07310 ←	G5 domain‑containing protein
D39N	RA	1523252	T→G	0.056	E915A (GAG→GCG)	nanA ←	LPXTG‑anchored neuraminidase NanA
D39N	RA	1934271	A→C	0.056	N515K (AAT→AAG)	pcpA ←	choline‑binding protein PcpA
D39N	RA	593006	G→T	0.055	L152F (TTG→TTT)	DQM66_RS03080 →	YihY/virulence factor BrkB family protein
D39N	RA	130434	T→A	0.054	A541A (GCT→GCA)	pspA →	pneumococcal surface protein A
D39N	RA	1934312	T→A	0.054	T502S (ACT→TCT)	pcpA ←	choline‑binding protein PcpA
D39N	RA	1995846	A→T	0.054	Y588N (TAC→AAC)	cbpA ←	choline‑binding protein CbpA
D39N	RA	23604	A→T	0.053	T324S (ACT→TCT)	DQM66_RS00115 →	adenylosuccinate synthase
D39N	RA	130314	A→T	0.053	A501A (GCA→GCT)	pspA →	pneumococcal surface protein A
D39N	RA	300017	C→G	0.053	A200G (GCA→GGA)	DQM66_RS01645 →	LacI family DNA‑binding transcriptional regulator
D39N	RA	466392	G→T	0.053	P103Q (CCA→CAA)	DQM66_RS02450 ←	DEAD/DEAH box helicase family protein
D39N	RA	867891	G→C	0.053	M311I (ATG→ATC)	lytB →	endo‑beta‑N‑acetylglucosaminidase
D39N	RA	1868592	T→A	0.053	L15F (TTA→TTT)	DQM66_RS10060 ←	hypothetical protein
D39N	RA	1933992	T→A	0.053	K608N (AAA→AAT) ‡	pcpA ←	choline‑binding protein PcpA
D39N	RA	1996021	A→T	0.053	N529K (AAT→AAA)	cbpA ←	choline‑binding protein CbpA
D39N	RA	500825	G→C	0.052	D380H (GAC→CAC)	DQM66_RS02660 →	valine‑‑tRNA ligase
D39N	RA	867961	A→C	0.052	T335P (ACA→CCA)	lytB →	endo‑beta‑N‑acetylglucosaminidase
D39N	RA	900000	C→A	0.052	Q190K (CAA→AAA)	adcAII →	zinc‑binding lipoprotein AdcAII
D39N	RA	1101608	G→T	0.052	intergenic (‑88/+60)	DQM66_RS05750 ← / ← DQM66_RS05755	O‑acetylhomoserine aminocarboxypropyltransferase/cysteine synthase/formate/nitrite transporter family protein
D39N	RA	1843516	C→A	0.052	intergenic (‑27/+49)	DQM66_RS09890 ← / ← DQM66_RS09895	GspE/PulE family protein/DUF1033 family protein
D39N	RA	1868565	C→A	0.052	L24F (TTG→TTT)	DQM66_RS10060 ←	hypothetical protein
D39N	RA	1933971	G→T	0.052	N615K (AAC→AAA)	pcpA ←	choline‑binding protein PcpA
D39N	RA	1995709	A→C	0.052	Y633* (TAT→TAG)	cbpA ←	choline‑binding protein CbpA
D39N	RA	130420	A→T	0.051	N537Y (AAC→TAC) ‡	pspA →	pneumococcal surface protein A
D39N	RA	897770	G→T	0.051	intergenic (+245/‑129)	sdbB → / → DQM66_RS04770	thiol‑disulfide oxidoreductase‑associated lipoprotein SdbB/amino acid permease
D39N	RA	1843493	T→A	0.051	intergenic (‑4/+72)	DQM66_RS09890 ← / ← DQM66_RS09895	GspE/PulE family protein/DUF1033 family protein
D39N	RA	1868587	C→A	0.051	C17F (TGT→TTT)	DQM66_RS10060 ←	hypothetical protein
D39N	RA	130397	G→C	0.05	G529A (GGT→GCT)	pspA →	pneumococcal surface protein A
D39N	RA	868017	G→C	0.05	G353G (GGG→GGC)	lytB →	endo‑beta‑N‑acetylglucosaminidase
D39N	RA	1393621	T→G	0.05	G763G (GGA→GGC)	DQM66_RS07310 ←	G5 domain‑containing protein
D39N	RA	1393987	T→G	0.05	E641D (GAA→GAC)	DQM66_RS07310 ←	G5 domain‑containing protein
D39N	RA	1995929	G→T	0.05	A560D (GCT→GAT)	cbpA ←	choline‑binding protein CbpA
D39N	MC JC	293223	Δ95 bp	1	intergenic (‑88/‑89)	DQM66_RS01605 ← / → DQM66_RS01610	gluconate 5‑dehydrogenase/PTS sugar transporter subunit IIA
H3	MC JC	293223	Δ95 bp	1	intergenic (‑88/‑89)	DQM66_RS01605 ← / → DQM66_RS01610	gluconate 5‑dehydrogenase/PTS sugar transporter subunit IIA
H90	MC JC	293223	Δ95 bp	1	intergenic (‑88/‑89)	DQM66_RS01605 ← / → DQM66_RS01610	gluconate 5‑dehydrogenase/PTS sugar transporter subunit IIA
H27	RA	293300	G→A	1	intergenic (‑165/‑106)	DQM66_RS01605 ← / → DQM66_RS01610	gluconate 5‑dehydrogenase/PTS sugar transporter subunit IIA
D39N	RA	306651	T→G	1	Y32D (TAC→GAC)	DQM66_RS01685 →	ATP‑dependent Clp protease ATP‑binding subunit
H3	RA	306651	T→G	1	Y32D (TAC→GAC)	DQM66_RS01685 →	ATP‑dependent Clp protease ATP‑binding subunit
H90	RA	306651	T→G	1	Y32D (TAC→GAC)	DQM66_RS01685 →	ATP‑dependent Clp protease ATP‑binding subunit
D39N	RA	312219	C→T	1	Y349Y (TAC→TAT)	DQM66_RS01700 →	alpha‑glucosidase
H3	RA	312219	C→T	1	Y349Y (TAC→TAT)	DQM66_RS01700 →	alpha‑glucosidase
H90	RA	312219	C→T	1	Y349Y (TAC→TAT)	DQM66_RS01700 →	alpha‑glucosidase
H1	RA	814968	C→T	0.433	L19L (CTG→CTA)	DQM66_RS04270 ←	TIGR03943 family protein
H1	RA	865372	Δ1 bp	0.376	coding (205/801 nt)	DQM66_RS04580 →	dihydroorotate dehydrogenase electron transfer subunit
H1	RA	1182819	C→T	0.375	E29E (GAG→GAA)	DQM66_RS06140 ←	chorismate mutase
H1	RA	1868602	G→T	0.235	S12* (TCA→TAA)	DQM66_RS10060 ←	hypothetical protein
H1	RA	462669	A→G	0.226	S74S (AGT→AGC)	DQM66_RS02440 ←	restriction endonuclease subunit S
H1	RA	1868614	G→T	0.204	S8Y (TCT→TAT)	DQM66_RS10060 ←	hypothetical protein
H1	RA	1868591	C→A	0.183	E16* (GAA→TAA)	DQM66_RS10060 ←	hypothetical protein
H1	RA	458575	C→T	0.182	intergenic (+402/‑49)	DQM66_RS11280 → / → DQM66_RS02425	hypothetical protein/restriction endonuclease subunit S
H1	RA	1868565	C→A	0.155	L24F (TTG→TTT)	DQM66_RS10060 ←	hypothetical protein
H1	RA	1981065	T→G	0.149	E304D (GAA→GAC)	dltA ←	D‑alanine‑‑poly(phosphoribitol) ligase subunit DltA
H1	RA	299998	A→T	0.147	S194C (AGT→TGT)	DQM66_RS01645 →	LacI family DNA‑binding transcriptional regulator
H1	RA	168783	G→T	0.141	D86Y (GAT→TAT)	mutL →	DNA mismatch repair endonuclease MutL
H1	RA	1281455	A→C	0.137	L76R (CTT→CGT)	DQM66_RS06680 ←	nicotinate phosphoribosyltransferase
H1	RA	1358257	G→C	0.137	intergenic (‑47/+506)	DQM66_RS07145 ← / ← greA	GNAT family N‑acetyltransferase/transcription elongation factor GreA
H1	RA	351160	T→A	0.136	P27P (CCT→CCA)	mvk →	mevalonate kinase
H1	RA	1140775	A→C	0.136	intergenic (‑119/+56)	DQM66_RS05920 ← / ← DQM66_RS05925	GMP reductase/McrC family protein
H1	RA	1393744	G→T	0.134	A722A (GCC→GCA)	DQM66_RS07310 ←	G5 domain‑containing protein
H1	RA	365523	C→T	0.127	L10F (CTT→TTT)	DQM66_RS01960 →	PTS sugar transporter subunit IIA
H1	RA	419544	A→C	0.123	V54V (GTT→GTG)	dinB ←	DNA polymerase IV
H1	RA	1868560	G→T	0.123	S26Y (TCT→TAT)	DQM66_RS10060 ←	hypothetical protein
H1	RA	649016	C→T	0.112	T295I (ACA→ATA)	DQM66_RS03380 →	energy‑coupling factor ABC transporter ATP‑binding protein
H1	JC	1393583	65 bp→GC	0.112	coding (2263‑2327/7656 nt)	DQM66_RS07310 ←	G5 domain‑containing protein
H1	RA	1738048	A→G	0.112	L88L (CTT→CTC)	DQM66_RS09285 ←	hypothetical protein
H1	RA	1868587	C→A	0.112	C17F (TGT→TTT)	DQM66_RS10060 ←	hypothetical protein
H1	RA	845428	G→T	0.109	K181N (AAG→AAT)	DQM66_RS04435 →	DNA polymerase III subunit delta'
H1	RA	151609	C→G	0.102	F82L (TTC→TTG)	DQM66_RS00820 →	CPBP family intramembrane metalloprotease
H1	RA	841085	A→G	0.101	I45V (ATT→GTT)	proB →	glutamate 5‑kinase
H1	RA	1393531	A→T	0.101	G793G (GGT→GGA)	DQM66_RS07310 ←	G5 domain‑containing protein
H1	RA	1620806	G→T	0.1	A58E (GCA→GAA)	DQM66_RS08555 ←	LacI family transcriptional regulator
H1	RA	1395631	T→G	0.098	E93D (GAA→GAC)	DQM66_RS07310 ←	G5 domain‑containing protein
H1	RA	1815999	A→C	0.093	K187N (AAA→AAC)	DQM66_RS09740 →	glycoside hydrolase family 1 protein
H1	RA	666768	G→A	0.092	L199L (CTC→CTT)	DQM66_RS03475 ←	DegV family protein
H1	RA	1393915	A→T	0.087	A665A (GCT→GCA)	DQM66_RS07310 ←	G5 domain‑containing protein
H1	RA	2003102	A→C	0.084	L84V (TTG→GTG)	DQM66_RS10695 ←	ATP‑dependent Clp protease ATP‑binding subunit
H1	RA	393916	A→C	0.08	M129L (ATG→CTG)	DQM66_RS02105 →	acetyl‑CoA carboxylase carboxyl transferase subunit alpha
H1	RA	1393673	G→T	0.08	A746D (GCC→GAC)	DQM66_RS07310 ←	G5 domain‑containing protein
H1	RA	503329	Δ1 bp	0.079	intergenic (+165/‑118)	DQM66_RS02665 → / → DQM66_RS02670	DUF3883 domain‑containing protein/Fic/DOC family protein
H1	RA	503330	Δ1 bp	0.079	intergenic (+166/‑117)	DQM66_RS02665 → / → DQM66_RS02670	DUF3883 domain‑containing protein/Fic/DOC family protein
H1	RA	1393835	G→T	0.078	A692D (GCC→GAC)	DQM66_RS07310 ←	G5 domain‑containing protein
H1	RA	1391398	T→C	0.077	L1504L (CTA→CTG)	DQM66_RS07310 ←	G5 domain‑containing protein
H1	RA	351148	T→G	0.075	V23V (GTT→GTG)	mvk →	mevalonate kinase
H1	RA	1393558	G→T	0.075	G784G (GGC→GGA)	DQM66_RS07310 ←	G5 domain‑containing protein
H1	RA	1868618	G→T	0.075	L7I (CTT→ATT)	DQM66_RS10060 ←	hypothetical protein
H1	RA	1868528	G→T	0.072	L37I (CTT→ATT)	DQM66_RS10060 ←	hypothetical protein
H1	RA	1868548	C→A	0.072	W30L (TGG→TTG)	DQM66_RS10060 ←	hypothetical protein
H1	RA	488277	T→G	0.071	A46A (GCT→GCG)	nusA →	transcription termination factor NusA
H1	RA	1868545	C→A	0.071	R31I (AGA→ATA)	DQM66_RS10060 ←	hypothetical protein
H1	RA	3749	A→C	0.07	E250D (GAA→GAC)	ychF →	redox‑regulated ATPase YchF
H1	RA	492597	A→C	0.07	N900H (AAC→CAC)	infB →	translation initiation factor IF‑2
H1	RA	1393294	G→T	0.07	A872A (GCC→GCA)	DQM66_RS07310 ←	G5 domain‑containing protein
H1	RA	187752	A→C	0.069	Q48H (CAA→CAC)	DQM66_RS01020 →	SP_0198 family lipoprotein
H1	RA	191134	G→T	0.069	G387W (GGG→TGG)	DQM66_RS01035 →	hypothetical protein
H1	RA	1783540	A→C	0.069	F171C (TTT→TGT)	rnmV ←	ribonuclease M5
H1	RA	130780	G→T	0.068	intergenic (+109/‑292)	pspA → / → mnmA	pneumococcal surface protein A/tRNA 2‑thiouridine(34) synthase MnmA
H1	RA	1868585	C→A	0.068	G18C (GGC→TGC)	DQM66_RS10060 ←	hypothetical protein
H1	RA	2035434	T→A	0.068	I356I (ATT→ATA)	DQM66_RS10875 →	ATP‑binding cassette domain‑containing protein
H1	RA	1378116	G→A	0.067	P68L (CCA→CTA)	DQM66_RS07240 ←	UDP‑N‑acetylmuramoylalanyl‑D‑glutamate‑‑2, 6‑diaminopimelate ligase
H1	RA	1709258	A→C	0.067	E65D (GAA→GAC)	DQM66_RS09090 →	ISL3 family transposase
H1	RA	1393483	G→T	0.066	A809A (GCC→GCA)	DQM66_RS07310 ←	G5 domain‑containing protein
H1	RA	1394029	A→T	0.066	T627T (ACT→ACA)	DQM66_RS07310 ←	G5 domain‑containing protein
H1	RA	634098	A→C	0.063	N51H (AAC→CAC)	DQM66_RS11185 →	hypothetical protein
H1	RA	130765	A→T	0.062	intergenic (+94/‑307)	pspA → / → mnmA	pneumococcal surface protein A/tRNA 2‑thiouridine(34) synthase MnmA
H1	RA	1393537	G→T	0.062	A791A (GCC→GCA)	DQM66_RS07310 ←	G5 domain‑containing protein
H1	RA	1776703	T→G	0.062	N21T (AAC→ACC)	DQM66_RS09470 ←	thiamine diphosphokinase
H1	RA	1868525	C→A	0.062	E38* (GAA→TAA)	DQM66_RS10060 ←	hypothetical protein
H1	RA	1087188	C→A	0.061	intergenic (‑7/+72)	lepA ← / ← DQM66_RS05685	translation elongation factor 4/serine/threonine protein phosphatase
H1	RA	1783804	T→G	0.06	K83T (AAG→ACG)	rnmV ←	ribonuclease M5
H1	RA	1843522	G→T	0.059	intergenic (‑33/+43)	DQM66_RS09890 ← / ← DQM66_RS09895	GspE/PulE family protein/DUF1033 family protein
H1	RA	1868570	G→T	0.059	R23S (CGT→AGT)	DQM66_RS10060 ←	hypothetical protein
H1	RA	130756	G→T	0.058	intergenic (+85/‑316)	pspA → / → mnmA	pneumococcal surface protein A/tRNA 2‑thiouridine(34) synthase MnmA
H1	RA	1281995	C→A	0.058	L97F (TTG→TTT)	DQM66_RS06685 ←	hypothetical protein
H1	RA	1981087	A→T	0.057	I297N (ATC→AAC)	dltA ←	D‑alanine‑‑poly(phosphoribitol) ligase subunit DltA
H1	RA	1393477	A→T	0.056	G811G (GGT→GGA)	DQM66_RS07310 ←	G5 domain‑containing protein
H1	RA	1393511	G→T	0.056	A800D (GCC→GAC)	DQM66_RS07310 ←	G5 domain‑containing protein
H1	RA	1328583	T→G	0.055	E176D (GAA→GAC)	DQM66_RS06970 ←	polysaccharide deacetylase family protein
H1	RA	503,328:1	+T	0.054	intergenic (+164/‑119)	DQM66_RS02665 → / → DQM66_RS02670	DUF3883 domain‑containing protein/Fic/DOC family protein
H1	RA	503,328:2	+A	0.054	intergenic (+164/‑119)	DQM66_RS02665 → / → DQM66_RS02670	DUF3883 domain‑containing protein/Fic/DOC family protein
H1	RA	29822	T→G	0.053	pseudogene (195/282 nt)	DQM66_RS00160 ←	ISL3 family transposase
H1	RA	666805	A→T	0.053	I187N (ATT→AAT)	DQM66_RS03475 ←	DegV family protein
H1	RA	1464573	G→A	0.053	G305D (GGT→GAT)	DQM66_RS07690 →	DUF2974 domain‑containing protein
H1	RA	854329	C→A	0.052	Q198K (CAA→AAA)	DQM66_RS04495 →	PhoH family protein
H1	RA	1571467	A→C	0.052	L3R (CTA→CGA)	DQM66_RS08220 ←	primosomal protein N'
H1	RA	1545005	G→T	0.051	I24I (ATC→ATA)	dnaI ←	primosomal protein DnaI
H1	RA	1853079	T→G	0.051	E193D (GAA→GAC)	DQM66_RS09940 ←	LysM peptidoglycan‑binding domain‑containing protein
H1	RA	393639	T→G	0.05	R36R (CGT→CGG)	DQM66_RS02105 →	acetyl‑CoA carboxylase carboxyl transferase subunit alpha
H1	RA	1394093	T→C	0.05	Q606R (CAA→CGA)	DQM66_RS07310 ←	G5 domain‑containing protein
H1	RA	1620826	C→A	0.05	S51S (TCG→TCT)	DQM66_RS08555 ←	LacI family transcriptional regulator
H1	RA	318872	C→T	1	P363L (CCA→CTA)	DQM66_RS01735 →	sugar transferase
H65	RA	319145	C→T	1	A454V (GCG→GTG)	DQM66_RS01735 →	sugar transferase
H65	RA	342683	G→A	1	A109V (GCT→GTT)	pbp1a ←	penicillin‑binding protein PBP1A
D39N	RA	362142	A→G	1	N133D (AAT→GAT)	DQM66_RS01950 →	PTS mannitol‑specific transporter subunit IIBC
H3	RA	362142	A→G	1	N133D (AAT→GAT)	DQM66_RS01950 →	PTS mannitol‑specific transporter subunit IIBC
H90	RA	362142	A→G	1	N133D (AAT→GAT)	DQM66_RS01950 →	PTS mannitol‑specific transporter subunit IIBC
H44	RA	385012	G→C	1	M129I (ATG→ATC)	DQM66_RS02050 →	MarR family transcriptional regulator
H27	RA	437741	T→A	1	F144L (TTT→TTA)	DQM66_RS02330 →	ECF‑type riboflavin transporter substrate‑binding protein
D39N	RA	457827	T→C	1	Y444H (TAT→CAT)	glnA →	type I glutamate‑‑ammonia ligase
H3	RA	457827	T→C	1	Y444H (TAT→CAT)	glnA →	type I glutamate‑‑ammonia ligase
H90	RA	457827	T→C	1	Y444H (TAT→CAT)	glnA →	type I glutamate‑‑ammonia ligase
H27	RA	485862	C→T	1	V190V (GTC→GTT)	DQM66_RS02565 →	CPBP family intramembrane metalloprotease
D39N	RA	500654	G→C	1	V323L (GTC→CTT)	DQM66_RS02660 →	valine‑‑tRNA ligase
H3	RA	500654	G→C	1	V323L (GTC→CTT)	DQM66_RS02660 →	valine‑‑tRNA ligase
H90	RA	500654	G→C	1	V323L (GTC→CTT)	DQM66_RS02660 →	valine‑‑tRNA ligase
D39N	RA	500656	C→T	1	V323L (GTC→CTT)	DQM66_RS02660 →	valine‑‑tRNA ligase
H3	RA	500656	C→T	1	V323L (GTC→CTT)	DQM66_RS02660 →	valine‑‑tRNA ligase
H90	RA	500656	C→T	1	V323L (GTC→CTT)	DQM66_RS02660 →	valine‑‑tRNA ligase
D39N	RA	506371	A→G	1	pseudogene (509/1371 nt)	DQM66_RS11290 →	DNA primase
H3	RA	506371	A→G	1	pseudogene (509/1371 nt)	DQM66_RS11290 →	DNA primase
H90	RA	506371	A→G	1	pseudogene (509/1371 nt)	DQM66_RS11290 →	DNA primase
D39N	RA	518255	A→G	1	N141N (AAT→AAC)	DQM66_RS02725 ←	endonuclease/exonuclease/phosphatase family protein
H3	RA	518255	A→G	1	N141N (AAT→AAC)	DQM66_RS02725 ←	endonuclease/exonuclease/phosphatase family protein
H90	RA	518255	A→G	1	N141N (AAT→AAC)	DQM66_RS02725 ←	endonuclease/exonuclease/phosphatase family protein
H65	RA	530355	A→C	1	intergenic (+124/‑13)	DQM66_RS02785 → / → DQM66_RS02790	PucR family transcriptional regulator/hypothetical protein
D39N	RA	630186	A→G	1	pseudogene (66/840 nt)	DQM66_RS03260 →	ABC transporter ATP‑binding protein
H3	RA	630186	A→G	1	pseudogene (66/840 nt)	DQM66_RS03260 →	ABC transporter ATP‑binding protein
H90	RA	630186	A→G	1	pseudogene (66/840 nt)	DQM66_RS03260 →	ABC transporter ATP‑binding protein
H65	RA	638380	T→C	1	I218V (ATC→GTC)	DQM66_RS03315 ←	amino acid ABC transporter ATP‑binding protein
H1	RA	643097	A→G	1	N49D (AAT→GAT)	lctO →	L‑lactate oxidase
H65	RA	657974	C→T	1	S181L (TCA→TTA)	spxB →	pyruvate oxidase
D39N	RA	658276	A→G	1	T282A (ACA→GCA)	spxB →	pyruvate oxidase
H1	RA	658276	A→G	1	T282A (ACA→GCA)	spxB →	pyruvate oxidase
H3	RA	658276	A→G	1	T282A (ACA→GCA)	spxB →	pyruvate oxidase
H27	RA	658276	A→G	1	T282A (ACA→GCA)	spxB →	pyruvate oxidase
H44	RA	658276	A→G	1	T282A (ACA→GCA)	spxB →	pyruvate oxidase
H65	RA	658276	A→G	1	T282A (ACA→GCA)	spxB →	pyruvate oxidase
H90	RA	658276	A→G	1	T282A (ACA→GCA)	spxB →	pyruvate oxidase
H1	RA	674535	T→C	1	F24F (TTT→TTC)	DQM66_RS03530 →	ABC transporter ATP‑binding protein
H65	RA	735779	G→A	1	V86I (GTT→ATT)	DQM66_RS03875 →	amino acid ABC transporter ATP‑binding protein
H65	RA	753387	G→A	1	G437D (GGT→GAT)	DQM66_RS03985 →	ABC transporter ATP‑binding protein
H65	RA	802166	A→G	1	H490H (CAT→CAC)	DQM66_RS04205 ←	Xaa‑Pro dipeptidyl‑peptidase
H27	RA	805481	C→A	1	Q501K (CAG→AAG)	DQM66_RS04210 →	DNA polymerase III subunit alpha
H27	RA	816615	Δ1 bp	1	coding (348/369 nt)	DQM66_RS04285 →	glycosyltransferase family 2 protein
D39N	RA	837501	C→T	1	A260V (GCT→GTT)	DQM66_RS04395 →	LysR family transcriptional regulator
H3	RA	837501	C→T	1	A260V (GCT→GTT)	DQM66_RS04395 →	LysR family transcriptional regulator
H90	RA	837501	C→T	1	A260V (GCT→GTT)	DQM66_RS04395 →	LysR family transcriptional regulator
D39N	RA	856452	T→G	1	pseudogene (689/1112 nt)	ald ←	alanine dehydrogenase
H3	JC	293486	53 bp x 2	0.765	duplication	DQM66_RS01610 →	PTS sugar transporter subunit IIA
H3	RA	299995	T→G	0.218	L193V (TTG→GTG)	DQM66_RS01645 →	LacI family DNA‑binding transcriptional regulator
H3	RA	1868602	G→T	0.203	S12* (TCA→TAA)	DQM66_RS10060 ←	hypothetical protein
H3	RA	1868614	G→T	0.18	S8Y (TCT→TAT)	DQM66_RS10060 ←	hypothetical protein
H3	RA	1620762	C→A	0.179	V73L (GTA→TTA)	DQM66_RS08555 ←	LacI family transcriptional regulator
H3	RA	730258	C→A	0.171	intergenic (‑76/+89)	DQM66_RS03840 ← / ← DQM66_RS03850	DUF1827 family protein/NUDIX hydrolase
H3	RA	1868591	C→A	0.142	E16* (GAA→TAA)	DQM66_RS10060 ←	hypothetical protein
H3	RA	1868565	C→A	0.132	L24F (TTG→TTT)	DQM66_RS10060 ←	hypothetical protein
H3	RA	1981065	T→G	0.13	E304D (GAA→GAC)	dltA ←	D‑alanine‑‑poly(phosphoribitol) ligase subunit DltA
H3	RA	419544	A→C	0.125	V54V (GTT→GTG)	dinB ←	DNA polymerase IV
H3	RA	488241	T→G	0.122	A34A (GCT→GCG)	nusA →	transcription termination factor NusA
H3	RA	1620806	G→T	0.118	A58E (GCA→GAA)	DQM66_RS08555 ←	LacI family transcriptional regulator
H3	JC	293541	+53 bp	0.116	coding (136/435 nt)	DQM66_RS01610 →	PTS sugar transporter subunit IIA
H3	RA	1393835	G→T	0.108	A692D (GCC→GAC)	DQM66_RS07310 ←	G5 domain‑containing protein
H3	RA	130786	A→T	0.104	intergenic (+115/‑286)	pspA → / → mnmA	pneumococcal surface protein A/tRNA 2‑thiouridine(34) synthase MnmA
H3	RA	488231	T→G	0.101	L31R (CTT→CGT)	nusA →	transcription termination factor NusA
H3	RA	1393645	A→T	0.1	T755T (ACT→ACA)	DQM66_RS07310 ←	G5 domain‑containing protein
H3	RA	899998	T→A	0.099	F189Y (TTC→TAC)	adcAII →	zinc‑binding lipoprotein AdcAII
H3	RA	1282005	G→T	0.099	T94K (ACG→AAG)	DQM66_RS06685 ←	hypothetical protein
H3	RA	130780	G→T	0.096	intergenic (+109/‑292)	pspA → / → mnmA	pneumococcal surface protein A/tRNA 2‑thiouridine(34) synthase MnmA
H3	RA	1393783	C→A	0.096	G709G (GGG→GGT)	DQM66_RS07310 ←	G5 domain‑containing protein
H3	RA	130775	C→A	0.091	intergenic (+104/‑297)	pspA → / → mnmA	pneumococcal surface protein A/tRNA 2‑thiouridine(34) synthase MnmA
H3	RA	1393744	G→T	0.091	A722A (GCC→GCA)	DQM66_RS07310 ←	G5 domain‑containing protein
H3	RA	111796	G→T	0.085	E266* (GAG→TAG)	argH →	argininosuccinate lyase
H3	RA	1393673	G→T	0.084	A746D (GCC→GAC)	DQM66_RS07310 ←	G5 domain‑containing protein
H3	RA	1087191	C→A	0.083	intergenic (‑10/+69)	lepA ← / ← DQM66_RS05685	translation elongation factor 4/serine/threonine protein phosphatase
H3	RA	1853079	T→G	0.081	E193D (GAA→GAC)	DQM66_RS09940 ←	LysM peptidoglycan‑binding domain‑containing protein
H3	RA	141861	A→C	0.08	intergenic (‑70/+265)	DQM66_RS00760 ← / ← DQM66_RS00765	ISL3 family transposase/transposase
H3	RA	1709229	C→A	0.078	Q56K (CAA→AAA)	DQM66_RS09090 →	ISL3 family transposase
H3	RA	1868570	G→T	0.078	R23S (CGT→AGT)	DQM66_RS10060 ←	hypothetical protein
H3	RA	1868587	C→A	0.077	C17F (TGT→TTT)	DQM66_RS10060 ←	hypothetical protein
H3	RA	1273462	A→C	0.075	G139G (GGT→GGG)	hprK ←	HPr(Ser) kinase/phosphatase
H3	RA	462669	A→G	0.073	S74S (AGT→AGC)	DQM66_RS02440 ←	restriction endonuclease subunit S
H3	RA	300010	G→T	0.071	E198* (GAG→TAG)	DQM66_RS01645 →	LacI family DNA‑binding transcriptional regulator
H3	RA	458575	C→T	0.071	intergenic (+402/‑49)	DQM66_RS11280 → / → DQM66_RS02425	hypothetical protein/restriction endonuclease subunit S
H3	RA	130793	G→T	0.07	intergenic (+122/‑279)	pspA → / → mnmA	pneumococcal surface protein A/tRNA 2‑thiouridine(34) synthase MnmA
H3	RA	1868548	C→A	0.069	W30L (TGG→TTG)	DQM66_RS10060 ←	hypothetical protein
H3	RA	130756	G→T	0.067	intergenic (+85/‑316)	pspA → / → mnmA	pneumococcal surface protein A/tRNA 2‑thiouridine(34) synthase MnmA
H3	RA	1282041	G→T	0.067	T82K (ACG→AAG)	DQM66_RS06685 ←	hypothetical protein
H3	RA	351164	A→C	0.066	I29L (ATT→CTT)	mvk →	mevalonate kinase
H3	RA	425093	C→A	0.064	E396* (GAA→TAA)	DQM66_RS02285 ←	ROK family transcriptional regulator
H3	RA	1458291	T→G	0.064	K109N (AAA→AAC)	DQM66_RS07645 ←	NAD(P)‑dependent oxidoreductase
H3	RA	1545016	C→A	0.063	V21F (GTT→TTT)	dnaI ←	primosomal protein DnaI
H3	RA	1868560	G→T	0.063	S26Y (TCT→TAT)	DQM66_RS10060 ←	hypothetical protein
H3	RA	1843522	G→T	0.062	intergenic (‑33/+43)	DQM66_RS09890 ← / ← DQM66_RS09895	GspE/PulE family protein/DUF1033 family protein
H3	RA	191126	T→G	0.061	L384R (CTA→CGA)	DQM66_RS01035 →	hypothetical protein
H3	RA	1393915	A→T	0.06	A665A (GCT→GCA)	DQM66_RS07310 ←	G5 domain‑containing protein
H3	RA	950110	C→A	0.059	E475* (GAA→TAA)	pulA ←	type I pullulanase
H3	RA	191170	A→T	0.058	K399* (AAG→TAG)	DQM66_RS01035 →	hypothetical protein
H3	RA	1545025	G→T	0.058	Q18K (CAA→AAA)	dnaI ←	primosomal protein DnaI
H3	RA	1783540	A→C	0.058	F171C (TTT→TGT)	rnmV ←	ribonuclease M5
H3	RA	2003087	C→A	0.058	D89Y (GAC→TAC)	DQM66_RS10695 ←	ATP‑dependent Clp protease ATP‑binding subunit
H3	RA	1868528	G→T	0.057	L37I (CTT→ATT)	DQM66_RS10060 ←	hypothetical protein
H3	RA	393614	A→T	0.056	E28V (GAA→GTA)	DQM66_RS02105 →	acetyl‑CoA carboxylase carboxyl transferase subunit alpha
H3	RA	1281989	C→A	0.056	L99F (TTG→TTT)	DQM66_RS06685 ←	hypothetical protein
H3	RA	1393774	A→T	0.056	G712G (GGT→GGA)	DQM66_RS07310 ←	G5 domain‑containing protein
H3	RA	845425	T→A	0.055	V180V (GTT→GTA)	DQM66_RS04435 →	DNA polymerase III subunit delta'
H3	RA	1620794	G→T	0.053	T62N (ACT→AAT)	DQM66_RS08555 ←	LacI family transcriptional regulator
H3	RA	1843474	C→A	0.053	A6S (GCA→TCA)	DQM66_RS09890 ←	GspE/PulE family protein
H3	RA	1843463	G→T	0.052	I9I (ATC→ATA)	DQM66_RS09890 ←	GspE/PulE family protein
H3	RA	1393483	G→T	0.051	A809A (GCC→GCA)	DQM66_RS07310 ←	G5 domain‑containing protein
H3	RA	1393531	A→T	0.051	G793G (GGT→GGA)	DQM66_RS07310 ←	G5 domain‑containing protein
H3	RA	2015182	A→C	0.051	L11V (TTA→GTA)	DQM66_RS10760 ←	DEAD/DEAH box helicase
H3	RA	856452	T→G	1	pseudogene (689/1112 nt)	ald ←	alanine dehydrogenase
H90	RA	856452	T→G	1	pseudogene (689/1112 nt)	ald ←	alanine dehydrogenase
H27	RA	936741	A→G	1	pseudogene (611/848 nt)	DQM66_RS04915 →	IS630 family transposase
H65	RA	962360	G→A	1	R85C (CGC→TGC)	rpmA ←	50S ribosomal protein L27
D39N	RA	996358	G→A	1	intergenic (‑4/+409)	DQM66_RS05210 ← / ← ppc	ABC transporter substrate‑binding protein/phosphoenolpyruvate carboxylase
H3	RA	996358	G→A	1	intergenic (‑4/+409)	DQM66_RS05210 ← / ← ppc	ABC transporter substrate‑binding protein/phosphoenolpyruvate carboxylase
H90	RA	996358	G→A	1	intergenic (‑4/+409)	DQM66_RS05210 ← / ← ppc	ABC transporter substrate‑binding protein/phosphoenolpyruvate carboxylase
D39N	RA	1019890	T→C	1	Y91C (TAT→TGT)	DQM66_RS11435 ←	hypothetical protein
H3	RA	1019890	T→C	1	Y91C (TAT→TGT)	DQM66_RS11435 ←	hypothetical protein
H90	RA	1019890	T→C	1	Y91C (TAT→TGT)	DQM66_RS11435 ←	hypothetical protein
H44	RA	1030176	T→C	1	Q286R (CAG→CGG)	DQM66_RS05385 ←	recombinase family protein
D39N	RA	1090952	G→T	1	P274T (CCC→ACC)	DQM66_RS05705 ←	polyprenyl synthetase family protein
H3	RA	1090952	G→T	1	P274T (CCC→ACC)	DQM66_RS05705 ←	polyprenyl synthetase family protein
H90	RA	1090952	G→T	1	P274T (CCC→ACC)	DQM66_RS05705 ←	polyprenyl synthetase family protein
D39N	RA	1121522	C→T	1	A177A (GCC→GCT)	DQM66_RS05835 →	ECF transporter S component
H3	RA	1121522	C→T	1	A177A (GCC→GCT)	DQM66_RS05835 →	ECF transporter S component
H27	RA	1676818	G→A	0.845	T411I (ACT→ATT)	treP ←	PTS system trehalose‑specific EIIBC component
H27	RA	1336217	T→C	0.653	intergenic (‑68/+854)	tuf ← / ← DQM66_RS07020	elongation factor Tu/aquaporin family protein
H27	RA	462669	A→G	0.606	S74S (AGT→AGC)	DQM66_RS02440 ←	restriction endonuclease subunit S
H27	RA	458575	C→T	0.567	intergenic (+402/‑49)	DQM66_RS11280 → / → DQM66_RS02425	hypothetical protein/restriction endonuclease subunit S
H27	RA	1025414	C→T	0.273	A251A (GCG→GCA)	DQM66_RS05360 ←	diacylglycerol kinase family lipid kinase
H27	RA	1307547	A→C	0.267	V178V (GTT→GTG)	DQM66_RS11500 ←	CapA family protein
H27	RA	1868602	G→T	0.227	S12* (TCA→TAA)	DQM66_RS10060 ←	hypothetical protein
H27	RA	1868614	G→T	0.204	S8Y (TCT→TAT)	DQM66_RS10060 ←	hypothetical protein
H27	RA	1868591	C→A	0.188	E16* (GAA→TAA)	DQM66_RS10060 ←	hypothetical protein
H27	JC	503328	+TATA	0.184	intergenic (+164/‑119)	DQM66_RS02665 → / → DQM66_RS02670	DUF3883 domain‑containing protein/Fic/DOC family protein
H27	RA	1393835	G→T	0.162	A692D (GCC→GAC)	DQM66_RS07310 ←	G5 domain‑containing protein
H27	RA	130795	C→A	0.148	intergenic (+124/‑277)	pspA → / → mnmA	pneumococcal surface protein A/tRNA 2‑thiouridine(34) synthase MnmA
H27	RA	299995	T→G	0.146	L193V (TTG→GTG)	DQM66_RS01645 →	LacI family DNA‑binding transcriptional regulator
H27	RA	488245	C→A	0.128	R36S (CGC→AGC)	nusA →	transcription termination factor NusA
H27	RA	1868565	C→A	0.127	L24F (TTG→TTT)	DQM66_RS10060 ←	hypothetical protein
H27	RA	845428	G→T	0.125	K181N (AAG→AAT)	DQM66_RS04435 →	DNA polymerase III subunit delta'
H27	RA	1281455	A→C	0.122	L76R (CTT→CGT)	DQM66_RS06680 ←	nicotinate phosphoribosyltransferase
H27	RA	730258	C→A	0.117	intergenic (‑76/+89)	DQM66_RS03840 ← / ← DQM66_RS03850	DUF1827 family protein/NUDIX hydrolase
H27	RA	730252	G→T	0.116	intergenic (‑70/+95)	DQM66_RS03840 ← / ← DQM66_RS03850	DUF1827 family protein/NUDIX hydrolase
H27	RA	1393511	G→T	0.105	A800D (GCC→GAC)	DQM66_RS07310 ←	G5 domain‑containing protein
H27	RA	1868587	C→A	0.102	C17F (TGT→TTT)	DQM66_RS10060 ←	hypothetical protein
H27	RA	785541	G→A	0.101	C508Y (TGT→TAT)	DQM66_RS04140 →	fructose‑specific PTS transporter subunit EIIC
H27	RA	1620769	C→A	0.1	L70F (TTG→TTT)	DQM66_RS08555 ←	LacI family transcriptional regulator
H27	RA	1620782	G→T	0.095	A66D (GCT→GAT)	DQM66_RS08555 ←	LacI family transcriptional regulator
H27	RA	1868560	G→T	0.092	S26Y (TCT→TAT)	DQM66_RS10060 ←	hypothetical protein
H27	RA	906090	A→T	0.09	V157V (GTA→GTT)	DQM66_RS04800 →	uracil‑DNA glycosylase
H27	RA	1868618	G→T	0.087	L7I (CTT→ATT)	DQM66_RS10060 ←	hypothetical protein
H27	RA	1868539	G→T	0.086	S33* (TCG→TAG)	DQM66_RS10060 ←	hypothetical protein
H27	RA	1393531	A→T	0.085	G793G (GGT→GGA)	DQM66_RS07310 ←	G5 domain‑containing protein
H27	RA	1393483	G→T	0.083	A809A (GCC→GCA)	DQM66_RS07310 ←	G5 domain‑containing protein
H27	RA	1706126	C→A	0.082	G257G (GGG→GGT)	rlmD ←	23S rRNA (uracil(1939)‑C(5))‑methyltransferase RlmD
H27	RA	1868528	G→T	0.08	L37I (CTT→ATT)	DQM66_RS10060 ←	hypothetical protein
H27	RA	408525	A→T	0.079	K316N (AAA→AAT)	ilvC →	ketol‑acid reductoisomerase
H27	RA	1706125	Δ1 bp	0.079	coding (772/1344 nt)	rlmD ←	23S rRNA (uracil(1939)‑C(5))‑methyltransferase RlmD
H27	RA	1167023	A→T	0.078	M95K (ATG→AAG)	DQM66_RS06040 ←	carbamoyl phosphate synthase small subunit
H27	RA	1393915	A→T	0.076	A665A (GCT→GCA)	DQM66_RS07310 ←	G5 domain‑containing protein
H27	RA	1393645	A→T	0.074	T755T (ACT→ACA)	DQM66_RS07310 ←	G5 domain‑containing protein
H27	RA	1868548	C→A	0.074	W30L (TGG→TTG)	DQM66_RS10060 ←	hypothetical protein
H27	RA	467434	A→T	0.071	E43V (GAG→GTG)	DQM66_RS02460 →	DUF2812 domain‑containing protein
H27	RA	191126	T→G	0.07	L384R (CTA→CGA)	DQM66_RS01035 →	hypothetical protein
H27	RA	1709229	C→A	0.069	Q56K (CAA→AAA)	DQM66_RS09090 →	ISL3 family transposase
H27	RA	976483	A→C	0.065	Y488* (TAT→TAG)	pcrA ←	DNA helicase PcrA
H27	RA	1393673	G→T	0.065	A746D (GCC→GAC)	DQM66_RS07310 ←	G5 domain‑containing protein
H27	RA	900000	C→A	0.061	Q190K (CAA→AAA)	adcAII →	zinc‑binding lipoprotein AdcAII
H27	RA	1391398	T→C	0.06	L1504L (CTA→CTG)	DQM66_RS07310 ←	G5 domain‑containing protein
H27	RA	1620794	G→T	0.059	T62N (ACT→AAT)	DQM66_RS08555 ←	LacI family transcriptional regulator
H27	RA	815544	A→C	0.058	L128R (CTG→CGG)	DQM66_RS04275 ←	permease
H27	RA	1545005	G→T	0.058	I24I (ATC→ATA)	dnaI ←	primosomal protein DnaI
H27	RA	1394023	A→T	0.056	A629A (GCT→GCA)	DQM66_RS07310 ←	G5 domain‑containing protein
H27	RA	408563	G→T	0.054	G329V (GGT→GTT)	ilvC →	ketol‑acid reductoisomerase
H27	RA	1868558	C→A	0.054	D27Y (GAT→TAT)	DQM66_RS10060 ←	hypothetical protein
H27	RA	488318	C→A	0.053	T60N (ACT→AAT)	nusA →	transcription termination factor NusA
H27	RA	191146	C→A	0.051	L391I (CTT→ATT)	DQM66_RS01035 →	hypothetical protein
H27	RA	1393747	A→T	0.051	G721G (GGT→GGA)	DQM66_RS07310 ←	G5 domain‑containing protein
H27	RA	1620826	C→A	0.051	S51S (TCG→TCT)	DQM66_RS08555 ←	LacI family transcriptional regulator
H90	RA	1121522	C→T	1	A177A (GCC→GCT)	DQM66_RS05835 →	ECF transporter S component
D39N	RA	1166597	C→A	1	G237V (GGA→GTA)	DQM66_RS06040 ←	carbamoyl phosphate synthase small subunit
H3	RA	1166597	C→A	1	G237V (GGA→GTA)	DQM66_RS06040 ←	carbamoyl phosphate synthase small subunit
H90	RA	1166597	C→A	1	G237V (GGA→GTA)	DQM66_RS06040 ←	carbamoyl phosphate synthase small subunit
D39N	RA	1166599	C→A	1	G236G (GGG→GGT)	DQM66_RS06040 ←	carbamoyl phosphate synthase small subunit
H44	RA	462669	A→G	0.51	S74S (AGT→AGC)	DQM66_RS02440 ←	restriction endonuclease subunit S
H44	RA	458575	C→T	0.508	intergenic (+402/‑49)	DQM66_RS11280 → / → DQM66_RS02425	hypothetical protein/restriction endonuclease subunit S
H44	RA	1868602	G→T	0.229	S12* (TCA→TAA)	DQM66_RS10060 ←	hypothetical protein
H44	RA	730246	C→A	0.194	intergenic (‑64/+101)	DQM66_RS03840 ← / ← DQM66_RS03850	DUF1827 family protein/NUDIX hydrolase
H44	RA	906084	T→G	0.186	V155V (GTT→GTG)	DQM66_RS04800 →	uracil‑DNA glycosylase
H44	RA	1868591	C→A	0.177	E16* (GAA→TAA)	DQM66_RS10060 ←	hypothetical protein
H44	RA	1620762	C→A	0.169	V73L (GTA→TTA)	DQM66_RS08555 ←	LacI family transcriptional regulator
H44	RA	1868565	C→A	0.168	L24F (TTG→TTT)	DQM66_RS10060 ←	hypothetical protein
H44	RA	1868614	G→T	0.168	S8Y (TCT→TAT)	DQM66_RS10060 ←	hypothetical protein
H44	RA	130795	C→A	0.159	intergenic (+124/‑277)	pspA → / → mnmA	pneumococcal surface protein A/tRNA 2‑thiouridine(34) synthase MnmA
H44	RA	299995	T→G	0.156	L193V (TTG→GTG)	DQM66_RS01645 →	LacI family DNA‑binding transcriptional regulator
H44	RA	1393835	G→T	0.145	A692D (GCC→GAC)	DQM66_RS07310 ←	G5 domain‑containing protein
H44	RA	730252	G→T	0.141	intergenic (‑70/+95)	DQM66_RS03840 ← / ← DQM66_RS03850	DUF1827 family protein/NUDIX hydrolase
H44	RA	1281455	A→C	0.134	L76R (CTT→CGT)	DQM66_RS06680 ←	nicotinate phosphoribosyltransferase
H44	RA	1393729	C→G	0.13	G727G (GGG→GGC)	DQM66_RS07310 ←	G5 domain‑containing protein
H44	RA	845428	G→T	0.127	K181N (AAG→AAT)	DQM66_RS04435 →	DNA polymerase III subunit delta'
H44	RA	730258	C→A	0.124	intergenic (‑76/+89)	DQM66_RS03840 ← / ← DQM66_RS03850	DUF1827 family protein/NUDIX hydrolase
H44	RA	1620806	G→T	0.124	A58E (GCA→GAA)	DQM66_RS08555 ←	LacI family transcriptional regulator
H44	RA	827507	A→T	0.116	E286V (GAG→GTG)	DQM66_RS04340 →	aminotransferase class I/II‑fold pyridoxal phosphate‑dependent enzyme
H44	RA	419544	A→C	0.112	V54V (GTT→GTG)	dinB ←	DNA polymerase IV
H44	RA	1393744	G→T	0.105	A722A (GCC→GCA)	DQM66_RS07310 ←	G5 domain‑containing protein
H44	RA	1393783	C→A	0.105	G709G (GGG→GGT)	DQM66_RS07310 ←	G5 domain‑containing protein
H44	RA	1868587	C→A	0.105	C17F (TGT→TTT)	DQM66_RS10060 ←	hypothetical protein
H44	RA	1868576	G→T	0.103	R21S (CGC→AGC)	DQM66_RS10060 ←	hypothetical protein
H44	RA	1981065	T→G	0.102	E304D (GAA→GAC)	dltA ←	D‑alanine‑‑poly(phosphoribitol) ligase subunit DltA
H44	RA	1393861	A→T	0.101	A683A (GCT→GCA)	DQM66_RS07310 ←	G5 domain‑containing protein
H44	RA	1393511	G→T	0.095	A800D (GCC→GAC)	DQM66_RS07310 ←	G5 domain‑containing protein
H44	RA	1868560	G→T	0.094	S26Y (TCT→TAT)	DQM66_RS10060 ←	hypothetical protein
H44	RA	1393591	G→T	0.092	A773A (GCC→GCA)	DQM66_RS07310 ←	G5 domain‑containing protein
H44	RA	1393832	T→A	0.09	Q693L (CAA→CTA)	DQM66_RS07310 ←	G5 domain‑containing protein
H44	RA	130775	C→A	0.087	intergenic (+104/‑297)	pspA → / → mnmA	pneumococcal surface protein A/tRNA 2‑thiouridine(34) synthase MnmA
H44	RA	187752	A→C	0.087	Q48H (CAA→CAC)	DQM66_RS01020 →	SP_0198 family lipoprotein
H44	RA	1393724	T→A	0.087	Q729L (CAA→CTA)	DQM66_RS07310 ←	G5 domain‑containing protein
H44	RA	730236	T→G	0.086	intergenic (‑54/+111)	DQM66_RS03840 ← / ← DQM66_RS03850	DUF1827 family protein/NUDIX hydrolase
H44	RA	1256280	G→T	0.085	L51M (CTG→ATG)	DQM66_RS06540 ←	YhfC family glutamic‑type intramembrane protease
H44	RA	1393670	T→A	0.085	Q747L (CAA→CTA)	DQM66_RS07310 ←	G5 domain‑containing protein
H44	RA	130786	A→T	0.083	intergenic (+115/‑286)	pspA → / → mnmA	pneumococcal surface protein A/tRNA 2‑thiouridine(34) synthase MnmA
H44	RA	1620793	A→T	0.083	T62T (ACT→ACA)	DQM66_RS08555 ←	LacI family transcriptional regulator
H44	RA	1393450	G→T	0.082	G820G (GGC→GGA)	DQM66_RS07310 ←	G5 domain‑containing protein
H44	RA	1843526	G→T	0.081	intergenic (‑37/+39)	DQM66_RS09890 ← / ← DQM66_RS09895	GspE/PulE family protein/DUF1033 family protein
H44	RA	1393645	A→T	0.079	T755T (ACT→ACA) ‡	DQM66_RS07310 ←	G5 domain‑containing protein
H44	RA	1393915	A→T	0.078	A665A (GCT→GCA)	DQM66_RS07310 ←	G5 domain‑containing protein
H44	RA	300011	A→T	0.077	E198V (GAG→GTG)	DQM66_RS01645 →	LacI family DNA‑binding transcriptional regulator
H44	RA	845387	G→T	0.077	E168* (GAA→TAA)	DQM66_RS04435 →	DNA polymerase III subunit delta'
H44	RA	1393647	T→G	0.077	T755P (ACT→CCT) ‡	DQM66_RS07310 ←	G5 domain‑containing protein
H44	RA	130780	G→T	0.076	intergenic (+109/‑292)	pspA → / → mnmA	pneumococcal surface protein A/tRNA 2‑thiouridine(34) synthase MnmA
H44	RA	191126	T→G	0.076	L384R (CTA→CGA)	DQM66_RS01035 →	hypothetical protein
H44	RA	1282051	A→C	0.076	F79V (TTT→GTT)	DQM66_RS06685 ←	hypothetical protein
H44	RA	82939	G→A	0.071	K918K (AAG→AAA)	DQM66_RS00430 →	PavB family fibronectin‑binding SSURE repeat adhesin
H44	RA	1868545	C→A	0.071	R31I (AGA→ATA)	DQM66_RS10060 ←	hypothetical protein
H44	RA	899982	G→T	0.07	E184* (GAA→TAA)	adcAII →	zinc‑binding lipoprotein AdcAII
H44	RA	1620769	C→A	0.069	L70F (TTG→TTT)	DQM66_RS08555 ←	LacI family transcriptional regulator
H44	RA	1853111	T→G	0.068	S183R (AGC→CGC)	DQM66_RS09940 ←	LysM peptidoglycan‑binding domain‑containing protein
H44	RA	2030599	T→G	0.068	I81S (ATT→AGT)	recF →	DNA replication/repair protein RecF
H44	RA	1315265	T→G	0.067	V53V (GTT→GTG)	DQM66_RS06910 →	hemolysin III family protein
H44	RA	130771	C→A	0.066	intergenic (+100/‑301)	pspA → / → mnmA	pneumococcal surface protein A/tRNA 2‑thiouridine(34) synthase MnmA
H44	RA	130756	G→T	0.065	intergenic (+85/‑316)	pspA → / → mnmA	pneumococcal surface protein A/tRNA 2‑thiouridine(34) synthase MnmA
H44	RA	1273524	A→C	0.064	L119V (TTA→GTA)	hprK ←	HPr(Ser) kinase/phosphatase
H44	RA	1868618	G→T	0.064	L7I (CTT→ATT)	DQM66_RS10060 ←	hypothetical protein
H44	RA	1256260	C→A	0.063	L57F (TTG→TTT)	DQM66_RS06540 ←	YhfC family glutamic‑type intramembrane protease
H44	RA	1393531	A→T	0.063	G793G (GGT→GGA)	DQM66_RS07310 ←	G5 domain‑containing protein
H44	RA	7519	G→T	0.062	A922S (GCT→TCT)	mfd →	transcription‑repair coupling factor
H44	RA	730269	C→A	0.062	intergenic (‑87/+78)	DQM66_RS03840 ← / ← DQM66_RS03850	DUF1827 family protein/NUDIX hydrolase
H44	RA	1281979	G→T	0.062	Q103K (CAA→AAA)	DQM66_RS06685 ←	hypothetical protein
H44	RA	1393558	G→T	0.062	G784G (GGC→GGA)	DQM66_RS07310 ←	G5 domain‑containing protein
H44	RA	488318	C→A	0.061	T60N (ACT→AAT)	nusA →	transcription termination factor NusA
H44	RA	1393673	G→T	0.061	A746D (GCC→GAC)	DQM66_RS07310 ←	G5 domain‑containing protein
H44	RA	1393801	T→A	0.061	G703G (GGA→GGT)	DQM66_RS07310 ←	G5 domain‑containing protein
H44	RA	1868570	G→T	0.061	R23S (CGT→AGT)	DQM66_RS10060 ←	hypothetical protein
H44	RA	2035434	T→A	0.061	I356I (ATT→ATA)	DQM66_RS10875 →	ATP‑binding cassette domain‑containing protein
H44	RA	1853079	T→G	0.06	E193D (GAA→GAC)	DQM66_RS09940 ←	LysM peptidoglycan‑binding domain‑containing protein
H44	RA	300032	A→T	0.058	D205V (GAT→GTT)	DQM66_RS01645 →	LacI family DNA‑binding transcriptional regulator
H44	RA	684742	T→A	0.057	H212Q (CAT→CAA)	metK →	methionine adenosyltransferase
H44	RA	1281438	A→C	0.057	F82V (TTC→GTC)	DQM66_RS06680 ←	nicotinate phosphoribosyltransferase
H44	RA	1393936	A→T	0.057	G658G (GGT→GGA)	DQM66_RS07310 ←	G5 domain‑containing protein
H44	RA	1545005	G→T	0.057	I24I (ATC→ATA)	dnaI ←	primosomal protein DnaI
H44	RA	1567820	T→G	0.057	E106D (GAA→GAC)	rsmB ←	16S rRNA (cytosine(967)‑C(5))‑methyltransferase RsmB
H44	RA	1868539	G→T	0.057	S33* (TCG→TAG)	DQM66_RS10060 ←	hypothetical protein
H44	RA	1087227	A→T	0.056	intergenic (‑46/+33)	lepA ← / ← DQM66_RS05685	translation elongation factor 4/serine/threonine protein phosphatase
H44	RA	1393969	A→T	0.056	A647A (GCT→GCA)	DQM66_RS07310 ←	G5 domain‑containing protein
H44	RA	7553	C→A	0.055	S933* (TCA→TAA)	mfd →	transcription‑repair coupling factor
H44	RA	111796	G→T	0.055	E266* (GAG→TAG)	argH →	argininosuccinate lyase
H44	RA	1868548	C→A	0.055	W30L (TGG→TTG)	DQM66_RS10060 ←	hypothetical protein
H44	RA	492597	A→C	0.054	N900H (AAC→CAC)	infB →	translation initiation factor IF‑2
H44	RA	29834	A→T	0.053	pseudogene (183/282 nt)	DQM66_RS00160 ←	ISL3 family transposase
H44	RA	503329	Δ1 bp	0.053	intergenic (+165/‑118)	DQM66_RS02665 → / → DQM66_RS02670	DUF3883 domain‑containing protein/Fic/DOC family protein
H44	RA	503330	Δ1 bp	0.053	intergenic (+166/‑117)	DQM66_RS02665 → / → DQM66_RS02670	DUF3883 domain‑containing protein/Fic/DOC family protein
H44	RA	1393870	T→C	0.053	L680L (CTA→CTG)	DQM66_RS07310 ←	G5 domain‑containing protein
H44	RA	1393477	A→T	0.052	G811G (GGT→GGA)	DQM66_RS07310 ←	G5 domain‑containing protein
H44	RA	634071	G→T	0.051	D42Y (GAT→TAT)	DQM66_RS11185 →	hypothetical protein
H44	RA	684756	A→T	0.051	D217V (GAC→GTC)	metK →	methionine adenosyltransferase
H44	RA	1393294	G→T	0.051	A872A (GCC→GCA)	DQM66_RS07310 ←	G5 domain‑containing protein
H3	RA	1166599	C→A	1	G236G (GGG→GGT)	DQM66_RS06040 ←	carbamoyl phosphate synthase small subunit
H90	RA	1166599	C→A	1	G236G (GGG→GGT)	DQM66_RS06040 ←	carbamoyl phosphate synthase small subunit
D39N	RA	1181971	C→A	1	A102S (GCG→TCG)	crcB ←	fluoride efflux transporter CrcB
H3	RA	1181971	C→A	1	A102S (GCG→TCG)	crcB ←	fluoride efflux transporter CrcB
H90	RA	1181971	C→A	1	A102S (GCG→TCG)	crcB ←	fluoride efflux transporter CrcB
H65	MC JC	1187851	Δ5,755 bp	1		[gdhA]–[DQM66_RS06225]	[gdhA], DQM66_RS06185, DQM66_RS06190, DQM66_RS06200, DQM66_RS11470, DQM66_RS06205, DQM66_RS06210, DQM66_RS06215, DQM66_RS06220, [DQM66_RS06225]
H27	RA	1194993	G→A	1	Q632* (CAG→TAG)	DQM66_RS06230 ←	ABC transporter ATP‑binding protein
D39N	RA	1219649	T→A	1	G56G (GGA→GGT)	DQM66_RS06365 ←	ABC transporter ATP‑binding protein/permease
H3	RA	1219649	T→A	1	G56G (GGA→GGT)	DQM66_RS06365 ←	ABC transporter ATP‑binding protein/permease
H90	RA	1219649	T→A	1	G56G (GGA→GGT)	DQM66_RS06365 ←	ABC transporter ATP‑binding protein/permease
D39N	RA	1234414	G→C	1	A398G (GCA→GGA)	aroA ←	3‑phosphoshikimate 1‑carboxyvinyltransferase
H3	RA	1234414	G→C	1	A398G (GCA→GGA)	aroA ←	3‑phosphoshikimate 1‑carboxyvinyltransferase
H90	RA	1234414	G→C	1	A398G (GCA→GGA)	aroA ←	3‑phosphoshikimate 1‑carboxyvinyltransferase
H1	RA	1272594	C→T	1	A119A (GCG→GCA)	lgt ←	prolipoprotein diacylglyceryl transferase
H1	RA	1277264	A→G	1	pseudogene (590/1095 nt)	DQM66_RS06665 ←	G5 domain‑containing protein
H27	RA	1277264	A→G	1	pseudogene (590/1095 nt)	DQM66_RS06665 ←	G5 domain‑containing protein
H44	RA	1277264	A→G	1	pseudogene (590/1095 nt)	DQM66_RS06665 ←	G5 domain‑containing protein
H65	RA	1277264	A→G	1	pseudogene (590/1095 nt)	DQM66_RS06665 ←	G5 domain‑containing protein
H90	RA	1314844	Δ1 bp	1	coding (181/447 nt)	DQM66_RS06905 →	DUF1836 domain‑containing protein
D39N	RA	1353455	A→G	1	L274S (TTG→TCG)	atpA ←	F0F1 ATP synthase subunit alpha
H3	RA	1353455	A→G	1	L274S (TTG→TCG)	atpA ←	F0F1 ATP synthase subunit alpha
H90	RA	1353455	A→G	1	L274S (TTG→TCG)	atpA ←	F0F1 ATP synthase subunit alpha
D39N	RA	1366359	T→C	1	N256S (AAT→AGT)	DQM66_RS07185 ←	DEAD/DEAH box helicase
H3	RA	1366359	T→C	1	N256S (AAT→AGT)	DQM66_RS07185 ←	DEAD/DEAH box helicase
H90	RA	1366359	T→C	1	N256S (AAT→AGT)	DQM66_RS07185 ←	DEAD/DEAH box helicase
D39N	RA	1387760	A→G	1	D98G (GAC→GGC)	DQM66_RS07305 →	NAD(P)H‑dependent oxidoreductase
H3	RA	1387760	A→G	1	D98G (GAC→GGC)	DQM66_RS07305 →	NAD(P)H‑dependent oxidoreductase
H90	RA	1387760	A→G	1	D98G (GAC→GGC)	DQM66_RS07305 →	NAD(P)H‑dependent oxidoreductase
D39N	RA	1404645	2 bp→AG	1	intergenic (‑214/‑89)	DQM66_RS07350 ← / → mntE	cation‑translocating P‑type ATPase/CDF family manganese efflux transporter MntE
H3	RA	1404645	2 bp→AG	1	intergenic (‑214/‑89)	DQM66_RS07350 ← / → mntE	cation‑translocating P‑type ATPase/CDF family manganese efflux transporter MntE
H90	RA	1404645	2 bp→AG	1	intergenic (‑214/‑89)	DQM66_RS07350 ← / → mntE	cation‑translocating P‑type ATPase/CDF family manganese efflux transporter MntE
H44	RA	1466223	G→A	1	P110S (CCT→TCT)	DQM66_RS07705 ←	metallophosphoesterase family protein
D39N	RA	1511664	G→C	1	P296A (CCT→GCT)	DQM66_RS07940 ←	ABC transporter substrate‑binding protein
H3	RA	1511664	G→C	1	P296A (CCT→GCT)	DQM66_RS07940 ←	ABC transporter substrate‑binding protein
H90	RA	1511664	G→C	1	P296A (CCT→GCT)	DQM66_RS07940 ←	ABC transporter substrate‑binding protein
D39N	RA	1565733	C→A	1	V114F (GTC→TTC)	pknB ←	Stk1 family PASTA domain‑containing Ser/Thr kinase
H3	RA	1565733	C→A	1	V114F (GTC→TTC)	pknB ←	Stk1 family PASTA domain‑containing Ser/Thr kinase
H90	RA	1565733	C→A	1	V114F (GTC→TTC)	pknB ←	Stk1 family PASTA domain‑containing Ser/Thr kinase
D39N	RA	1607893	G→A	1	G53D (GGT→GAT)	DQM66_RS08475 →	Asp23/Gls24 family envelope stress response protein
H3	RA	1607893	G→A	1	G53D (GGT→GAT)	DQM66_RS08475 →	Asp23/Gls24 family envelope stress response protein
H90	RA	1607893	G→A	1	G53D (GGT→GAT)	DQM66_RS08475 →	Asp23/Gls24 family envelope stress response protein
D39N	RA	1624194	A→C	1	G261G (GGT→GGG)	DQM66_RS08575 ←	ABC transporter ATP‑binding protein
H3	RA	1624194	A→C	1	G261G (GGT→GGG)	DQM66_RS08575 ←	ABC transporter ATP‑binding protein
H90	RA	1624194	A→C	1	G261G (GGT→GGG)	DQM66_RS08575 ←	ABC transporter ATP‑binding protein
H65	RA	1030804	C→T	0.713	V77I (GTA→ATA)	DQM66_RS05385 ←	recombinase family protein
H65	RA	1107263	C→T	0.681	intergenic (+163/+223)	DQM66_RS05770 → / ← DQM66_RS05775	L‑lactate dehydrogenase/DEAD/DEAH box helicase family protein
H65	RA	462669	A→G	0.642	S74S (AGT→AGC)	DQM66_RS02440 ←	restriction endonuclease subunit S
H65	RA	458575	C→T	0.586	intergenic (+402/‑49)	DQM66_RS11280 → / → DQM66_RS02425	hypothetical protein/restriction endonuclease subunit S
H65	RA	897078	A→C	0.238	Q37H (CAA→CAC)	sdbB →	thiol‑disulfide oxidoreductase‑associated lipoprotein SdbB
H65	RA	1840389	G→A	0.235	R81R (CGC→CGT)	DQM66_RS09865 ←	competence protein ComGF
H65	RA	1868602	G→T	0.233	S12* (TCA→TAA)	DQM66_RS10060 ←	hypothetical protein
H65	RA	1584515	G→T	0.2	D42Y (GAT→TAT)	DQM66_RS08315 →	aromatic acid exporter family protein
H65	RA	1868614	G→T	0.185	S8Y (TCT→TAT)	DQM66_RS10060 ←	hypothetical protein
H65	RA	1868591	C→A	0.162	E16* (GAA→TAA)	DQM66_RS10060 ←	hypothetical protein
H65	RA	130795	C→A	0.143	intergenic (+124/‑277)	pspA → / → mnmA	pneumococcal surface protein A/tRNA 2‑thiouridine(34) synthase MnmA
H65	RA	1393729	C→G	0.138	G727G (GGG→GGC)	DQM66_RS07310 ←	G5 domain‑containing protein
H65	RA	730252	G→T	0.127	intergenic (‑70/+95)	DQM66_RS03840 ← / ← DQM66_RS03850	DUF1827 family protein/NUDIX hydrolase
H65	RA	1395631	T→G	0.127	E93D (GAA→GAC)	DQM66_RS07310 ←	G5 domain‑containing protein
H65	RA	1393835	G→T	0.126	A692D (GCC→GAC)	DQM66_RS07310 ←	G5 domain‑containing protein
H65	RA	1620782	G→T	0.119	A66D (GCT→GAT)	DQM66_RS08555 ←	LacI family transcriptional regulator
H65	RA	1868565	C→A	0.118	L24F (TTG→TTT)	DQM66_RS10060 ←	hypothetical protein
H65	RA	488245	C→A	0.117	R36S (CGC→AGC)	nusA →	transcription termination factor NusA
H65	RA	488241	T→G	0.112	A34A (GCT→GCG)	nusA →	transcription termination factor NusA
H65	RA	1393861	A→T	0.109	A683A (GCT→GCA)	DQM66_RS07310 ←	G5 domain‑containing protein
H65	RA	897037	G→T	0.106	E24* (GAA→TAA)	sdbB →	thiol‑disulfide oxidoreductase‑associated lipoprotein SdbB
H65	RA	1395644	G→T	0.1	A89D (GCT→GAT)	DQM66_RS07310 ←	G5 domain‑containing protein
H65	RA	1620806	G→T	0.099	A58E (GCA→GAA)	DQM66_RS08555 ←	LacI family transcriptional regulator
H65	RA	1393645	A→T	0.098	T755T (ACT→ACA)	DQM66_RS07310 ←	G5 domain‑containing protein
H65	RA	299995	T→G	0.097	L193V (TTG→GTG)	DQM66_RS01645 →	LacI family DNA‑binding transcriptional regulator
H65	RA	1620769	C→A	0.096	L70F (TTG→TTT)	DQM66_RS08555 ←	LacI family transcriptional regulator
H65	RA	1393783	C→A	0.095	G709G (GGG→GGT)	DQM66_RS07310 ←	G5 domain‑containing protein
H65	RA	1868618	G→T	0.089	L7I (CTT→ATT)	DQM66_RS10060 ←	hypothetical protein
H65	RA	1868587	C→A	0.087	C17F (TGT→TTT)	DQM66_RS10060 ←	hypothetical protein
H65	RA	965237	C→A	0.086	pseudogene (166/1318 nt)	DQM66_RS05050 →	transposase
H65	RA	1393600	C→G	0.086	L770L (CTG→CTC)	DQM66_RS07310 ←	G5 domain‑containing protein
H65	RA	351183	A→T	0.079	E35V (GAA→GTA)	mvk →	mevalonate kinase
H65	RA	897041	C→A	0.079	T25N (ACT→AAT)	sdbB →	thiol‑disulfide oxidoreductase‑associated lipoprotein SdbB
H65	RA	1282051	A→C	0.077	F79V (TTT→GTT)	DQM66_RS06685 ←	hypothetical protein
H65	RA	172197	T→G	0.076	E93D (GAA→GAC)	DQM66_RS00930 ←	bifunctional 3,4‑dihydroxy‑2‑butanone‑4‑phosphate synthase/GTP cyclohydrolase II
H65	RA	1393832	T→A	0.076	Q693L (CAA→CTA)	DQM66_RS07310 ←	G5 domain‑containing protein
H65	RA	130780	G→T	0.075	intergenic (+109/‑292)	pspA → / → mnmA	pneumococcal surface protein A/tRNA 2‑thiouridine(34) synthase MnmA
H65	RA	1315265	T→G	0.074	V53V (GTT→GTG)	DQM66_RS06910 →	hemolysin III family protein
H65	RA	1393915	A→T	0.073	A665A (GCT→GCA)	DQM66_RS07310 ←	G5 domain‑containing protein
H65	RA	1620794	G→T	0.073	T62N (ACT→AAT)	DQM66_RS08555 ←	LacI family transcriptional regulator
H65	RA	1868548	C→A	0.072	W30L (TGG→TTG)	DQM66_RS10060 ←	hypothetical protein
H65	RA	1868560	G→T	0.07	S26Y (TCT→TAT)	DQM66_RS10060 ←	hypothetical protein
H65	RA	1393673	G→T	0.068	A746D (GCC→GAC)	DQM66_RS07310 ←	G5 domain‑containing protein
H65	RA	1393724	T→A	0.068	Q729L (CAA→CTA)	DQM66_RS07310 ←	G5 domain‑containing protein
H65	RA	1868528	G→T	0.068	L37I (CTT→ATT)	DQM66_RS10060 ←	hypothetical protein
H65	RA	1868570	G→T	0.067	R23S (CGT→AGT)	DQM66_RS10060 ←	hypothetical protein
H65	RA	1843513	T→A	0.066	intergenic (‑24/+52)	DQM66_RS09890 ← / ← DQM66_RS09895	GspE/PulE family protein/DUF1033 family protein
H65	RA	1783540	A→C	0.065	F171C (TTT→TGT)	rnmV ←	ribonuclease M5
H65	RA	1393483	G→T	0.063	A809A (GCC→GCA)	DQM66_RS07310 ←	G5 domain‑containing protein
H65	RA	1868545	C→A	0.063	R31I (AGA→ATA)	DQM66_RS10060 ←	hypothetical protein
H65	RA	111796	G→T	0.062	E266* (GAG→TAG)	argH →	argininosuccinate lyase
H65	RA	191134	G→T	0.062	G387W (GGG→TGG)	DQM66_RS01035 →	hypothetical protein
H65	RA	1868539	G→T	0.062	S33* (TCG→TAG)	DQM66_RS10060 ←	hypothetical protein
H65	RA	721415	C→A	0.06	L21M (CTG→ATG)	DQM66_RS03800 →	FtsW/RodA/SpoVE family cell cycle protein
H65	RA	937892	T→A	0.06	D292V (GAT→GTT)	eno ←	phosphopyruvate hydratase
H65	RA	1393778	T→A	0.06	Q711L (CAA→CTA)	DQM66_RS07310 ←	G5 domain‑containing protein
H65	RA	730248	C→A	0.058	intergenic (‑66/+99)	DQM66_RS03840 ← / ← DQM66_RS03850	DUF1827 family protein/NUDIX hydrolase
H65	RA	1393450	G→T	0.058	G820G (GGC→GGA)	DQM66_RS07310 ←	G5 domain‑containing protein
H65	RA	1393705	G→T	0.056	T735T (ACC→ACA)	DQM66_RS07310 ←	G5 domain‑containing protein
H65	RA	2003087	C→A	0.056	D89Y (GAC→TAC)	DQM66_RS10695 ←	ATP‑dependent Clp protease ATP‑binding subunit
H65	RA	130756	G→T	0.055	intergenic (+85/‑316)	pspA → / → mnmA	pneumococcal surface protein A/tRNA 2‑thiouridine(34) synthase MnmA
H65	RA	343988	C→A	0.055	P108T (CCT→ACT)	DQM66_RS01840 →	DUF1273 domain‑containing protein
H65	RA	1395682	C→A	0.055	A76A (GCG→GCT)	DQM66_RS07310 ←	G5 domain‑containing protein
H65	RA	1254530	T→G	0.054	N10H (AAC→CAC)	DQM66_RS06530 ←	ABC transporter ATP‑binding protein
H65	RA	1394023	A→T	0.054	A629A (GCT→GCA)	DQM66_RS07310 ←	G5 domain‑containing protein
H65	RA	503329	Δ1 bp	0.053	intergenic (+165/‑118)	DQM66_RS02665 → / → DQM66_RS02670	DUF3883 domain‑containing protein/Fic/DOC family protein
H65	RA	503330	Δ1 bp	0.053	intergenic (+166/‑117)	DQM66_RS02665 → / → DQM66_RS02670	DUF3883 domain‑containing protein/Fic/DOC family protein
H65	RA	951510	A→C	0.053	I8S (ATT→AGT)	pulA ←	type I pullulanase
H65	RA	488231	T→G	0.052	L31R (CTT→CGT)	nusA →	transcription termination factor NusA
H65	RA	1393531	A→T	0.052	G793G (GGT→GGA)	DQM66_RS07310 ←	G5 domain‑containing protein
H65	RA	130788	G→T	0.051	intergenic (+117/‑284)	pspA → / → mnmA	pneumococcal surface protein A/tRNA 2‑thiouridine(34) synthase MnmA
H65	RA	2003102	A→C	0.051	L84V (TTG→GTG)	DQM66_RS10695 ←	ATP‑dependent Clp protease ATP‑binding subunit
H65	RA	2035429	G→T	0.051	D355Y (GAT→TAT)	DQM66_RS10875 →	ATP‑binding cassette domain‑containing protein
H65	RA	1632521	T→C	1	T232A (ACA→GCA)	pfbA ←	multi‑ligand‑binding adhesin PfbA
H65	RA	1656065	C→A	1	pseudogene (521/1318 nt)	DQM66_RS08745 →	transposase
H27	RA	1676827	G→T	1	A408D (GCT→GAT)	treP ←	PTS system trehalose‑specific EIIBC component
H1	RA	1677743	G→A	1	Q103* (CAA→TAA)	treP ←	PTS system trehalose‑specific EIIBC component
H27	RA	1681870	G→A	1	Q206* (CAA→TAA)	DQM66_RS08890 ←	ABC transporter ATP‑binding protein
H65	RA	1686952	Δ1 bp	1	coding (11/1980 nt)	DQM66_RS08905 ←	peptide ABC transporter substrate‑binding protein
H65	RA	1721266	A→G	1	intergenic (‑232/+649)	DQM66_RS09170 ← / ← ply	YebC/PmpR family DNA‑binding transcriptional regulator/cholesterol‑dependent cytolysin pneumolysin
H65	RA	1721506	G→A	1	intergenic (‑472/+409)	DQM66_RS09170 ← / ← ply	YebC/PmpR family DNA‑binding transcriptional regulator/cholesterol‑dependent cytolysin pneumolysin
H65	RA	1721928	A→T	1	V468E (GTA→GAA)	ply ←	cholesterol‑dependent cytolysin pneumolysin
H65	RA	1721997	A→G	1	L445S (TTG→TCG)	ply ←	cholesterol‑dependent cytolysin pneumolysin
H65	MC JC	1722020	Δ1,149 bp	1	coding (163‑1311/1416 nt)	ply ←	cholesterol‑dependent cytolysin pneumolysin
H65	RA	1723954	T→C	1	R133R (AGA→AGG)	DQM66_RS09190 ←	hypothetical protein
H65	RA	1724756	C→A	1	S23I (AGC→ATC)	DQM66_RS09195 ←	DUF4231 domain‑containing protein
H65	RA	1725182	A→G	1	pseudogene (235/400 nt)	DQM66_RS09200 →	transposase
D39N	RA	1735190	A→G	1	V119A (GTT→GCT)	DQM66_RS09265 ←	competence/damage‑inducible protein A
H3	RA	1735190	A→G	1	V119A (GTT→GCT)	DQM66_RS09265 ←	competence/damage‑inducible protein A
H90	RA	1735190	A→G	1	V119A (GTT→GCT)	DQM66_RS09265 ←	competence/damage‑inducible protein A
D39N	RA	1744924	A→G	1	S115G (AGT→GGT)	DQM66_RS09325 →	M50 family metallopeptidase
H3	RA	1744924	A→G	1	S115G (AGT→GGT)	DQM66_RS09325 →	M50 family metallopeptidase
H90	RA	1744924	A→G	1	S115G (AGT→GGT)	DQM66_RS09325 →	M50 family metallopeptidase
D39N	RA	1776468	C→T	1	Q99Q (CAG→CAA)	DQM66_RS09470 ←	thiamine diphosphokinase
H3	RA	1776468	C→T	1	Q99Q (CAG→CAA)	DQM66_RS09470 ←	thiamine diphosphokinase
H90	RA	1776468	C→T	1	Q99Q (CAG→CAA)	DQM66_RS09470 ←	thiamine diphosphokinase
H27	RA	1781250	C→G	1	W334C (TGG→TGC)	DQM66_RS09500 ←	bacteriocin‑associated integral membrane family protein
D39N	RA	1794028	A→G	1	D141D (GAT→GAC)	DQM66_RS09575 ←	sensor histidine kinase
H3	RA	1794028	A→G	1	D141D (GAT→GAC)	DQM66_RS09575 ←	sensor histidine kinase
H90	RA	1794028	A→G	1	D141D (GAT→GAC)	DQM66_RS09575 ←	sensor histidine kinase
H1	RA	1815359	C→A	1	intergenic (‑78/‑80)	DQM66_RS09735 ← / → DQM66_RS09740	GntR family transcriptional regulator/glycoside hydrolase family 1 protein
D39N	RA	1829993	G→C	1	G221G (GGC→GGG)	DQM66_RS09800 ←	L‑ribulose‑5‑phosphate 3‑epimerase
H3	RA	1829993	G→C	1	G221G (GGC→GGG)	DQM66_RS09800 ←	L‑ribulose‑5‑phosphate 3‑epimerase
H90	RA	1829993	G→C	1	G221G (GGC→GGG)	DQM66_RS09800 ←	L‑ribulose‑5‑phosphate 3‑epimerase
H65	RA	1853693	G→C	1	intergenic (‑36/+130)	DQM66_RS09940 ← / ← DQM66_RS09945	LysM peptidoglycan‑binding domain‑containing protein/HAD family hydrolase
H65	RA	1853907	A→G	1	S179S (AGT→AGC)	DQM66_RS09945 ←	HAD family hydrolase
D39N	RA	1928289	C→T	1	L258L (TTG→TTA)	DQM66_RS10365 ←	PTS ascorbate transporter subunit IIC
H3	RA	1928289	C→T	1	L258L (TTG→TTA)	DQM66_RS10365 ←	PTS ascorbate transporter subunit IIC
H90	RA	1928289	C→T	1	L258L (TTG→TTA)	DQM66_RS10365 ←	PTS ascorbate transporter subunit IIC
D39N	RA	1961957	G→A	1	A858V (GCT→GTT)	DQM66_RS10510 ←	discoidin domain‑containing protein
H3	RA	1961957	G→A	1	A858V (GCT→GTT)	DQM66_RS10510 ←	discoidin domain‑containing protein
H90	RA	1961957	G→A	1	A858V (GCT→GTT)	DQM66_RS10510 ←	discoidin domain‑containing protein
D39N	RA	1962115	G→A	1	N805N (AAC→AAT)	DQM66_RS10510 ←	discoidin domain‑containing protein
H3	RA	1962115	G→A	1	N805N (AAC→AAT)	DQM66_RS10510 ←	discoidin domain‑containing protein
H90	RA	1962115	G→A	1	N805N (AAC→AAT)	DQM66_RS10510 ←	discoidin domain‑containing protein
D39N	RA	1978062	A→G	1	L293P (CTC→CCC)	dltD ←	D‑alanyl‑lipoteichoic acid biosynthesis protein DltD
H3	RA	1978062	A→G	1	L293P (CTC→CCC)	dltD ←	D‑alanyl‑lipoteichoic acid biosynthesis protein DltD
H90	RA	1978062	A→G	1	L293P (CTC→CCC)	dltD ←	D‑alanyl‑lipoteichoic acid biosynthesis protein DltD
D39N	RA	2008202	G→A	1	H39Y (CAT→TAT)	cbpD ←	choline binding‑anchored murein hydrolase CbpD
H3	RA	2008202	G→A	1	H39Y (CAT→TAT)	cbpD ←	choline binding‑anchored murein hydrolase CbpD
H90	RA	2008202	G→A	1	H39Y (CAT→TAT)	cbpD ←	choline binding‑anchored murein hydrolase CbpD
H65	RA	1,724,764:1	+A	1	coding (60/459 nt)	DQM66_RS09195 ←	DUF4231 domain‑containing protein
H90	RA	1336501	C→T	0.85	intergenic (‑352/+570)	tuf ← / ← DQM66_RS07020	elongation factor Tu/aquaporin family protein
H90	JC	293486	53 bp x 2	0.754	duplication	DQM66_RS01610 →	PTS sugar transporter subunit IIA
H90	RA	1868602	G→T	0.273	S12* (TCA→TAA)	DQM66_RS10060 ←	hypothetical protein
H90	RA	1178478	C→A	0.195	K57N (AAG→AAT)	DQM66_RS06100 ←	putative DNA‑binding protein
H90	RA	299995	T→G	0.171	L193V (TTG→GTG)	DQM66_RS01645 →	LacI family DNA‑binding transcriptional regulator
H90	RA	679070	G→T	0.17	K307N (AAG→AAT)	ftsX →	permease‑like cell division protein FtsX
H90	RA	1868591	C→A	0.169	E16* (GAA→TAA)	DQM66_RS10060 ←	hypothetical protein
H90	RA	1281455	A→C	0.168	L76R (CTT→CGT)	DQM66_RS06680 ←	nicotinate phosphoribosyltransferase
H90	RA	1868565	C→A	0.161	L24F (TTG→TTT)	DQM66_RS10060 ←	hypothetical protein
H90	RA	1868614	G→T	0.159	S8Y (TCT→TAT)	DQM66_RS10060 ←	hypothetical protein
H90	RA	130795	C→A	0.147	intergenic (+124/‑277)	pspA → / → mnmA	pneumococcal surface protein A/tRNA 2‑thiouridine(34) synthase MnmA
H90	RA	1393783	C→A	0.141	G709G (GGG→GGT)	DQM66_RS07310 ←	G5 domain‑containing protein
H90	JC	293541	+53 bp	0.139	coding (136/435 nt)	DQM66_RS01610 →	PTS sugar transporter subunit IIA
H90	RA	1393744	G→T	0.136	A722A (GCC→GCA)	DQM66_RS07310 ←	G5 domain‑containing protein
H90	RA	1620769	C→A	0.134	L70F (TTG→TTT)	DQM66_RS08555 ←	LacI family transcriptional regulator
H90	RA	848462	C→G	0.133	pseudogene (604/645 nt)	DQM66_RS04455 →	replication initiator protein A
H90	RA	1314563	C→T	0.132	intergenic (‑34/‑101)	DQM66_RS06900 ← / → DQM66_RS06905	GNAT family N‑acetyltransferase/DUF1836 domain‑containing protein
H90	RA	1393673	G→T	0.127	A746D (GCC→GAC)	DQM66_RS07310 ←	G5 domain‑containing protein
H90	RA	845428	G→T	0.125	K181N (AAG→AAT)	DQM66_RS04435 →	DNA polymerase III subunit delta'
H90	RA	1868587	C→A	0.121	C17F (TGT→TTT)	DQM66_RS10060 ←	hypothetical protein
H90	RA	151609	C→G	0.12	F82L (TTC→TTG)	DQM66_RS00820 →	CPBP family intramembrane metalloprotease
H90	RA	897051	T→A	0.112	T28T (ACT→ACA)	sdbB →	thiol‑disulfide oxidoreductase‑associated lipoprotein SdbB
H90	RA	1620806	G→T	0.111	A58E (GCA→GAA)	DQM66_RS08555 ←	LacI family transcriptional regulator
H90	RA	419544	A→C	0.11	V54V (GTT→GTG)	dinB ←	DNA polymerase IV
H90	RA	721393	G→T	0.107	L13F (TTG→TTT)	DQM66_RS03800 →	FtsW/RodA/SpoVE family cell cycle protein
H90	RA	1393835	G→T	0.103	A692D (GCC→GAC)	DQM66_RS07310 ←	G5 domain‑containing protein
H90	RA	1273524	A→C	0.101	L119V (TTA→GTA)	hprK ←	HPr(Ser) kinase/phosphatase
H90	RA	827518	G→T	0.099	E290* (GAG→TAG)	DQM66_RS04340 →	aminotransferase class I/II‑fold pyridoxal phosphate‑dependent enzyme
H90	RA	1166835	C→G	0.098	V158L (GTT→CTT)	DQM66_RS06040 ←	carbamoyl phosphate synthase small subunit
H90	RA	1393832	T→A	0.095	Q693L (CAA→CTA)	DQM66_RS07310 ←	G5 domain‑containing protein
H90	RA	130794	T→A	0.094	intergenic (+123/‑278)	pspA → / → mnmA	pneumococcal surface protein A/tRNA 2‑thiouridine(34) synthase MnmA
H90	RA	1393450	G→T	0.093	G820G (GGC→GGA)	DQM66_RS07310 ←	G5 domain‑containing protein
H90	RA	1393861	A→T	0.092	A683A (GCT→GCA)	DQM66_RS07310 ←	G5 domain‑containing protein
H90	RA	845387	G→T	0.087	E168* (GAA→TAA)	DQM66_RS04435 →	DNA polymerase III subunit delta'
H90	RA	1620797	A→T	0.087	L61* (TTA→TAA)	DQM66_RS08555 ←	LacI family transcriptional regulator
H90	RA	351183	A→T	0.086	E35V (GAA→GTA)	mvk →	mevalonate kinase
H90	RA	82939	G→A	0.085	K918K (AAG→AAA)	DQM66_RS00430 →	PavB family fibronectin‑binding SSURE repeat adhesin
H90	RA	488241	T→G	0.084	A34A (GCT→GCG)	nusA →	transcription termination factor NusA
H90	RA	1843500	T→A	0.084	intergenic (‑11/+65)	DQM66_RS09890 ← / ← DQM66_RS09895	GspE/PulE family protein/DUF1033 family protein
H90	RA	1393511	G→T	0.083	A800D (GCC→GAC)	DQM66_RS07310 ←	G5 domain‑containing protein
H90	RA	1783771	T→G	0.083	K94T (AAG→ACG)	rnmV ←	ribonuclease M5
H90	RA	1530356	C→G	0.081	A121P (GCT→CCT)	recG ←	ATP‑dependent DNA helicase RecG
H90	RA	1868560	G→T	0.08	S26Y (TCT→TAT)	DQM66_RS10060 ←	hypothetical protein
H90	RA	1393729	C→A	0.079	G727G (GGG→GGT)	DQM66_RS07310 ←	G5 domain‑containing protein
H90	RA	172197	T→G	0.078	E93D (GAA→GAC)	DQM66_RS00930 ←	bifunctional 3,4‑dihydroxy‑2‑butanone‑4‑phosphate synthase/GTP cyclohydrolase II
H90	RA	845408	G→C	0.078	E175Q (GAA→CAA)	DQM66_RS04435 →	DNA polymerase III subunit delta'
H90	RA	1868539	G→T	0.076	S33* (TCG→TAG)	DQM66_RS10060 ←	hypothetical protein
H90	RA	937892	T→A	0.074	D292V (GAT→GTT)	eno ←	phosphopyruvate hydratase
H90	RA	130780	G→T	0.073	intergenic (+109/‑292)	pspA → / → mnmA	pneumococcal surface protein A/tRNA 2‑thiouridine(34) synthase MnmA
H90	RA	1281449	T→A	0.073	Y78F (TAT→TTT)	DQM66_RS06680 ←	nicotinate phosphoribosyltransferase
H90	RA	1868570	G→T	0.072	R23S (CGT→AGT)	DQM66_RS10060 ←	hypothetical protein
H90	RA	965236	T→A	0.071	pseudogene (165/1318 nt)	DQM66_RS05050 →	transposase
H90	RA	1393531	A→T	0.071	G793G (GGT→GGA)	DQM66_RS07310 ←	G5 domain‑containing protein
H90	RA	1393537	G→T	0.071	A791A (GCC→GCA)	DQM66_RS07310 ←	G5 domain‑containing protein
H90	RA	1458311	G→T	0.071	L103I (CTT→ATT)	DQM66_RS07645 ←	NAD(P)‑dependent oxidoreductase
H90	RA	1868618	G→T	0.071	L7I (CTT→ATT)	DQM66_RS10060 ←	hypothetical protein
H90	RA	1087191	C→A	0.07	intergenic (‑10/+69)	lepA ← / ← DQM66_RS05685	translation elongation factor 4/serine/threonine protein phosphatase
H90	RA	1868585	C→A	0.068	G18C (GGC→TGC)	DQM66_RS10060 ←	hypothetical protein
H90	RA	900000	C→A	0.066	Q190K (CAA→AAA)	adcAII →	zinc‑binding lipoprotein AdcAII
H90	RA	1393670	T→A	0.066	Q747L (CAA→CTA)	DQM66_RS07310 ←	G5 domain‑containing protein
H90	RA	730236	T→G	0.065	intergenic (‑54/+111)	DQM66_RS03840 ← / ← DQM66_RS03850	DUF1827 family protein/NUDIX hydrolase
H90	RA	1393915	A→T	0.065	A665A (GCT→GCA)	DQM66_RS07310 ←	G5 domain‑containing protein
H90	RA	1752277	A→C	0.065	intergenic (‑87/+24)	ndk ← / ← rpoC	nucleoside‑diphosphate kinase/DNA‑directed RNA polymerase subunit beta'
H90	RA	1868548	C→A	0.065	W30L (TGG→TTG)	DQM66_RS10060 ←	hypothetical protein
H90	RA	29851	G→T	0.064	pseudogene (166/282 nt)	DQM66_RS00160 ←	ISL3 family transposase
H90	RA	1393645	A→T	0.064	T755T (ACT→ACA)	DQM66_RS07310 ←	G5 domain‑containing protein
H90	RA	1393724	T→A	0.064	Q729L (CAA→CTA)	DQM66_RS07310 ←	G5 domain‑containing protein
H90	RA	1393969	A→T	0.06	A647A (GCT→GCA)	DQM66_RS07310 ←	G5 domain‑containing protein
H90	RA	1620818	G→T	0.059	P54Q (CCA→CAA)	DQM66_RS08555 ←	LacI family transcriptional regulator
H90	RA	1709229	C→A	0.059	Q56K (CAA→AAA)	DQM66_RS09090 →	ISL3 family transposase
H90	RA	503,328:1	+T	0.058	intergenic (+164/‑119)	DQM66_RS02665 → / → DQM66_RS02670	DUF3883 domain‑containing protein/Fic/DOC family protein
H90	RA	503,328:2	+A	0.058	intergenic (+164/‑119)	DQM66_RS02665 → / → DQM66_RS02670	DUF3883 domain‑containing protein/Fic/DOC family protein
H90	RA	1393585	T→A	0.058	G775G (GGA→GGT)	DQM66_RS07310 ←	G5 domain‑containing protein
H90	RA	187752	A→C	0.057	Q48H (CAA→CAC)	DQM66_RS01020 →	SP_0198 family lipoprotein
H90	RA	997174	G→T	0.057	P764T (CCA→ACA)	ppc ←	phosphoenolpyruvate carboxylase
H90	RA	1391398	T→C	0.057	L1504L (CTA→CTG)	DQM66_RS07310 ←	G5 domain‑containing protein
H90	RA	351154	T→G	0.055	G25G (GGT→GGG)	mvk →	mevalonate kinase
H90	RA	1393801	T→A	0.055	G703G (GGA→GGT)	DQM66_RS07310 ←	G5 domain‑containing protein
H90	RA	1393747	A→T	0.054	G721G (GGT→GGA)	DQM66_RS07310 ←	G5 domain‑containing protein
H90	RA	1868528	G→T	0.054	L37I (CTT→ATT)	DQM66_RS10060 ←	hypothetical protein
H90	RA	7556	T→A	0.053	I934N (ATC→AAC)	mfd →	transcription‑repair coupling factor
H90	RA	386442	A→C	0.053	K2N (AAA→AAC)	fabK →	enoyl‑[acyl‑carrier‑protein] reductase FabK
H90	RA	1284983	T→G	0.053	pseudogene (586/729 nt)	DQM66_RS06705 ←	U32 family peptidase
H90	RA	1393909	T→A	0.053	G667G (GGA→GGT)	DQM66_RS07310 ←	G5 domain‑containing protein
H90	RA	1567820	T→G	0.053	E106D (GAA→GAC)	rsmB ←	16S rRNA (cytosine(967)‑C(5))‑methyltransferase RsmB
H90	RA	1391031	T→G	0.052	N1627H (AAT→CAT)	DQM66_RS07310 ←	G5 domain‑containing protein
H90	RA	29822	T→G	0.051	pseudogene (195/282 nt)	DQM66_RS00160 ←	ISL3 family transposase
H90	RA	300065	G→C	0.051	S216T (AGT→ACT)	DQM66_RS01645 →	LacI family DNA‑binding transcriptional regulator
H90	RA	699468	C→G	0.05	intergenic (‑90/+107)	DQM66_RS03690 ← / ← gor	biotin transporter BioY/glutathione‑disulfide reductase
